# Supplementary material for: Lactobacillus delbrueckii subsp. allosunkii and lactis as emerging human uropathogens in elderly patients
Source: J Clin Microbiol. 2025 Apr 23;63(5):e02072-24. doi: 10.1128/jcm.02072-24 (PMC12077209; doi:10.1128/jcm.02072-24)
Supplement: Table S1 — List of publicly-available L. delbrueckii genomes (n = 480) downloaded from the NCBI database (https://www.ncbi.nlm.nih.gov/) for comparative genomics and phylogenetics. [file jcm.02072-24-s0002.xlsx]

## Sheet: Feuil1
TABLE S1 List of publicly-available L. delbrueckii genomes (n = 480) downloaded from the NCBI database (https://www.ncbi.nlm.nih.gov/) for comparative genomics and phylogenetics.
Strain ID	Assembly accession	Core genome taxonomy	MLST taxonomy	NCBI taxonomy	Assembly Length	Assembly Level
862	GCA_025186005.1	L_delbrueckii_subsp._indicus	L_delbrueckii_subsp._indicus	L_delbrueckii	1871314	Contig
865	GCA_025211215.1	L_delbrueckii_subsp._delbrueckii	L_delbrueckii_subsp._delbrueckii	L_delbrueckii	1806065	Contig
866	GCA_025186055.1	L_delbrueckii_subsp._sunkii	L_delbrueckii_subsp._sunkii	L_delbrueckii	1707604	Contig
2038	GCA_000191165.1	L_delbrueckii_subsp._bulgaricus	L_delbrueckii_subsp._bulgaricus	L_delbrueckii_subsp._bulgaricus	1872918	Complete Genome
11141	GCA_017367805.1	L_delbrueckii_subsp._lactis	L_delbrueckii_subsp._lactis	L_delbrueckii_subsp._lactis	1994221	Scaffold
11142	GCA_017367825.1	L_delbrueckii_subsp._lactis	L_delbrueckii_subsp._lactis	L_delbrueckii_subsp._lactis	2017445	Contig
11143	GCA_017367745.1	L_delbrueckii_subsp._lactis	L_delbrueckii_subsp._lactis	L_delbrueckii_subsp._lactis	2002804	Scaffold
12104	GCA_017367705.1	L_delbrueckii_subsp._lactis	L_delbrueckii_subsp._lactis	L_delbrueckii_subsp._lactis	2003390	Contig
12105	GCA_017367625.1	L_delbrueckii_subsp._lactis	L_delbrueckii_subsp._lactis	L_delbrueckii_subsp._lactis	2012792	Scaffold
12107	GCA_017367685.1	L_delbrueckii_subsp._lactis	L_delbrueckii_subsp._lactis	L_delbrueckii_subsp._lactis	2007880	Scaffold
12109	GCA_017367645.1	L_delbrueckii_subsp._lactis	L_delbrueckii_subsp._lactis	L_delbrueckii_subsp._lactis	1985627	Scaffold
24776	GCA_017367605.1	L_delbrueckii_subsp._lactis	L_delbrueckii_subsp._lactis	L_delbrueckii_subsp._lactis	1954721	Contig
24777	GCA_017367325.1	L_delbrueckii_subsp._lactis	L_delbrueckii_subsp._lactis	L_delbrueckii_subsp._lactis	1933884	Contig
24778	GCA_017367585.1	L_delbrueckii_subsp._lactis	L_delbrueckii_subsp._lactis	L_delbrueckii_subsp._lactis	1910523	Contig
24779	GCA_017367555.1	L_delbrueckii_subsp._lactis	L_delbrueckii_subsp._lactis	L_delbrueckii_subsp._lactis	1955208	Contig
24780	GCA_017367525.1	L_delbrueckii_subsp._lactis	L_delbrueckii_subsp._lactis	L_delbrueckii_subsp._lactis	1953065	Contig
24781	GCA_017367535.1	L_delbrueckii_subsp._lactis	L_delbrueckii_subsp._lactis	L_delbrueckii_subsp._lactis	1943061	Contig
24782	GCA_017367505.1	L_delbrueckii_subsp._lactis	L_delbrueckii_subsp._lactis	L_delbrueckii_subsp._lactis	1888663	Contig
24783	GCA_017367445.1	L_delbrueckii_subsp._lactis	L_delbrueckii_subsp._lactis	L_delbrueckii_subsp._lactis	1946687	Contig
24798	GCA_017367365.1	L_delbrueckii_subsp._lactis	L_delbrueckii_subsp._lactis	L_delbrueckii_subsp._lactis	1956412	Contig
328M	GCA_009362855.1	L_delbrueckii_subsp._bulgaricus	L_delbrueckii_subsp._bulgaricus	L_delbrueckii	1785290	Contig
A4	GCA_028655675.1	L_delbrueckii_subsp._lactis	L_delbrueckii_subsp._lactis	L_delbrueckii_subsp._lactis	1881475	Contig
ACA-DC_87	GCA_900196735.1	L_delbrueckii_subsp._bulgaricus	L_delbrueckii_subsp._bulgaricus	L_delbrueckii_subsp._bulgaricus	1856003	Complete Genome
AM60-1pH4A	GCA_027668465.1	L_delbrueckii_subsp._sunkii	L_delbrueckii_subsp._sunkii	L_delbrueckii	2023155	Scaffold
ASM1690131v1	GCA_016901315.1	L_delbrueckii_subsp._jakobsenii	L_delbrueckii_subsp._jakobsenii	L_delbrueckii	1854049	Contig
ASM1836421v1	GCA_018364215.1	L_delbrueckii_subsp._bulgaricus	L_delbrueckii_subsp._bulgaricus	L_delbrueckii	1730030	Contig
ASM2596302v1	GCA_025963025.1	L_delbrueckii_subsp._bulgaricus	L_delbrueckii_subsp._bulgaricus	L_delbrueckii	1793087	Contig
ASM381428v1	GCA_003814285.1	L_delbrueckii_subsp._lactis	L_delbrueckii_subsp._lactis	L_delbrueckii_subsp._lactis	2259767	Complete Genome
ATCC_11842	GCA_000056065.1	L_delbrueckii_subsp._bulgaricus	L_delbrueckii_subsp._bulgaricus	L_delbrueckii_subsp._bulgaricus	1864998	Complete Genome
ATCC_BAA-365	GCA_000014405.1	L_delbrueckii_subsp._bulgaricus	L_delbrueckii_subsp._bulgaricus	L_delbrueckii_subsp._bulgaricus	1856951	Complete Genome
AVK	GCA_003034905.1	L_delbrueckii_subsp._bulgaricus	L_delbrueckii_subsp._bulgaricus	L_delbrueckii	1821561	Contig
BIO6744	GCA_013249185.1	L_delbrueckii_subsp._bulgaricus	L_delbrueckii_subsp._bulgaricus	L_delbrueckii_subsp._bulgaricus	1801843	Contig
C37	GCA_030237825.1	L_delbrueckii_subsp._bulgaricus	L_delbrueckii_subsp._bulgaricus	L_delbrueckii	1833869	Contig
CBC-LB69	GCA_013394955.1	L_delbrueckii_subsp._bulgaricus	L_delbrueckii_subsp._bulgaricus	L_delbrueckii_subsp._bulgaricus	1752493	Scaffold
CBC-LB8	GCA_013370935.1	L_delbrueckii_subsp._bulgaricus	L_delbrueckii_subsp._bulgaricus	L_delbrueckii_subsp._bulgaricus	1759908	Scaffold
CFL1	GCA_001510975.1	L_delbrueckii_subsp._bulgaricus	L_delbrueckii_subsp._bulgaricus	L_delbrueckii_subsp._bulgaricus	1757917	Contig
CIDCA_133	GCA_021091115.1	L_delbrueckii_subsp._lactis	L_delbrueckii_subsp._lactis	L_delbrueckii_subsp._lactis	2134009	Complete Genome
CIP_101810	GCA_021134835.1	L_delbrueckii_subsp._sunkii	L_delbrueckii_subsp._sunkii	L_delbrueckii_subsp._sunkii	2077100	Scaffold
CIP_110109	GCA_021134765.1	L_delbrueckii_subsp._lactis	L_delbrueckii_subsp._lactis	L_delbrueckii_subsp._lactis	1938857	Scaffold
CIRM_BIA_1368	GCA_021134595.1	L_delbrueckii_subsp._lactis	L_delbrueckii_subsp._lactis	L_delbrueckii_subsp._lactis	2004380	Scaffold
CIRM_BIA_1372	GCA_021134505.1	L_delbrueckii_subsp._jakobsenii	L_delbrueckii_subsp._jakobsenii	L_delbrueckii_subsp._lactis	1963158	Contig
CIRM_BIA_1374	GCA_021134545.1	L_delbrueckii_subsp._lactis	L_delbrueckii_subsp._lactis	L_delbrueckii_subsp._lactis	1918508	Scaffold
CIRM_BIA_1375	GCA_021133855.1	L_delbrueckii_subsp._lactis	L_delbrueckii_subsp._lactis	L_delbrueckii_subsp._lactis	1932483	Scaffold
CIRM_BIA_1376	GCA_021133815.1	L_delbrueckii_subsp._bulgaricus	L_delbrueckii_subsp._bulgaricus	L_delbrueckii_subsp._bulgaricus	1803610	Scaffold
CIRM_BIA_1379	GCA_021133775.1	L_delbrueckii_subsp._bulgaricus	L_delbrueckii_subsp._bulgaricus	L_delbrueckii_subsp._bulgaricus	1779231	Contig
CIRM_BIA_1381	GCA_021133785.1	L_delbrueckii_subsp._bulgaricus	L_delbrueckii_subsp._bulgaricus	L_delbrueckii_subsp._bulgaricus	1798579	Scaffold
CIRM_BIA_1579	GCA_021133715.1	L_delbrueckii_subsp._bulgaricus	L_delbrueckii_subsp._bulgaricus	L_delbrueckii_subsp._bulgaricus	1849523	Scaffold
CIRM_BIA_1581	GCA_021133685.1	L_delbrueckii_subsp._bulgaricus	L_delbrueckii_subsp._bulgaricus	L_delbrueckii_subsp._bulgaricus	1779909	Contig
CIRM_BIA_1614	GCA_021133675.1	L_delbrueckii_subsp._bulgaricus	L_delbrueckii_subsp._bulgaricus	L_delbrueckii_subsp._bulgaricus	1800445	Scaffold
CIRM_BIA_1623	GCA_021133735.1	L_delbrueckii_subsp._bulgaricus	L_delbrueckii_subsp._bulgaricus	L_delbrueckii_subsp._bulgaricus	1798393	Scaffold
CIRM_BIA_2159	GCA_021133755.1	L_delbrueckii_subsp._bulgaricus	L_delbrueckii_subsp._bulgaricus	L_delbrueckii_subsp._bulgaricus	1842576	Scaffold
CIRM_BIA_225	GCA_021134795.1	L_delbrueckii_subsp._lactis	L_delbrueckii_subsp._lactis	L_delbrueckii_subsp._lactis	2083540	Scaffold
CIRM_BIA_229	GCA_021134815.1	L_delbrueckii_subsp._lactis	L_delbrueckii_subsp._lactis	L_delbrueckii_subsp._lactis	2098926	Scaffold
CIRM_BIA_230	GCA_021134745.1	L_delbrueckii_subsp._lactis	L_delbrueckii_subsp._lactis	L_delbrueckii_subsp._lactis	2031489	Scaffold
CIRM_BIA_233	GCA_021134735.1	L_delbrueckii_subsp._lactis	L_delbrueckii_subsp._lactis	L_delbrueckii_subsp._lactis	1980408	Scaffold
CIRM_BIA_234	GCA_021134695.1	L_delbrueckii_subsp._lactis	L_delbrueckii_subsp._lactis	L_delbrueckii_subsp._lactis	1977595	Scaffold
CIRM_BIA_265	GCA_021134675.1	L_delbrueckii_subsp._lactis	L_delbrueckii_subsp._lactis	L_delbrueckii_subsp._lactis	2071255	Scaffold
CIRM_BIA_266	GCA_021134645.1	L_delbrueckii_subsp._sunkii	L_delbrueckii_subsp._sunkii	L_delbrueckii_subsp._sunkii	2108476	Scaffold
CIRM_BIA_267	GCA_021134615.1	L_delbrueckii_subsp._lactis	L_delbrueckii_subsp._lactis	L_delbrueckii_subsp._lactis	1976069	Scaffold
CIRM_BIA_269	GCA_021134635.1	L_delbrueckii_subsp._lactis	L_delbrueckii_subsp._lactis	L_delbrueckii_subsp._lactis	1978826	Scaffold
CIRM_BIA_657	GCA_021133935.1	L_delbrueckii_subsp._bulgaricus	L_delbrueckii_subsp._bulgaricus	L_delbrueckii_subsp._bulgaricus	1797609	Contig
CIRM_BIA_773	GCA_021133955.1	L_delbrueckii_subsp._bulgaricus	L_delbrueckii_subsp._bulgaricus	L_delbrueckii_subsp._bulgaricus	1802205	Contig
CIRM_BIA_860	GCA_021133915.1	L_delbrueckii_subsp._bulgaricus	L_delbrueckii_subsp._bulgaricus	L_delbrueckii_subsp._bulgaricus	1829574	Scaffold
CIRM_BIA_864	GCA_021133885.1	L_delbrueckii_subsp._bulgaricus	L_delbrueckii_subsp._bulgaricus	L_delbrueckii_subsp._bulgaricus	1804034	Scaffold
CIRM_BIA_905	GCA_021133875.1	L_delbrueckii_subsp._bulgaricus	L_delbrueckii_subsp._bulgaricus	L_delbrueckii_subsp._bulgaricus	1825362	Scaffold
CIRM_BIA_906	GCA_021133835.1	L_delbrueckii_subsp._bulgaricus	L_delbrueckii_subsp._bulgaricus	L_delbrueckii_subsp._bulgaricus	1831367	Scaffold
CIRM-BIA_1321	GCA_025192005.1	L_delbrueckii_subsp._bulgaricus	L_delbrueckii_subsp._bulgaricus	L_delbrueckii_subsp._bulgaricus	1774580	Contig
CIRM-BIA_1366	GCA_025193425.1	L_delbrueckii_subsp._lactis	L_delbrueckii_subsp._lactis	L_delbrueckii_subsp._lactis	1974604	Contig
CIRM-BIA_1368	GCA_025193745.1	L_delbrueckii_subsp._lactis	L_delbrueckii_subsp._lactis	L_delbrueckii_subsp._lactis	1940942	Contig
CIRM-BIA_1370	GCA_025193755.1	L_delbrueckii_subsp._lactis	L_delbrueckii_subsp._lactis	L_delbrueckii_subsp._lactis	1955845	Contig
CIRM-BIA_1374	GCA_025193705.1	L_delbrueckii_subsp._lactis	L_delbrueckii_subsp._lactis	L_delbrueckii_subsp._lactis	1862552	Contig
CIRM-BIA_1375	GCA_025193685.1	L_delbrueckii_subsp._lactis	L_delbrueckii_subsp._lactis	L_delbrueckii_subsp._lactis	1861847	Contig
CIRM-BIA_1376	GCA_025191845.1	L_delbrueckii_subsp._bulgaricus	L_delbrueckii_subsp._bulgaricus	L_delbrueckii_subsp._bulgaricus	1775253	Contig
CIRM-BIA_1377	GCA_025193925.1	L_delbrueckii_subsp._lactis	L_delbrueckii_subsp._lactis	L_delbrueckii_subsp._lactis	1870878	Contig
CIRM-BIA_1378	GCA_025191925.1	L_delbrueckii_subsp._bulgaricus	L_delbrueckii_subsp._bulgaricus	L_delbrueckii_subsp._bulgaricus	1759674	Contig
CIRM-BIA_1379	GCA_025193845.1	L_delbrueckii_subsp._bulgaricus	L_delbrueckii_subsp._bulgaricus	L_delbrueckii_subsp._bulgaricus	1756249	Contig
CIRM-BIA_1380	GCA_025193765.1	L_delbrueckii_subsp._bulgaricus	L_delbrueckii_subsp._bulgaricus	L_delbrueckii_subsp._bulgaricus	1772042	Contig
CIRM-BIA_1381	GCA_025193725.1	L_delbrueckii_subsp._bulgaricus	L_delbrueckii_subsp._bulgaricus	L_delbrueckii_subsp._bulgaricus	1772219	Contig
CIRM-BIA_1383	GCA_025193635.1	L_delbrueckii_subsp._bulgaricus	L_delbrueckii_subsp._bulgaricus	L_delbrueckii_subsp._bulgaricus	1796531	Contig
CIRM-BIA_1579	GCA_025191905.1	L_delbrueckii_subsp._bulgaricus	L_delbrueckii_subsp._bulgaricus	L_delbrueckii_subsp._bulgaricus	1818443	Contig
CIRM-BIA_1581	GCA_025193865.1	L_delbrueckii_subsp._bulgaricus	L_delbrueckii_subsp._bulgaricus	L_delbrueckii_subsp._bulgaricus	1755823	Contig
CIRM-BIA_1586	GCA_025193805.1	L_delbrueckii_subsp._bulgaricus	L_delbrueckii_subsp._bulgaricus	L_delbrueckii_subsp._bulgaricus	1773970	Contig
CIRM-BIA_1590	GCA_025191875.1	L_delbrueckii_subsp._bulgaricus	L_delbrueckii_subsp._bulgaricus	L_delbrueckii_subsp._bulgaricus	1760828	Contig
CIRM-BIA_1623	GCA_025193445.1	L_delbrueckii_subsp._bulgaricus	L_delbrueckii_subsp._bulgaricus	L_delbrueckii_subsp._bulgaricus	1771739	Contig
CIRM-BIA_207	GCA_025193555.1	L_delbrueckii_subsp._lactis	L_delbrueckii_subsp._lactis	L_delbrueckii_subsp._lactis	1974790	Contig
CIRM-BIA_209	GCA_025191865.1	L_delbrueckii_subsp._lactis	L_delbrueckii_subsp._lactis	L_delbrueckii_subsp._lactis	1958994	Contig
CIRM-BIA_214	GCA_025127065.1	L_delbrueckii_subsp._lactis	L_delbrueckii_subsp._lactis	L_delbrueckii_subsp._lactis	1915635	Contig
CIRM-BIA_220	GCA_025193625.1	L_delbrueckii_subsp._lactis	L_delbrueckii_subsp._lactis	L_delbrueckii_subsp._lactis	1922135	Contig
CIRM-BIA_225	GCA_025122515.1	L_delbrueckii_subsp._lactis	L_delbrueckii_subsp._lactis	L_delbrueckii_subsp._lactis	2014840	Contig
CIRM-BIA_229	GCA_025122525.1	L_delbrueckii_subsp._lactis	L_delbrueckii_subsp._lactis	L_delbrueckii_subsp._lactis	2029463	Contig
CIRM-BIA_231	GCA_025193465.1	L_delbrueckii_subsp._lactis	L_delbrueckii_subsp._lactis	L_delbrueckii_subsp._lactis	1889297	Contig
CIRM-BIA_264	GCA_025193875.1	L_delbrueckii_subsp._lactis	L_delbrueckii_subsp._lactis	L_delbrueckii_subsp._lactis	1947521	Contig
CIRM-BIA_266	GCA_025191985.1	L_delbrueckii_subsp._sunkii	L_delbrueckii_subsp._sunkii	L_delbrueckii_subsp._lactis	2076143	Contig
CIRM-BIA_269	GCA_025193545.1	L_delbrueckii_subsp._lactis	L_delbrueckii_subsp._lactis	L_delbrueckii_subsp._lactis	1899377	Contig
CIRM-BIA_277	GCA_025193505.1	L_delbrueckii_subsp._lactis	L_delbrueckii_subsp._lactis	L_delbrueckii_subsp._lactis	1979423	Contig
CIRM-BIA_313	GCA_025193975.1	L_delbrueckii_subsp._delbrueckii	L_delbrueckii_subsp._delbrueckii	L_delbrueckii	1780652	Contig
CIRM-BIA_657	GCA_025193855.1	L_delbrueckii_subsp._bulgaricus	L_delbrueckii_subsp._bulgaricus	L_delbrueckii_subsp._bulgaricus	1763057	Contig
CIRM-BIA_675	GCA_025193585.1	L_delbrueckii_subsp._delbrueckii	L_delbrueckii_subsp._delbrueckii	L_delbrueckii	1774669	Contig
CIRM-BIA_773	GCA_025191955.1	L_delbrueckii_subsp._bulgaricus	L_delbrueckii_subsp._bulgaricus	L_delbrueckii_subsp._bulgaricus	1781243	Contig
CIRM-BIA_844	GCA_025193825.1	L_delbrueckii_subsp._bulgaricus	L_delbrueckii_subsp._bulgaricus	L_delbrueckii_subsp._bulgaricus	1771343	Contig
CIRM-BIA_861	GCA_025191945.1	L_delbrueckii_subsp._bulgaricus	L_delbrueckii_subsp._bulgaricus	L_delbrueckii_subsp._bulgaricus	1774001	Contig
CIRM-BIA_865	GCA_025193525.1	L_delbrueckii_subsp._indicus	L_delbrueckii_subsp._indicus	L_delbrueckii	1875046	Contig
CIRM-BIA_908	GCA_025194445.1	L_delbrueckii_subsp._bulgaricus	L_delbrueckii_subsp._bulgaricus	L_delbrueckii	1804717	Contig
CIRM-BIA865	GCA_931185875.1	L_delbrueckii_subsp._delbrueckii	L_delbrueckii_subsp._delbrueckii	L_delbrueckii_subsp._delbrueckii	2008473	Complete Genome
CNCM_I-1519	GCA_000284715.1	L_delbrueckii_subsp._bulgaricus	L_delbrueckii_subsp._bulgaricus	L_delbrueckii_subsp._bulgaricus	1796539	Contig
CNCM_I-1632	GCA_000284695.1	L_delbrueckii_subsp._bulgaricus	L_delbrueckii_subsp._bulgaricus	L_delbrueckii_subsp._bulgaricus	1767897	Contig
CRL581	GCA_000409675.1	L_delbrueckii_subsp._lactis	L_delbrueckii_subsp._lactis	L_delbrueckii_subsp._lactis	2136818	Scaffold
DC3	GCA_026769315.1	L_delbrueckii_subsp._indicus	L_delbrueckii_subsp._indicus	L_delbrueckii_subsp._indicus	1811366	Contig
DPUL-F36	GCA_030581895.1	L_delbrueckii_subsp._bulgaricus	L_delbrueckii_subsp._bulgaricus	L_delbrueckii	1856855	Complete Genome
DRD-16	GCA_030971285.1	L_delbrueckii_subsp._lactis	L_delbrueckii_subsp._lactis	L_delbrueckii_subsp._lactis	1917584	Scaffold
DRD-47	GCA_030971265.1	L_delbrueckii_subsp._lactis	L_delbrueckii_subsp._lactis	L_delbrueckii_subsp._lactis	1914271	Scaffold
DRD-74	GCA_030971315.1	L_delbrueckii_subsp._lactis	L_delbrueckii_subsp._lactis	L_delbrueckii_subsp._lactis	1853865	Scaffold
DRD-86	GCA_030970755.1	L_delbrueckii_subsp._lactis	L_delbrueckii_subsp._lactis	L_delbrueckii_subsp._lactis	1912544	Scaffold
DSM_15996	GCA_001435795.1	L_delbrueckii_subsp._indicus	L_delbrueckii_subsp._indicus	L_delbrueckii_subsp._indicus	1863572	Scaffold
DSM_20072	GCA_002278095.1	L_delbrueckii_subsp._lactis	L_delbrueckii_subsp._lactis	L_delbrueckii_subsp._lactis	2165984	Complete Genome
DSM_20073	GCA_021134535.1	L_delbrueckii_subsp._lactis	L_delbrueckii_subsp._lactis	L_delbrueckii_subsp._lactis	1891622	Scaffold
DSM_20074	GCA_001908495.1	L_delbrueckii_subsp._delbrueckii	L_delbrueckii_subsp._delbrueckii	L_delbrueckii_subsp._delbrueckii	1953716	Chromosome
DSM_20076	GCA_021134495.1	L_delbrueckii_subsp._lactis	L_delbrueckii_subsp._lactis	L_delbrueckii_subsp._lactis	1895240	Scaffold
DSM_20080	GCA_001953135.1	L_delbrueckii_subsp._bulgaricus	L_delbrueckii_subsp._bulgaricus	L_delbrueckii_subsp._bulgaricus	1868180	Complete Genome
DSM_20355	GCA_021134475.1	L_delbrueckii_subsp._lactis	L_delbrueckii_subsp._lactis	L_delbrueckii_subsp._lactis	1885416	Contig
DSM_26046	GCA_001888925.1	L_delbrueckii_subsp._jakobsenii	L_delbrueckii_subsp._jakobsenii	L_delbrueckii_subsp._jakobsenii	1891796	Complete Genome
FAM_10980	GCA_021135555.1	L_delbrueckii_subsp._lactis	L_delbrueckii_subsp._lactis	L_delbrueckii_subsp._lactis	2074927	Contig
FAM_10983	GCA_021135485.1	L_delbrueckii_subsp._lactis	L_delbrueckii_subsp._lactis	L_delbrueckii_subsp._lactis	2060126	Scaffold
FAM_10991	GCA_021135515.1	L_delbrueckii_subsp._lactis	L_delbrueckii_subsp._lactis	L_delbrueckii_subsp._lactis	2006067	Contig
FAM_11021	GCA_021135535.1	L_delbrueckii_subsp._lactis	L_delbrueckii_subsp._lactis	L_delbrueckii_subsp._lactis	2032047	Contig
FAM_11036	GCA_021135475.1	L_delbrueckii_subsp._lactis	L_delbrueckii_subsp._lactis	L_delbrueckii_subsp._lactis	2014572	Contig
FAM_11075	GCA_021135455.1	L_delbrueckii_subsp._lactis	L_delbrueckii_subsp._lactis	L_delbrueckii_subsp._lactis	1970309	Contig
FAM_11108	GCA_021135435.1	L_delbrueckii_subsp._lactis	L_delbrueckii_subsp._lactis	L_delbrueckii_subsp._lactis	1992634	Contig
FAM_11129	GCA_021135405.1	L_delbrueckii_subsp._lactis	L_delbrueckii_subsp._lactis	L_delbrueckii_subsp._lactis	2001100	Contig
FAM_11142	GCA_021135395.1	L_delbrueckii_subsp._lactis	L_delbrueckii_subsp._lactis	L_delbrueckii_subsp._lactis	2027006	Contig
FAM_1200	GCA_021135575.1	L_delbrueckii_subsp._lactis	L_delbrueckii_subsp._lactis	L_delbrueckii_subsp._lactis	1988210	Scaffold
FAM_12062	GCA_021135375.1	L_delbrueckii_subsp._lactis	L_delbrueckii_subsp._lactis	L_delbrueckii_subsp._lactis	1993312	Scaffold
FAM_12103	GCA_021135355.1	L_delbrueckii_subsp._lactis	L_delbrueckii_subsp._lactis	L_delbrueckii_subsp._lactis	2014398	Contig
FAM_12107	GCA_021135335.1	L_delbrueckii_subsp._lactis	L_delbrueckii_subsp._lactis	L_delbrueckii_subsp._lactis	2021408	Scaffold
FAM_12109	GCA_021135275.1	L_delbrueckii_subsp._lactis	L_delbrueckii_subsp._lactis	L_delbrueckii_subsp._lactis	1999383	Scaffold
FAM_18834	GCA_021135295.1	L_delbrueckii_subsp._lactis	L_delbrueckii_subsp._lactis	L_delbrueckii_subsp._lactis	1990533	Scaffold
FAM_19699	GCA_021135315.1	L_delbrueckii_subsp._lactis	L_delbrueckii_subsp._lactis	L_delbrueckii_subsp._lactis	2003889	Contig
FAM_19994	GCA_021135255.1	L_delbrueckii_subsp._lactis	L_delbrueckii_subsp._lactis	L_delbrueckii_subsp._lactis	2021206	Scaffold
FAM_20408	GCA_021135235.1	L_delbrueckii_subsp._lactis	L_delbrueckii_subsp._lactis	L_delbrueckii_subsp._lactis	2082877	Scaffold
FAM_20544	GCA_021135205.1	L_delbrueckii_subsp._lactis	L_delbrueckii_subsp._lactis	L_delbrueckii_subsp._lactis	2031902	Scaffold
FAM_21277	GCA_005864055.1	L_delbrueckii_subsp._lactis	L_delbrueckii_subsp._lactis	L_delbrueckii_subsp._bulgaricus	2019838	Contig
FAM_21376	GCA_021135175.1	L_delbrueckii_subsp._lactis	L_delbrueckii_subsp._lactis	L_delbrueckii_subsp._lactis	2009462	Contig
FAM_21745	GCA_021135195.1	L_delbrueckii_subsp._lactis	L_delbrueckii_subsp._lactis	L_delbrueckii_subsp._lactis	2017762	Contig
FAM_21753	GCA_021135095.1	L_delbrueckii_subsp._lactis	L_delbrueckii_subsp._lactis	L_delbrueckii_subsp._lactis	1900335	Scaffold
FAM_21754	GCA_021135135.1	L_delbrueckii_subsp._lactis	L_delbrueckii_subsp._lactis	L_delbrueckii_subsp._lactis	2030384	Contig
FAM_21755	GCA_021135105.1	L_delbrueckii_subsp._lactis	L_delbrueckii_subsp._lactis	L_delbrueckii_subsp._lactis	2010989	Scaffold
FAM_21756	GCA_021135075.1	L_delbrueckii_subsp._lactis	L_delbrueckii_subsp._lactis	L_delbrueckii_subsp._lactis	2034780	Contig
FAM_21768	GCA_021135055.1	L_delbrueckii_subsp._lactis	L_delbrueckii_subsp._lactis	L_delbrueckii_subsp._lactis	1994107	Contig
FAM_21769	GCA_021135025.1	L_delbrueckii_subsp._lactis	L_delbrueckii_subsp._lactis	L_delbrueckii_subsp._lactis	2017328	Contig
FAM_21781	GCA_021135015.1	L_delbrueckii_subsp._lactis	L_delbrueckii_subsp._lactis	L_delbrueckii_subsp._lactis	1986508	Contig
FAM_21783	GCA_021134955.1	L_delbrueckii_subsp._lactis	L_delbrueckii_subsp._lactis	L_delbrueckii_subsp._lactis	1975933	Scaffold
FAM_21784	GCA_005864125.1	L_delbrueckii_subsp._lactis	L_delbrueckii_subsp._lactis	L_delbrueckii_subsp._lactis	2005415	Scaffold
FAM_22091	GCA_021134995.1	L_delbrueckii_subsp._lactis	L_delbrueckii_subsp._lactis	L_delbrueckii_subsp._lactis	1944473	Scaffold
FAM_22092	GCA_021134975.1	L_delbrueckii_subsp._lactis	L_delbrueckii_subsp._lactis	L_delbrueckii_subsp._lactis	1873773	Contig
FAM_22093	GCA_021134935.1	L_delbrueckii_subsp._lactis	L_delbrueckii_subsp._lactis	L_delbrueckii_subsp._lactis	1898890	Scaffold
FAM_22166	GCA_021133995.1	L_delbrueckii_subsp._bulgaricus	L_delbrueckii_subsp._bulgaricus	L_delbrueckii_subsp._bulgaricus	1808941	Scaffold
FAM_22274	GCA_021134915.1	L_delbrueckii_subsp._lactis	L_delbrueckii_subsp._lactis	L_delbrueckii_subsp._lactis	1946808	Contig
FAM_22332	GCA_021134885.1	L_delbrueckii_subsp._lactis	L_delbrueckii_subsp._lactis	L_delbrueckii_subsp._lactis	2000280	Contig
FAM_22680	GCA_021134855.1	L_delbrueckii_subsp._lactis	L_delbrueckii_subsp._lactis	L_delbrueckii_subsp._lactis	1902796	Contig
FAM_22754	GCA_021133975.1	L_delbrueckii_subsp._bulgaricus	L_delbrueckii_subsp._bulgaricus	L_delbrueckii_subsp._bulgaricus	1768407	Contig
FAM_24199	GCA_021134875.1	L_delbrueckii_subsp._lactis	L_delbrueckii_subsp._lactis	L_delbrueckii_subsp._lactis	1982919	Scaffold
FAM_24847	GCA_021134095.1	L_delbrueckii_subsp._lactis	L_delbrueckii_subsp._lactis	L_delbrueckii_subsp._lactis	2069072	Scaffold
FAM_24848	GCA_021134115.1	L_delbrueckii_subsp._lactis	L_delbrueckii_subsp._lactis	L_delbrueckii_subsp._lactis	1991390	Scaffold
FAM_24849	GCA_021134075.1	L_delbrueckii_subsp._lactis	L_delbrueckii_subsp._lactis	L_delbrueckii_subsp._lactis	1939363	Scaffold
FAM_24850	GCA_021134035.1	L_delbrueckii_subsp._lactis	L_delbrueckii_subsp._lactis	L_delbrueckii_subsp._lactis	1939596	Scaffold
FAM_24851	GCA_021134055.1	L_delbrueckii_subsp._lactis	L_delbrueckii_subsp._lactis	L_delbrueckii_subsp._lactis	2022889	Scaffold
FAM_24852	GCA_021134005.1	L_delbrueckii_subsp._lactis	L_delbrueckii_subsp._lactis	L_delbrueckii_subsp._lactis	1940689	Scaffold
FAM_8520	GCA_021135595.1	L_delbrueckii_subsp._lactis	L_delbrueckii_subsp._lactis	L_delbrueckii_subsp._lactis	2032862	Contig
G76-4	GCA_018721165.1	L_delbrueckii_subsp._bulgaricus	L_delbrueckii_subsp._bulgaricus	L_delbrueckii_subsp._bulgaricus	1773770	Scaffold
GCA_025946805	GCA_025946805.1	L_delbrueckii_subsp._sunkii	L_delbrueckii_subsp._sunkii	L_delbrueckii	2076116	Complete Genome
GCA_900322585	GCA_900322585.1	L_delbrueckii_subsp._lactis	L_delbrueckii_subsp._lactis	L_delbrueckii_subsp._lactis	2050316	Complete Genome
HPLF	GCA_014830125.1	L_delbrueckii_subsp._jakobsenii	L_delbrueckii_subsp._lactis	L_delbrueckii	2022317	Contig
HUL_15	GCA_017582025.1	L_delbrueckii_subsp._lactis	L_delbrueckii_subsp._lactis	L_delbrueckii_subsp._bulgaricus	1948841	Contig
IAHAHI	GCA_008016355.1	L_delbrueckii_subsp._bulgaricus	L_delbrueckii_subsp._bulgaricus	L_delbrueckii	1766423	Contig
IM1430	GCA_925300675.1	L_delbrueckii_subsp._bulgaricus	L_delbrueckii_subsp._bulgaricus	L_delbrueckii_subsp._bulgaricus	1803218	Contig
JCM_15610	GCA_001908415.1	L_delbrueckii_subsp._indicus	L_delbrueckii_subsp._indicus	L_delbrueckii_subsp._indicus	2021861	Complete Genome
JCM_17838	GCA_001888965.1	L_delbrueckii_subsp._sunkii	L_delbrueckii_subsp._sunkii	L_delbrueckii_subsp._sunkii	2004337	Complete Genome
KACC_13439	GCA_001263315.1	L_delbrueckii_subsp._delbrueckii	L_delbrueckii_subsp._delbrueckii	L_delbrueckii_subsp._delbrueckii	1766190	Contig
KCCM_34717	GCA_001888905.1	L_delbrueckii_subsp._lactis	L_delbrueckii_subsp._lactis	L_delbrueckii_subsp._lactis	2263382	Complete Genome
KCTC_13731	GCA_001888945.1	L_delbrueckii_subsp._jakobsenii	L_delbrueckii_subsp._jakobsenii	L_delbrueckii_subsp._delbrueckii	1910506	Complete Genome
KCTC_3034	GCA_002285775.1	L_delbrueckii_subsp._lactis	L_delbrueckii_subsp._lactis	L_delbrueckii_subsp._lactis	2237608	Complete Genome
KCTC_3035	GCA_001888985.1	L_delbrueckii_subsp._lactis	L_delbrueckii_subsp._lactis	L_delbrueckii_subsp._lactis	1972735	Complete Genome
KLDS1-0207	GCA_003597655.1	L_delbrueckii_subsp._bulgaricus	L_delbrueckii_subsp._bulgaricus	L_delbrueckii_subsp._bulgaricus	1869179	Complete Genome
KLDS1-1011	GCA_006704185.1	L_delbrueckii_subsp._bulgaricus	L_delbrueckii_subsp._bulgaricus	L_delbrueckii_subsp._bulgaricus	1887491	Complete Genome
KW14_3	GCA_004123065.1	L_delbrueckii_subsp._sunkii	L_delbrueckii_subsp._sunkii	L_delbrueckii_subsp._bulgaricus	2028238	Scaffold
L10	GCA_022642945.1	L_delbrueckii_subsp._lactis	L_delbrueckii_subsp._lactis	L_delbrueckii	2007046	Chromosome
L99	GCA_003351805.1	L_delbrueckii_subsp._bulgaricus	L_delbrueckii_subsp._bulgaricus	L_delbrueckii_subsp._bulgaricus	1848107	Complete Genome
Lb1-GS-1	GCA_001624925.1	L_delbrueckii_subsp._bulgaricus	L_delbrueckii_subsp._bulgaricus	L_delbrueckii_subsp._bulgaricus	1742518	Scaffold
Lb1-WT	GCA_001624905.1	L_delbrueckii_subsp._bulgaricus	L_delbrueckii_subsp._bulgaricus	L_delbrueckii_subsp._bulgaricus	1790428	Contig
Lb100	GCA_018967015.1	L_delbrueckii_subsp._bulgaricus	L_delbrueckii_subsp._bulgaricus	L_delbrueckii	1795599	Contig
Lb200	GCA_023893715.1	L_delbrueckii_subsp._lactis	L_delbrueckii_subsp._lactis	L_delbrueckii	1932881	Contig
LBA-40	GCA_024665995.1	L_delbrueckii_subsp._bulgaricus	L_delbrueckii_subsp._bulgaricus	L_delbrueckii_subsp._bulgaricus	1889894	Complete Genome
LBB-B5	GCA_001647065.1	L_delbrueckii_subsp._bulgaricus	L_delbrueckii_subsp._bulgaricus	L_delbrueckii_subsp._bulgaricus	1777882	Contig
LBCNRZ226_V1	GCA_000751655.1	L_delbrueckii_subsp._lactis	L_delbrueckii_subsp._lactis	L_delbrueckii_subsp._lactis	1910730	Scaffold
LBCNRZ327_V11	GCA_000751695.2	L_delbrueckii_subsp._lactis	L_delbrueckii_subsp._lactis	L_delbrueckii_subsp._lactis	2105434	Scaffold
LBCNRZ333_V1	GCA_000751235.1	L_delbrueckii_subsp._lactis	L_delbrueckii_subsp._lactis	L_delbrueckii_subsp._lactis	2051578	Scaffold
LBCNRZ700_V1	GCA_000751275.1	L_delbrueckii_subsp._lactis	L_delbrueckii_subsp._lactis	L_delbrueckii_subsp._lactis	2085621	Scaffold
lbd111	GCA_027858045.1	L_delbrueckii_subsp._bulgaricus	L_delbrueckii_subsp._bulgaricus	L_delbrueckii	1811302	Contig
lbd113	GCA_027857975.1	L_delbrueckii_subsp._bulgaricus	L_delbrueckii_subsp._bulgaricus	L_delbrueckii	1815750	Contig
lbd57	GCA_027858035.1	L_delbrueckii_subsp._lactis	L_delbrueckii_subsp._lactis	L_delbrueckii	1998083	Contig
lbd72	GCA_027858015.1	L_delbrueckii_subsp._bulgaricus	L_delbrueckii_subsp._bulgaricus	L_delbrueckii	1797584	Contig
lbd93	GCA_027857995.1	L_delbrueckii_subsp._lactis	L_delbrueckii_subsp._lactis	L_delbrueckii	1998423	Contig
lbl143	GCA_027857925.1	L_delbrueckii_subsp._lactis	L_delbrueckii_subsp._lactis	L_delbrueckii	2006687	Contig
lbl147	GCA_027857885.1	L_delbrueckii_subsp._lactis	L_delbrueckii_subsp._lactis	L_delbrueckii	2003504	Contig
lbl157	GCA_027857915.1	L_delbrueckii_subsp._bulgaricus	L_delbrueckii_subsp._bulgaricus	L_delbrueckii	1921257	Contig
lbl333	GCA_027857845.1	L_delbrueckii_subsp._indicus	L_delbrueckii_subsp._indicus	L_delbrueckii	2005232	Contig
LBPUFSC001	GCA_017161915.1	L_delbrueckii_subsp._lactis	L_delbrueckii_subsp._lactis	L_delbrueckii_subsp._bulgaricus	2009087	Scaffold
LBVIB27_V12	GCA_000751635.1	L_delbrueckii_subsp._bulgaricus	L_delbrueckii_subsp._bulgaricus	L_delbrueckii_subsp._bulgaricus	1853236	Scaffold
LBVIB44_V12	GCA_000751895.1	L_delbrueckii_subsp._bulgaricus	L_delbrueckii_subsp._bulgaricus	L_delbrueckii_subsp._bulgaricus	1818010	Scaffold
LDB-C1	GCA_023205755.1	L_delbrueckii_subsp._bulgaricus	L_delbrueckii_subsp._bulgaricus	L_delbrueckii_subsp._bulgaricus	1823384	Complete Genome
LDELB18P1	GCA_004211505.1	L_delbrueckii_subsp._lactis	L_delbrueckii_subsp._lactis	L_delbrueckii	2011423	Contig
LDELB18P2	GCA_004211735.1	L_delbrueckii_subsp._lactis	L_delbrueckii_subsp._lactis	L_delbrueckii	1962814	Contig
LJJ	GCA_011044195.1	L_delbrueckii_subsp._bulgaricus	L_delbrueckii_subsp._bulgaricus	L_delbrueckii_subsp._bulgaricus	1891087	Complete Genome
MAG_rmk202_ldel	GCA_017584225.1	L_delbrueckii_subsp._lactis	L_delbrueckii_subsp._lactis	L_delbrueckii_subsp._lactis	2184491	Complete Genome
MBT_92059	GCA_003326615.1	L_delbrueckii_subsp._bulgaricus	L_delbrueckii_subsp._bulgaricus	L_delbrueckii_subsp._bulgaricus	1831175	Scaffold
ME-782	GCA_021600905.1	L_delbrueckii_subsp._sunkii	L_delbrueckii_subsp._sunkii	L_delbrueckii	2073446	Scaffold
ME-783	GCA_021600785.1	L_delbrueckii_subsp._sunkii	L_delbrueckii_subsp._sunkii	L_delbrueckii	2151422	Scaffold
ME-784	GCA_021600765.1	L_delbrueckii_subsp._lactis	L_delbrueckii_subsp._lactis	L_delbrueckii	2095526	Contig
ME-785	GCA_021600645.1	L_delbrueckii_subsp._lactis	L_delbrueckii_subsp._lactis	L_delbrueckii	2089772	Scaffold
ME-786	GCA_021600625.1	L_delbrueckii_subsp._lactis	L_delbrueckii_subsp._lactis	L_delbrueckii	2067584	Scaffold
ME-787	GCA_021600605.1	L_delbrueckii_subsp._lactis	L_delbrueckii_subsp._lactis	L_delbrueckii	2059099	Scaffold
ME-788	GCA_021600585.1	L_delbrueckii_subsp._lactis	L_delbrueckii_subsp._lactis	L_delbrueckii	2061265	Scaffold
ME-789	GCA_021600565.1	L_delbrueckii_subsp._lactis	L_delbrueckii_subsp._lactis	L_delbrueckii	1975407	Scaffold
ME-790	GCA_021600545.1	L_delbrueckii_subsp._lactis	L_delbrueckii_subsp._lactis	L_delbrueckii	1991276	Scaffold
ME-791	GCA_021600525.1	L_delbrueckii_subsp._sunkii	L_delbrueckii_subsp._sunkii	L_delbrueckii	2167229	Scaffold
ME-792	GCA_021600505.1	L_delbrueckii_subsp._indicus	L_delbrueckii_subsp._indicus	L_delbrueckii	1924342	Scaffold
ME-793	GCA_021600485.1	L_delbrueckii_subsp._lactis	L_delbrueckii_subsp._lactis	L_delbrueckii	2059962	Scaffold
ME-795	GCA_021600465.1	L_delbrueckii_subsp._lactis	L_delbrueckii_subsp._lactis	L_delbrueckii	2050720	Scaffold
ME-796	GCA_021600445.1	L_delbrueckii_subsp._sunkii	L_delbrueckii_subsp._sunkii	L_delbrueckii	2114543	Scaffold
ME-797	GCA_021600425.1	L_delbrueckii_subsp._lactis	L_delbrueckii_subsp._lactis	L_delbrueckii	2008721	Scaffold
ME-798	GCA_021600405.1	L_delbrueckii_subsp._lactis	L_delbrueckii_subsp._lactis	L_delbrueckii	2047504	Scaffold
ME-799	GCA_021600385.1	L_delbrueckii_subsp._lactis	L_delbrueckii_subsp._lactis	L_delbrueckii	2099174	Contig
ME-800	GCA_021600365.1	L_delbrueckii_subsp._sunkii	L_delbrueckii_subsp._sunkii	L_delbrueckii	2020830	Scaffold
ME-801	GCA_021600345.1	L_delbrueckii_subsp._lactis	L_delbrueckii_subsp._lactis	L_delbrueckii	1971719	Scaffold
ME-802	GCA_021600265.1	L_delbrueckii_subsp._jakobsenii	L_delbrueckii_subsp._jakobsenii	L_delbrueckii	1910940	Scaffold
ME-803	GCA_021600185.1	L_delbrueckii_subsp._lactis	L_delbrueckii_subsp._lactis	L_delbrueckii	2001126	Scaffold
ME-804	GCA_021601085.1	L_delbrueckii_subsp._lactis	L_delbrueckii_subsp._lactis	L_delbrueckii	2058469	Scaffold
ME-805	GCA_021601185.1	L_delbrueckii_subsp._lactis	L_delbrueckii_subsp._lactis	L_delbrueckii	2022900	Scaffold
ME-806	GCA_021600205.1	L_delbrueckii_subsp._lactis	L_delbrueckii_subsp._lactis	L_delbrueckii	1989005	Scaffold
ME-807	GCA_021600225.1	L_delbrueckii_subsp._lactis	L_delbrueckii_subsp._lactis	L_delbrueckii	2108230	Scaffold
ME-808	GCA_021600245.1	L_delbrueckii_subsp._lactis	L_delbrueckii_subsp._lactis	L_delbrueckii	1963033	Contig
ME-899	GCA_030270025.1	L_delbrueckii_subsp._bulgaricus	L_delbrueckii_subsp._bulgaricus	L_delbrueckii_subsp._bulgaricus	1777315	Scaffold
ME-900	GCA_030270045.1	L_delbrueckii_subsp._bulgaricus	L_delbrueckii_subsp._bulgaricus	L_delbrueckii_subsp._bulgaricus	1769467	Scaffold
ME-901	GCA_030270065.1	L_delbrueckii_subsp._bulgaricus	L_delbrueckii_subsp._bulgaricus	L_delbrueckii_subsp._bulgaricus	1768986	Scaffold
Mehedi_L4	GCA_029334925.1	L_delbrueckii_subsp._indicus	L_delbrueckii_subsp._indicus	L_delbrueckii	1925484	Contig
MGB10-2	GCA_018722585.1	L_delbrueckii_subsp._bulgaricus	L_delbrueckii_subsp._bulgaricus	L_delbrueckii_subsp._bulgaricus	1766720	Scaffold
MGB17-1	GCA_018722565.1	L_delbrueckii_subsp._bulgaricus	L_delbrueckii_subsp._bulgaricus	L_delbrueckii_subsp._bulgaricus	1800742	Scaffold
MGB17-2	GCA_018722545.1	L_delbrueckii_subsp._bulgaricus	L_delbrueckii_subsp._bulgaricus	L_delbrueckii_subsp._bulgaricus	1801998	Scaffold
MGB17-3	GCA_018722515.1	L_delbrueckii_subsp._bulgaricus	L_delbrueckii_subsp._bulgaricus	L_delbrueckii_subsp._bulgaricus	1802628	Scaffold
MGB18-1	GCA_018722495.1	L_delbrueckii_subsp._bulgaricus	L_delbrueckii_subsp._bulgaricus	L_delbrueckii_subsp._bulgaricus	1799702	Scaffold
MGB2-1	GCA_018722475.1	L_delbrueckii_subsp._bulgaricus	L_delbrueckii_subsp._bulgaricus	L_delbrueckii_subsp._bulgaricus	1788409	Scaffold
MGB2-2	GCA_018722415.1	L_delbrueckii_subsp._bulgaricus	L_delbrueckii_subsp._bulgaricus	L_delbrueckii_subsp._bulgaricus	1788312	Scaffold
MGB21-1	GCA_018722465.1	L_delbrueckii_subsp._bulgaricus	L_delbrueckii_subsp._bulgaricus	L_delbrueckii_subsp._bulgaricus	1792621	Scaffold
MGB21-3	GCA_018722445.1	L_delbrueckii_subsp._bulgaricus	L_delbrueckii_subsp._bulgaricus	L_delbrueckii_subsp._bulgaricus	1791431	Scaffold
MGB22-4	GCA_018722405.1	L_delbrueckii_subsp._bulgaricus	L_delbrueckii_subsp._bulgaricus	L_delbrueckii_subsp._bulgaricus	1790890	Scaffold
MGB23-3	GCA_018722385.1	L_delbrueckii_subsp._bulgaricus	L_delbrueckii_subsp._bulgaricus	L_delbrueckii_subsp._bulgaricus	1766992	Scaffold
MGB23-7	GCA_018722345.1	L_delbrueckii_subsp._bulgaricus	L_delbrueckii_subsp._bulgaricus	L_delbrueckii_subsp._bulgaricus	1774881	Scaffold
MGB23-9	GCA_018722355.1	L_delbrueckii_subsp._bulgaricus	L_delbrueckii_subsp._bulgaricus	L_delbrueckii_subsp._bulgaricus	1815847	Scaffold
MGB24-1	GCA_018722315.1	L_delbrueckii_subsp._bulgaricus	L_delbrueckii_subsp._bulgaricus	L_delbrueckii_subsp._bulgaricus	1760067	Scaffold
MGB24-2	GCA_018722295.1	L_delbrueckii_subsp._bulgaricus	L_delbrueckii_subsp._bulgaricus	L_delbrueckii_subsp._bulgaricus	1848521	Scaffold
MGB28-1	GCA_018722285.1	L_delbrueckii_subsp._bulgaricus	L_delbrueckii_subsp._bulgaricus	L_delbrueckii_subsp._bulgaricus	1751027	Scaffold
MGB29-2	GCA_018722265.1	L_delbrueckii_subsp._bulgaricus	L_delbrueckii_subsp._bulgaricus	L_delbrueckii_subsp._bulgaricus	1776630	Scaffold
MGB30-1	GCA_018722245.1	L_delbrueckii_subsp._bulgaricus	L_delbrueckii_subsp._bulgaricus	L_delbrueckii_subsp._bulgaricus	1898203	Scaffold
MGB31-1	GCA_018722225.1	L_delbrueckii_subsp._bulgaricus	L_delbrueckii_subsp._bulgaricus	L_delbrueckii_subsp._bulgaricus	1779549	Scaffold
MGB34-1	GCA_018722195.1	L_delbrueckii_subsp._bulgaricus	L_delbrueckii_subsp._bulgaricus	L_delbrueckii_subsp._bulgaricus	1810250	Scaffold
MGB34-6	GCA_018722185.1	L_delbrueckii_subsp._bulgaricus	L_delbrueckii_subsp._bulgaricus	L_delbrueckii_subsp._bulgaricus	1818943	Scaffold
MGB35-3	GCA_018722165.1	L_delbrueckii_subsp._bulgaricus	L_delbrueckii_subsp._bulgaricus	L_delbrueckii_subsp._bulgaricus	1756407	Scaffold
MGB37-6	GCA_018722145.1	L_delbrueckii_subsp._bulgaricus	L_delbrueckii_subsp._bulgaricus	L_delbrueckii_subsp._bulgaricus	1798415	Scaffold
MGB38-4	GCA_018722125.1	L_delbrueckii_subsp._bulgaricus	L_delbrueckii_subsp._bulgaricus	L_delbrueckii_subsp._bulgaricus	1748506	Scaffold
MGB38-5	GCA_018722095.1	L_delbrueckii_subsp._bulgaricus	L_delbrueckii_subsp._bulgaricus	L_delbrueckii_subsp._bulgaricus	1756434	Scaffold
MGB38-6	GCA_018722085.1	L_delbrueckii_subsp._bulgaricus	L_delbrueckii_subsp._bulgaricus	L_delbrueckii_subsp._bulgaricus	1798558	Scaffold
MGB38-7	GCA_018722065.1	L_delbrueckii_subsp._bulgaricus	L_delbrueckii_subsp._bulgaricus	L_delbrueckii_subsp._bulgaricus	1787615	Scaffold
MGB39-7	GCA_018722035.1	L_delbrueckii_subsp._bulgaricus	L_delbrueckii_subsp._bulgaricus	L_delbrueckii_subsp._bulgaricus	1753697	Scaffold
MGB44-1	GCA_018722025.1	L_delbrueckii_subsp._bulgaricus	L_delbrueckii_subsp._bulgaricus	L_delbrueckii_subsp._bulgaricus	1817641	Scaffold
MGB44-3	GCA_018722005.1	L_delbrueckii_subsp._bulgaricus	L_delbrueckii_subsp._bulgaricus	L_delbrueckii_subsp._bulgaricus	1781785	Scaffold
MGB45-5	GCA_018721975.1	L_delbrueckii_subsp._bulgaricus	L_delbrueckii_subsp._bulgaricus	L_delbrueckii_subsp._bulgaricus	1759417	Scaffold
MGB46-3	GCA_018721965.1	L_delbrueckii_subsp._bulgaricus	L_delbrueckii_subsp._bulgaricus	L_delbrueckii_subsp._bulgaricus	1758267	Scaffold
MGB46-5	GCA_018721945.1	L_delbrueckii_subsp._bulgaricus	L_delbrueckii_subsp._bulgaricus	L_delbrueckii_subsp._bulgaricus	1787947	Scaffold
MGB47-3	GCA_018721925.1	L_delbrueckii_subsp._bulgaricus	L_delbrueckii_subsp._bulgaricus	L_delbrueckii_subsp._bulgaricus	1755898	Scaffold
MGB47-5	GCA_018721905.1	L_delbrueckii_subsp._bulgaricus	L_delbrueckii_subsp._bulgaricus	L_delbrueckii_subsp._bulgaricus	1765840	Scaffold
MGB47-6	GCA_018721845.1	L_delbrueckii_subsp._bulgaricus	L_delbrueckii_subsp._bulgaricus	L_delbrueckii_subsp._bulgaricus	1765868	Scaffold
MGB58-5	GCA_018721855.1	L_delbrueckii_subsp._bulgaricus	L_delbrueckii_subsp._bulgaricus	L_delbrueckii_subsp._bulgaricus	1760715	Scaffold
MGB58-7	GCA_018721735.1	L_delbrueckii_subsp._bulgaricus	L_delbrueckii_subsp._bulgaricus	L_delbrueckii_subsp._bulgaricus	1749566	Scaffold
MGB7-5	GCA_018721705.1	L_delbrueckii_subsp._bulgaricus	L_delbrueckii_subsp._bulgaricus	L_delbrueckii_subsp._bulgaricus	1765397	Scaffold
MGB7-6	GCA_018721625.1	L_delbrueckii_subsp._bulgaricus	L_delbrueckii_subsp._bulgaricus	L_delbrueckii_subsp._bulgaricus	1788977	Scaffold
MGB7-7	GCA_018721595.1	L_delbrueckii_subsp._bulgaricus	L_delbrueckii_subsp._bulgaricus	L_delbrueckii_subsp._bulgaricus	1776195	Scaffold
MGB9-1	GCA_018721585.1	L_delbrueckii_subsp._bulgaricus	L_delbrueckii_subsp._bulgaricus	L_delbrueckii_subsp._bulgaricus	1777533	Scaffold
MGC17-4	GCA_018721565.1	L_delbrueckii_subsp._bulgaricus	L_delbrueckii_subsp._bulgaricus	L_delbrueckii_subsp._bulgaricus	1771292	Scaffold
MGC22-1	GCA_018721545.1	L_delbrueckii_subsp._bulgaricus	L_delbrueckii_subsp._bulgaricus	L_delbrueckii_subsp._bulgaricus	1778702	Scaffold
MGC23-1	GCA_018721525.1	L_delbrueckii_subsp._bulgaricus	L_delbrueckii_subsp._bulgaricus	L_delbrueckii_subsp._bulgaricus	1752516	Scaffold
MGC24-1	GCA_018721505.1	L_delbrueckii_subsp._bulgaricus	L_delbrueckii_subsp._bulgaricus	L_delbrueckii_subsp._bulgaricus	1831395	Scaffold
MGD1-2	GCA_018721485.1	L_delbrueckii_subsp._bulgaricus	L_delbrueckii_subsp._bulgaricus	L_delbrueckii_subsp._bulgaricus	1776078	Scaffold
MGD1-3	GCA_018721465.1	L_delbrueckii_subsp._bulgaricus	L_delbrueckii_subsp._bulgaricus	L_delbrueckii_subsp._bulgaricus	1811525	Scaffold
MGD2-4	GCA_018721445.1	L_delbrueckii_subsp._bulgaricus	L_delbrueckii_subsp._bulgaricus	L_delbrueckii_subsp._bulgaricus	1790041	Scaffold
MGD3-1	GCA_018721425.1	L_delbrueckii_subsp._bulgaricus	L_delbrueckii_subsp._bulgaricus	L_delbrueckii_subsp._bulgaricus	1810183	Scaffold
MGD3-2	GCA_018721405.1	L_delbrueckii_subsp._bulgaricus	L_delbrueckii_subsp._bulgaricus	L_delbrueckii_subsp._bulgaricus	1811581	Scaffold
MGD3-3	GCA_018721385.1	L_delbrueckii_subsp._bulgaricus	L_delbrueckii_subsp._bulgaricus	L_delbrueckii_subsp._bulgaricus	1810525	Scaffold
MGD4-2	GCA_018721365.1	L_delbrueckii_subsp._bulgaricus	L_delbrueckii_subsp._bulgaricus	L_delbrueckii_subsp._bulgaricus	1795042	Scaffold
MGD4-3	GCA_018721345.1	L_delbrueckii_subsp._bulgaricus	L_delbrueckii_subsp._bulgaricus	L_delbrueckii_subsp._bulgaricus	1810346	Scaffold
MGD5-1	GCA_018721325.1	L_delbrueckii_subsp._bulgaricus	L_delbrueckii_subsp._bulgaricus	L_delbrueckii_subsp._bulgaricus	1819977	Scaffold
MGD5-3	GCA_018721305.1	L_delbrueckii_subsp._bulgaricus	L_delbrueckii_subsp._bulgaricus	L_delbrueckii_subsp._bulgaricus	1755666	Scaffold
MGD6-5	GCA_018721265.1	L_delbrueckii_subsp._bulgaricus	L_delbrueckii_subsp._bulgaricus	L_delbrueckii_subsp._bulgaricus	1828612	Scaffold
MGD8-5	GCA_018721275.1	L_delbrueckii_subsp._bulgaricus	L_delbrueckii_subsp._bulgaricus	L_delbrueckii_subsp._bulgaricus	1789877	Scaffold
MGYG-HGUT-01369	GCA_902374335.1	L_delbrueckii_subsp._lactis	L_delbrueckii_subsp._lactis	L_delbrueckii	2071079	Scaffold
ML12-1	GCA_018721245.1	L_delbrueckii_subsp._bulgaricus	L_delbrueckii_subsp._bulgaricus	L_delbrueckii_subsp._bulgaricus	1773266	Scaffold
MN-BM-F01	GCA_001469775.1	L_delbrueckii_subsp._bulgaricus	L_delbrueckii_subsp._bulgaricus	L_delbrueckii_subsp._bulgaricus	1875071	Complete Genome
NBIMCC_8244_187	GCA_021229055.1	L_delbrueckii_subsp._bulgaricus	L_delbrueckii_subsp._bulgaricus	L_delbrueckii_subsp._bulgaricus	1757840	Scaffold
NBIMCC_8250_182	GCA_021229145.1	L_delbrueckii_subsp._lactis	L_delbrueckii_subsp._lactis	L_delbrueckii_subsp._lactis	1931598	Scaffold
NBIMCC1273	GCA_018721225.1	L_delbrueckii_subsp._bulgaricus	L_delbrueckii_subsp._bulgaricus	L_delbrueckii_subsp._bulgaricus	1747534	Scaffold
NBIMCC1381	GCA_018721205.1	L_delbrueckii_subsp._bulgaricus	L_delbrueckii_subsp._bulgaricus	L_delbrueckii_subsp._bulgaricus	1738944	Scaffold
NBRC_13953	GCA_006539405.1	L_delbrueckii_subsp._bulgaricus	L_delbrueckii_subsp._bulgaricus	L_delbrueckii_subsp._bulgaricus	1725823	Contig
NBRC_3202	GCA_006740305.1	L_delbrueckii_subsp._jakobsenii	L_delbrueckii_subsp._jakobsenii	L_delbrueckii_subsp._delbrueckii	1910306	Complete Genome
NBRC_3376	GCA_006538625.1	L_delbrueckii_subsp._lactis	L_delbrueckii_subsp._lactis	L_delbrueckii_subsp._lactis	1802723	Contig
NBRC_3534	GCA_006538645.1	L_delbrueckii_subsp._jakobsenii	L_delbrueckii_subsp._jakobsenii	L_delbrueckii_subsp._delbrueckii	1787423	Contig
NBRC_3734	GCA_006538685.1	L_delbrueckii_subsp._lactis	L_delbrueckii_subsp._lactis	L_delbrueckii_subsp._lactis	1812911	Contig
NCIMB_700280	GCA_021134355.1	L_delbrueckii_subsp._lactis	L_delbrueckii_subsp._lactis	L_delbrueckii_subsp._lactis	1979997	Scaffold
NCIMB_700820	GCA_021134295.1	L_delbrueckii_subsp._lactis	L_delbrueckii_subsp._lactis	L_delbrueckii_subsp._lactis	2055077	Scaffold
NCIMB_700860	GCA_021134275.1	L_delbrueckii_subsp._lactis	L_delbrueckii_subsp._lactis	L_delbrueckii_subsp._lactis	2018923	Scaffold
NCIMB_701040	GCA_021134235.1	L_delbrueckii_subsp._lactis	L_delbrueckii_subsp._lactis	L_delbrueckii_subsp._lactis	2072398	Scaffold
NCIMB_701437	GCA_021134215.1	L_delbrueckii_subsp._lactis	L_delbrueckii_subsp._lactis	L_delbrueckii_subsp._lactis	1950042	Contig
NCIMB_702465	GCA_021134255.1	L_delbrueckii_subsp._lactis	L_delbrueckii_subsp._lactis	L_delbrueckii_subsp._lactis	1957698	Contig
NCIMB_702466	GCA_021134175.1	L_delbrueckii_subsp._lactis	L_delbrueckii_subsp._lactis	L_delbrueckii_subsp._lactis	1990822	Contig
NCIMB_702467	GCA_021134185.1	L_delbrueckii_subsp._lactis	L_delbrueckii_subsp._lactis	L_delbrueckii_subsp._lactis	2112175	Scaffold
NCIMB_702468	GCA_021134155.1	L_delbrueckii_subsp._lactis	L_delbrueckii_subsp._lactis	L_delbrueckii_subsp._lactis	1872013	Scaffold
NCIMB_702469	GCA_021134135.1	L_delbrueckii_subsp._delbrueckii	L_delbrueckii_subsp._delbrueckii	L_delbrueckii_subsp._lactis	1753429	Scaffold
NCIMB_7278	GCA_021134455.1	L_delbrueckii_subsp._lactis	L_delbrueckii_subsp._lactis	L_delbrueckii_subsp._lactis	1948952	Contig
NCIMB_8011	GCA_021134375.1	L_delbrueckii_subsp._lactis	L_delbrueckii_subsp._lactis	L_delbrueckii_subsp._lactis	1938505	Contig
NCIMB_8140	GCA_021134435.1	L_delbrueckii_subsp._lactis	L_delbrueckii_subsp._lactis	L_delbrueckii_subsp._lactis	1967209	Scaffold
NCIMB_8170	GCA_021134415.1	L_delbrueckii_subsp._lactis	L_delbrueckii_subsp._lactis	L_delbrueckii_subsp._lactis	1950573	Contig
NCIMB_8183	GCA_021134395.1	L_delbrueckii_subsp._lactis	L_delbrueckii_subsp._lactis	L_delbrueckii_subsp._lactis	1879500	Scaffold
NCIMB_8882	GCA_021134335.1	L_delbrueckii_subsp._lactis	L_delbrueckii_subsp._lactis	L_delbrueckii_subsp._lactis	2041149	Scaffold
NCIMB_8964	GCA_021134315.1	L_delbrueckii_subsp._lactis	L_delbrueckii_subsp._lactis	L_delbrueckii_subsp._lactis	1888641	Scaffold
ND02	GCA_000182835.1	L_delbrueckii_subsp._lactis	L_delbrueckii_subsp._lactis	L_delbrueckii_subsp._bulgaricus	2131976	Complete Genome
ND04	GCA_002000885.1	L_delbrueckii_subsp._bulgaricus	L_delbrueckii_subsp._bulgaricus	L_delbrueckii_subsp._bulgaricus	1861754	Complete Genome
NRIC_0766	GCA_021601025.1	L_delbrueckii_subsp._sunkii	L_delbrueckii_subsp._sunkii	L_delbrueckii_subsp._sunkii	1980178	Scaffold
NRIC_0767	GCA_021600925.1	L_delbrueckii_subsp._sunkii	L_delbrueckii_subsp._sunkii	L_delbrueckii_subsp._sunkii	1986922	Scaffold
P3MRA	GCA_015377785.1	L_delbrueckii_subsp._bulgaricus	L_delbrueckii_subsp._bulgaricus	L_delbrueckii	1871250	Complete Genome
PB2003_044-T3-4	GCA_000179375.1	L_delbrueckii_subsp._sunkii	L_delbrueckii_subsp._sunkii	L_delbrueckii_subsp._bulgaricus	1977342	Contig
QAULDN14	GCA_022509495.1	L_delbrueckii_subsp._lactis	L_delbrueckii_subsp._lactis	L_delbrueckii	1994221	Scaffold
QAULDN61	GCA_022509545.1	L_delbrueckii_subsp._bulgaricus	L_delbrueckii_subsp._bulgaricus	L_delbrueckii	1831175	Scaffold
QH13-3	GCA_018721175.1	L_delbrueckii_subsp._bulgaricus	L_delbrueckii_subsp._bulgaricus	L_delbrueckii_subsp._bulgaricus	1725830	Scaffold
QH36-1	GCA_018721145.1	L_delbrueckii_subsp._bulgaricus	L_delbrueckii_subsp._bulgaricus	L_delbrueckii_subsp._bulgaricus	1729193	Scaffold
S2	GCA_025960345.1	L_delbrueckii_subsp._sunkii	L_delbrueckii_subsp._sunkii	L_delbrueckii_subsp._indicus	2005800	Complete Genome
S9_5010-2	GCA_029715525.1	L_delbrueckii_subsp._lactis	L_delbrueckii_subsp._lactis	L_delbrueckii	1985699	Contig
ST7	GCA_023006605.1	L_delbrueckii_subsp._lactis	L_delbrueckii_subsp._lactis	L_delbrueckii_subsp._bulgaricus	1898279	Scaffold
SW-B10	GCA_019583415.1	L_delbrueckii_subsp._jakobsenii	L_delbrueckii_subsp._jakobsenii	L_delbrueckii	1738505	Contig
Tb1-1	GCA_018721105.1	L_delbrueckii_subsp._bulgaricus	L_delbrueckii_subsp._bulgaricus	L_delbrueckii_subsp._bulgaricus	1706999	Scaffold
Tb10-5	GCA_018721125.1	L_delbrueckii_subsp._bulgaricus	L_delbrueckii_subsp._bulgaricus	L_delbrueckii_subsp._bulgaricus	1730815	Scaffold
Tb12-3	GCA_018721085.1	L_delbrueckii_subsp._bulgaricus	L_delbrueckii_subsp._bulgaricus	L_delbrueckii_subsp._bulgaricus	1728091	Scaffold
Tb13-5	GCA_018721055.1	L_delbrueckii_subsp._bulgaricus	L_delbrueckii_subsp._bulgaricus	L_delbrueckii_subsp._bulgaricus	1709851	Scaffold
Tb17-6	GCA_018721045.1	L_delbrueckii_subsp._bulgaricus	L_delbrueckii_subsp._bulgaricus	L_delbrueckii_subsp._bulgaricus	1755087	Scaffold
Tb18-1	GCA_018721025.1	L_delbrueckii_subsp._bulgaricus	L_delbrueckii_subsp._bulgaricus	L_delbrueckii_subsp._bulgaricus	1708410	Scaffold
Tb21-3	GCA_018721005.1	L_delbrueckii_subsp._bulgaricus	L_delbrueckii_subsp._bulgaricus	L_delbrueckii_subsp._bulgaricus	1728807	Scaffold
Tb22-2-2	GCA_018720985.1	L_delbrueckii_subsp._bulgaricus	L_delbrueckii_subsp._bulgaricus	L_delbrueckii_subsp._bulgaricus	1708352	Scaffold
Tb24-3	GCA_018720905.1	L_delbrueckii_subsp._bulgaricus	L_delbrueckii_subsp._bulgaricus	L_delbrueckii_subsp._bulgaricus	1757589	Scaffold
Tb24-4	GCA_018720895.1	L_delbrueckii_subsp._bulgaricus	L_delbrueckii_subsp._bulgaricus	L_delbrueckii_subsp._bulgaricus	1721596	Scaffold
Tb25-2	GCA_018722805.1	L_delbrueckii_subsp._bulgaricus	L_delbrueckii_subsp._bulgaricus	L_delbrueckii_subsp._bulgaricus	1776793	Scaffold
Tb26-3	GCA_018720795.1	L_delbrueckii_subsp._bulgaricus	L_delbrueckii_subsp._bulgaricus	L_delbrueckii_subsp._bulgaricus	1751084	Scaffold
Tb27-3	GCA_018720765.1	L_delbrueckii_subsp._bulgaricus	L_delbrueckii_subsp._bulgaricus	L_delbrueckii_subsp._bulgaricus	1726441	Scaffold
Tb3-2	GCA_018720715.1	L_delbrueckii_subsp._bulgaricus	L_delbrueckii_subsp._bulgaricus	L_delbrueckii_subsp._bulgaricus	1718916	Scaffold
Tb3-3	GCA_018720675.1	L_delbrueckii_subsp._bulgaricus	L_delbrueckii_subsp._bulgaricus	L_delbrueckii_subsp._bulgaricus	1746167	Scaffold
Tb3-5	GCA_018720615.1	L_delbrueckii_subsp._bulgaricus	L_delbrueckii_subsp._bulgaricus	L_delbrueckii_subsp._bulgaricus	1742709	Scaffold
Tb30-2	GCA_018720725.1	L_delbrueckii_subsp._bulgaricus	L_delbrueckii_subsp._bulgaricus	L_delbrueckii_subsp._bulgaricus	1773253	Scaffold
Tb30-3-2	GCA_018720755.1	L_delbrueckii_subsp._bulgaricus	L_delbrueckii_subsp._bulgaricus	L_delbrueckii_subsp._bulgaricus	1761908	Scaffold
Tb32-4	GCA_018720695.1	L_delbrueckii_subsp._bulgaricus	L_delbrueckii_subsp._bulgaricus	L_delbrueckii_subsp._bulgaricus	1706067	Scaffold
Tb34-1	GCA_018720635.1	L_delbrueckii_subsp._bulgaricus	L_delbrueckii_subsp._bulgaricus	L_delbrueckii_subsp._bulgaricus	1735573	Scaffold
Tb38-1	GCA_018720625.1	L_delbrueckii_subsp._bulgaricus	L_delbrueckii_subsp._bulgaricus	L_delbrueckii_subsp._bulgaricus	1737753	Scaffold
Tb7-2	GCA_018720595.1	L_delbrueckii_subsp._bulgaricus	L_delbrueckii_subsp._bulgaricus	L_delbrueckii_subsp._bulgaricus	1704619	Scaffold
Tb7-4	GCA_018720575.1	L_delbrueckii_subsp._bulgaricus	L_delbrueckii_subsp._bulgaricus	L_delbrueckii_subsp._bulgaricus	1747520	Scaffold
Tb8-4	GCA_018720545.1	L_delbrueckii_subsp._bulgaricus	L_delbrueckii_subsp._bulgaricus	L_delbrueckii_subsp._bulgaricus	1733940	Scaffold
Tb8-5	GCA_018720525.1	L_delbrueckii_subsp._bulgaricus	L_delbrueckii_subsp._bulgaricus	L_delbrueckii_subsp._bulgaricus	1716198	Scaffold
TJA31	GCA_003545935.1	L_delbrueckii_subsp._bulgaricus	L_delbrueckii_subsp._bulgaricus	L_delbrueckii	1742687	Contig
TOM-179	GCA_030360925.1	L_delbrueckii_subsp._bulgaricus	L_delbrueckii_subsp._bulgaricus	L_delbrueckii	1775601	Contig
TS1-06	GCA_009734125.1	L_delbrueckii_subsp._bulgaricus	L_delbrueckii_subsp._bulgaricus	L_delbrueckii	1853687	Complete Genome
TUA4408L	GCA_002142575.1	L_delbrueckii_subsp._jakobsenii	L_delbrueckii_subsp._jakobsenii	L_delbrueckii_subsp._delbrueckii	2012440	Complete Genome
TW13-3	GCA_018720515.1	L_delbrueckii_subsp._bulgaricus	L_delbrueckii_subsp._bulgaricus	L_delbrueckii_subsp._bulgaricus	1757063	Scaffold
TW20-2	GCA_018720495.1	L_delbrueckii_subsp._bulgaricus	L_delbrueckii_subsp._bulgaricus	L_delbrueckii_subsp._bulgaricus	1732359	Scaffold
TW24-5	GCA_018720475.1	L_delbrueckii_subsp._bulgaricus	L_delbrueckii_subsp._bulgaricus	L_delbrueckii_subsp._bulgaricus	1737644	Scaffold
TW26-2-1	GCA_018720445.1	L_delbrueckii_subsp._bulgaricus	L_delbrueckii_subsp._bulgaricus	L_delbrueckii_subsp._bulgaricus	1768833	Scaffold
TW27-3	GCA_018720435.1	L_delbrueckii_subsp._bulgaricus	L_delbrueckii_subsp._bulgaricus	L_delbrueckii_subsp._bulgaricus	1727979	Scaffold
TW28-3-1	GCA_018720415.1	L_delbrueckii_subsp._bulgaricus	L_delbrueckii_subsp._bulgaricus	L_delbrueckii_subsp._bulgaricus	1725587	Scaffold
TW39-4	GCA_018720375.1	L_delbrueckii_subsp._bulgaricus	L_delbrueckii_subsp._bulgaricus	L_delbrueckii_subsp._bulgaricus	1757972	Scaffold
TW42-4	GCA_018720335.1	L_delbrueckii_subsp._bulgaricus	L_delbrueckii_subsp._bulgaricus	L_delbrueckii_subsp._bulgaricus	1755950	Scaffold
TW43-2	GCA_018720325.1	L_delbrueckii_subsp._bulgaricus	L_delbrueckii_subsp._bulgaricus	L_delbrueckii_subsp._bulgaricus	1765187	Scaffold
TW43-3	GCA_018720315.1	L_delbrueckii_subsp._bulgaricus	L_delbrueckii_subsp._bulgaricus	L_delbrueckii_subsp._bulgaricus	1757758	Scaffold
TW46-1	GCA_018720285.1	L_delbrueckii_subsp._bulgaricus	L_delbrueckii_subsp._bulgaricus	L_delbrueckii_subsp._bulgaricus	1743039	Scaffold
TW48-3-2	GCA_018720275.1	L_delbrueckii_subsp._bulgaricus	L_delbrueckii_subsp._bulgaricus	L_delbrueckii_subsp._bulgaricus	1766539	Scaffold
TW49-1	GCA_018720255.1	L_delbrueckii_subsp._bulgaricus	L_delbrueckii_subsp._bulgaricus	L_delbrueckii_subsp._bulgaricus	1767385	Scaffold
TW50-2	GCA_018720225.1	L_delbrueckii_subsp._bulgaricus	L_delbrueckii_subsp._bulgaricus	L_delbrueckii_subsp._bulgaricus	1754877	Scaffold
TW51-2	GCA_018720215.1	L_delbrueckii_subsp._bulgaricus	L_delbrueckii_subsp._bulgaricus	L_delbrueckii_subsp._bulgaricus	1745131	Scaffold
TW7-2-2	GCA_018720195.1	L_delbrueckii_subsp._bulgaricus	L_delbrueckii_subsp._bulgaricus	L_delbrueckii_subsp._bulgaricus	1744567	Scaffold
TW8-2	GCA_018720175.1	L_delbrueckii_subsp._bulgaricus	L_delbrueckii_subsp._bulgaricus	L_delbrueckii_subsp._bulgaricus	1712756	Scaffold
TY-11	GCA_030405925.1	L_delbrueckii_subsp._indicus	L_delbrueckii_subsp._indicus	L_delbrueckii_subsp._indicus	1924972	Contig
UMB0003	GCA_002847905.1	L_delbrueckii_subsp._lactis	L_delbrueckii_subsp._lactis	L_delbrueckii	2049233	Scaffold
UMB0005	GCA_030226535.1	L_delbrueckii_subsp._lactis	L_delbrueckii_subsp._lactis	L_delbrueckii	2008867	Contig
UMB10309	GCA_030228765.1	L_delbrueckii_subsp._sunkii	L_delbrueckii_subsp._sunkii	L_delbrueckii	1971645	Contig
UMB1112A	GCA_030230765.1	L_delbrueckii_subsp._lactis	L_delbrueckii_subsp._lactis	L_delbrueckii	1859466	Contig
UMB1112B	GCA_030228325.1	L_delbrueckii_subsp._lactis	L_delbrueckii_subsp._lactis	L_delbrueckii	1968039	Contig
UN03-69	GCA_027675585.1	L_delbrueckii_subsp._jakobsenii	L_delbrueckii_subsp._jakobsenii	L_delbrueckii	1783529	Scaffold
VG_1	GCA_030939405.1	L_delbrueckii_subsp._lactis	L_delbrueckii_subsp._lactis	L_delbrueckii_subsp._sunkii	1958549	Contig
VG_2	GCA_030939285.1	L_delbrueckii_subsp._lactis	L_delbrueckii_subsp._lactis	L_delbrueckii_subsp._lactis	1953751	Contig
VHProbi_R03	GCA_023204995.1	L_delbrueckii_subsp._bulgaricus	L_delbrueckii_subsp._bulgaricus	L_delbrueckii_subsp._bulgaricus	1873403	Complete Genome
WMGA17-3	GCA_018720095.1	L_delbrueckii_subsp._bulgaricus	L_delbrueckii_subsp._bulgaricus	L_delbrueckii_subsp._bulgaricus	1729709	Scaffold
WMGA17-6	GCA_018720155.1	L_delbrueckii_subsp._bulgaricus	L_delbrueckii_subsp._bulgaricus	L_delbrueckii_subsp._bulgaricus	1728666	Scaffold
WMGA37-2	GCA_018720065.1	L_delbrueckii_subsp._bulgaricus	L_delbrueckii_subsp._bulgaricus	L_delbrueckii_subsp._bulgaricus	1780835	Scaffold
WMGA37-4	GCA_018720055.1	L_delbrueckii_subsp._bulgaricus	L_delbrueckii_subsp._bulgaricus	L_delbrueckii_subsp._bulgaricus	1769847	Scaffold
WMGA38-3	GCA_018720035.1	L_delbrueckii_subsp._bulgaricus	L_delbrueckii_subsp._bulgaricus	L_delbrueckii_subsp._bulgaricus	1743643	Scaffold
WMGA38-4	GCA_018719995.1	L_delbrueckii_subsp._bulgaricus	L_delbrueckii_subsp._bulgaricus	L_delbrueckii_subsp._bulgaricus	1725143	Scaffold
WMGA38-5	GCA_018720005.1	L_delbrueckii_subsp._bulgaricus	L_delbrueckii_subsp._bulgaricus	L_delbrueckii_subsp._bulgaricus	1736660	Scaffold
WMGA40-2	GCA_018719975.1	L_delbrueckii_subsp._bulgaricus	L_delbrueckii_subsp._bulgaricus	L_delbrueckii_subsp._bulgaricus	1737105	Scaffold
WMGA40-4	GCA_018719945.1	L_delbrueckii_subsp._bulgaricus	L_delbrueckii_subsp._bulgaricus	L_delbrueckii_subsp._bulgaricus	1729223	Scaffold
WMGA44-1	GCA_018719915.1	L_delbrueckii_subsp._bulgaricus	L_delbrueckii_subsp._bulgaricus	L_delbrueckii_subsp._bulgaricus	1731104	Scaffold
WMGA44-3	GCA_018719875.1	L_delbrueckii_subsp._bulgaricus	L_delbrueckii_subsp._bulgaricus	L_delbrueckii_subsp._bulgaricus	1775038	Scaffold
WMGA47-4	GCA_018719885.1	L_delbrueckii_subsp._bulgaricus	L_delbrueckii_subsp._bulgaricus	L_delbrueckii_subsp._bulgaricus	1809367	Scaffold
WMGA47-6	GCA_018719855.1	L_delbrueckii_subsp._bulgaricus	L_delbrueckii_subsp._bulgaricus	L_delbrueckii_subsp._bulgaricus	1728538	Scaffold
WMGA50-1	GCA_018719835.1	L_delbrueckii_subsp._bulgaricus	L_delbrueckii_subsp._bulgaricus	L_delbrueckii_subsp._bulgaricus	1817785	Scaffold
WMGA51-1	GCA_018719805.1	L_delbrueckii_subsp._bulgaricus	L_delbrueckii_subsp._bulgaricus	L_delbrueckii_subsp._bulgaricus	1790192	Scaffold
WMGB102-5	GCA_018719775.1	L_delbrueckii_subsp._bulgaricus	L_delbrueckii_subsp._bulgaricus	L_delbrueckii_subsp._bulgaricus	1761135	Scaffold
WMGB103-5	GCA_018719755.1	L_delbrueckii_subsp._bulgaricus	L_delbrueckii_subsp._bulgaricus	L_delbrueckii_subsp._bulgaricus	1734556	Scaffold
WMGB104-4	GCA_018719735.1	L_delbrueckii_subsp._bulgaricus	L_delbrueckii_subsp._bulgaricus	L_delbrueckii_subsp._bulgaricus	1755926	Scaffold
WMGB73-3	GCA_018719715.1	L_delbrueckii_subsp._bulgaricus	L_delbrueckii_subsp._bulgaricus	L_delbrueckii_subsp._bulgaricus	1778990	Scaffold
WMGB73-4	GCA_018719675.1	L_delbrueckii_subsp._bulgaricus	L_delbrueckii_subsp._bulgaricus	L_delbrueckii_subsp._bulgaricus	1777898	Scaffold
WMGB76-1	GCA_018719695.1	L_delbrueckii_subsp._bulgaricus	L_delbrueckii_subsp._bulgaricus	L_delbrueckii_subsp._bulgaricus	1799829	Scaffold
WMGB76-2	GCA_018719655.1	L_delbrueckii_subsp._bulgaricus	L_delbrueckii_subsp._bulgaricus	L_delbrueckii_subsp._bulgaricus	1797712	Scaffold
WMGC13-4	GCA_018719635.1	L_delbrueckii_subsp._bulgaricus	L_delbrueckii_subsp._bulgaricus	L_delbrueckii_subsp._bulgaricus	1728826	Scaffold
WMGC4-1	GCA_018719615.1	L_delbrueckii_subsp._bulgaricus	L_delbrueckii_subsp._bulgaricus	L_delbrueckii_subsp._bulgaricus	1745964	Scaffold
XJ1-3	GCA_018719535.1	L_delbrueckii_subsp._bulgaricus	L_delbrueckii_subsp._bulgaricus	L_delbrueckii_subsp._bulgaricus	1783282	Scaffold
XJ11-5	GCA_018719595.1	L_delbrueckii_subsp._bulgaricus	L_delbrueckii_subsp._bulgaricus	L_delbrueckii_subsp._bulgaricus	1794746	Scaffold
XJ12-7-1	GCA_018719565.1	L_delbrueckii_subsp._bulgaricus	L_delbrueckii_subsp._bulgaricus	L_delbrueckii_subsp._bulgaricus	1799631	Scaffold
XJ12-7-2	GCA_018719555.1	L_delbrueckii_subsp._bulgaricus	L_delbrueckii_subsp._bulgaricus	L_delbrueckii_subsp._bulgaricus	1804114	Scaffold
XJ13-13	GCA_018719505.1	L_delbrueckii_subsp._bulgaricus	L_delbrueckii_subsp._bulgaricus	L_delbrueckii_subsp._bulgaricus	1771783	Scaffold
XJ13-3-2	GCA_018719495.1	L_delbrueckii_subsp._bulgaricus	L_delbrueckii_subsp._bulgaricus	L_delbrueckii_subsp._bulgaricus	1770834	Scaffold
XJ13-5	GCA_018719465.1	L_delbrueckii_subsp._bulgaricus	L_delbrueckii_subsp._bulgaricus	L_delbrueckii_subsp._bulgaricus	1748809	Scaffold
XJ15-4	GCA_018719455.1	L_delbrueckii_subsp._bulgaricus	L_delbrueckii_subsp._bulgaricus	L_delbrueckii_subsp._bulgaricus	1792866	Scaffold
XJ15-6	GCA_018719435.1	L_delbrueckii_subsp._bulgaricus	L_delbrueckii_subsp._bulgaricus	L_delbrueckii_subsp._bulgaricus	1769109	Scaffold
XJ16-4	GCA_018719405.1	L_delbrueckii_subsp._bulgaricus	L_delbrueckii_subsp._bulgaricus	L_delbrueckii_subsp._bulgaricus	1760432	Scaffold
XJ17-2	GCA_018719395.1	L_delbrueckii_subsp._bulgaricus	L_delbrueckii_subsp._bulgaricus	L_delbrueckii_subsp._bulgaricus	1725713	Scaffold
XJ18-3	GCA_018719375.1	L_delbrueckii_subsp._bulgaricus	L_delbrueckii_subsp._bulgaricus	L_delbrueckii_subsp._bulgaricus	1774504	Scaffold
XJ19-4	GCA_018719355.1	L_delbrueckii_subsp._bulgaricus	L_delbrueckii_subsp._bulgaricus	L_delbrueckii_subsp._bulgaricus	1825210	Scaffold
XJ20-5	GCA_018719335.1	L_delbrueckii_subsp._bulgaricus	L_delbrueckii_subsp._bulgaricus	L_delbrueckii_subsp._bulgaricus	1776997	Scaffold
XJ22-3-3	GCA_018719295.1	L_delbrueckii_subsp._bulgaricus	L_delbrueckii_subsp._bulgaricus	L_delbrueckii_subsp._bulgaricus	1754521	Scaffold
XJ22-6	GCA_018719275.1	L_delbrueckii_subsp._bulgaricus	L_delbrueckii_subsp._bulgaricus	L_delbrueckii_subsp._bulgaricus	1827441	Scaffold
XJ22308	GCA_018719305.1	L_delbrueckii_subsp._bulgaricus	L_delbrueckii_subsp._bulgaricus	L_delbrueckii_subsp._bulgaricus	1792606	Scaffold
XJ28-2	GCA_018719255.1	L_delbrueckii_subsp._bulgaricus	L_delbrueckii_subsp._bulgaricus	L_delbrueckii_subsp._bulgaricus	1818381	Scaffold
XJ29-8	GCA_018719195.1	L_delbrueckii_subsp._bulgaricus	L_delbrueckii_subsp._bulgaricus	L_delbrueckii_subsp._bulgaricus	1750559	Scaffold
XJ29306	GCA_018719215.1	L_delbrueckii_subsp._bulgaricus	L_delbrueckii_subsp._bulgaricus	L_delbrueckii_subsp._bulgaricus	1773978	Scaffold
XJ31-5	GCA_018719165.1	L_delbrueckii_subsp._bulgaricus	L_delbrueckii_subsp._bulgaricus	L_delbrueckii_subsp._bulgaricus	1729391	Scaffold
XJ31-7	GCA_018719155.1	L_delbrueckii_subsp._bulgaricus	L_delbrueckii_subsp._bulgaricus	L_delbrueckii_subsp._bulgaricus	1815294	Scaffold
XJ37-2	GCA_018719135.1	L_delbrueckii_subsp._bulgaricus	L_delbrueckii_subsp._bulgaricus	L_delbrueckii_subsp._bulgaricus	1770488	Scaffold
XJ37-4	GCA_018719115.1	L_delbrueckii_subsp._bulgaricus	L_delbrueckii_subsp._bulgaricus	L_delbrueckii_subsp._bulgaricus	1771872	Scaffold
XJ38-2	GCA_018719075.1	L_delbrueckii_subsp._bulgaricus	L_delbrueckii_subsp._bulgaricus	L_delbrueckii_subsp._bulgaricus	1762359	Scaffold
XJ38303	GCA_018719005.1	L_delbrueckii_subsp._bulgaricus	L_delbrueckii_subsp._bulgaricus	L_delbrueckii_subsp._bulgaricus	1788878	Scaffold
XJ39-1	GCA_018718995.1	L_delbrueckii_subsp._bulgaricus	L_delbrueckii_subsp._bulgaricus	L_delbrueckii_subsp._bulgaricus	1757486	Scaffold
XJ50-1	GCA_018718955.1	L_delbrueckii_subsp._bulgaricus	L_delbrueckii_subsp._bulgaricus	L_delbrueckii_subsp._bulgaricus	1773670	Scaffold
XJ51-2	GCA_018718805.1	L_delbrueckii_subsp._bulgaricus	L_delbrueckii_subsp._bulgaricus	L_delbrueckii_subsp._bulgaricus	1776755	Scaffold
XJ52-2	GCA_018718665.1	L_delbrueckii_subsp._bulgaricus	L_delbrueckii_subsp._bulgaricus	L_delbrueckii_subsp._bulgaricus	1777475	Scaffold
XJ54-2-1	GCA_018718755.1	L_delbrueckii_subsp._bulgaricus	L_delbrueckii_subsp._bulgaricus	L_delbrueckii_subsp._bulgaricus	1761557	Scaffold
XJ54-3-2	GCA_018718655.1	L_delbrueckii_subsp._bulgaricus	L_delbrueckii_subsp._bulgaricus	L_delbrueckii_subsp._bulgaricus	1766992	Scaffold
XJ55-1	GCA_018719095.1	L_delbrueckii_subsp._bulgaricus	L_delbrueckii_subsp._bulgaricus	L_delbrueckii_subsp._bulgaricus	1760655	Scaffold
XJ60-3	GCA_018718475.1	L_delbrueckii_subsp._bulgaricus	L_delbrueckii_subsp._bulgaricus	L_delbrueckii_subsp._bulgaricus	1726225	Scaffold
XJ64-2	GCA_018722785.1	L_delbrueckii_subsp._bulgaricus	L_delbrueckii_subsp._bulgaricus	L_delbrueckii_subsp._bulgaricus	1739323	Scaffold
XJ65-2	GCA_018718485.1	L_delbrueckii_subsp._bulgaricus	L_delbrueckii_subsp._bulgaricus	L_delbrueckii_subsp._bulgaricus	1738442	Scaffold
XJ65-4	GCA_018718435.1	L_delbrueckii_subsp._bulgaricus	L_delbrueckii_subsp._bulgaricus	L_delbrueckii_subsp._bulgaricus	1741867	Scaffold
XJ66-1	GCA_018718425.1	L_delbrueckii_subsp._bulgaricus	L_delbrueckii_subsp._bulgaricus	L_delbrueckii_subsp._bulgaricus	1742804	Scaffold
XJ68-1	GCA_018718285.1	L_delbrueckii_subsp._bulgaricus	L_delbrueckii_subsp._bulgaricus	L_delbrueckii_subsp._bulgaricus	1755099	Scaffold
XJ69-1	GCA_018718275.1	L_delbrueckii_subsp._bulgaricus	L_delbrueckii_subsp._bulgaricus	L_delbrueckii_subsp._bulgaricus	1782494	Scaffold
XJ72-2	GCA_018718265.1	L_delbrueckii_subsp._bulgaricus	L_delbrueckii_subsp._bulgaricus	L_delbrueckii_subsp._bulgaricus	1754134	Scaffold
XJ73-2-1	GCA_018718225.1	L_delbrueckii_subsp._bulgaricus	L_delbrueckii_subsp._bulgaricus	L_delbrueckii_subsp._bulgaricus	1798338	Scaffold
XJ74-1	GCA_018718235.1	L_delbrueckii_subsp._bulgaricus	L_delbrueckii_subsp._bulgaricus	L_delbrueckii_subsp._bulgaricus	1743417	Scaffold
XJ75-3	GCA_018718165.1	L_delbrueckii_subsp._bulgaricus	L_delbrueckii_subsp._bulgaricus	L_delbrueckii_subsp._bulgaricus	1763099	Scaffold
XJ77-5	GCA_018718185.1	L_delbrueckii_subsp._bulgaricus	L_delbrueckii_subsp._bulgaricus	L_delbrueckii_subsp._bulgaricus	1792581	Scaffold
XJ77-7-1	GCA_018718135.1	L_delbrueckii_subsp._bulgaricus	L_delbrueckii_subsp._bulgaricus	L_delbrueckii_subsp._bulgaricus	1794148	Scaffold
XJ77-7-2	GCA_018718175.1	L_delbrueckii_subsp._bulgaricus	L_delbrueckii_subsp._bulgaricus	L_delbrueckii_subsp._bulgaricus	1808611	Scaffold
XJ77-8	GCA_018718125.1	L_delbrueckii_subsp._bulgaricus	L_delbrueckii_subsp._bulgaricus	L_delbrueckii_subsp._bulgaricus	1769115	Scaffold
XJ78-3	GCA_018718065.1	L_delbrueckii_subsp._bulgaricus	L_delbrueckii_subsp._bulgaricus	L_delbrueckii_subsp._bulgaricus	1780211	Scaffold
XJ80-5	GCA_018718045.1	L_delbrueckii_subsp._bulgaricus	L_delbrueckii_subsp._bulgaricus	L_delbrueckii_subsp._bulgaricus	1753485	Scaffold
XJ82-2-1	GCA_018718075.1	L_delbrueckii_subsp._bulgaricus	L_delbrueckii_subsp._bulgaricus	L_delbrueckii_subsp._bulgaricus	1748295	Scaffold
XJ82-2-2	GCA_018718035.1	L_delbrueckii_subsp._bulgaricus	L_delbrueckii_subsp._bulgaricus	L_delbrueckii_subsp._bulgaricus	1743075	Scaffold
XJ86-3	GCA_018718025.1	L_delbrueckii_subsp._bulgaricus	L_delbrueckii_subsp._bulgaricus	L_delbrueckii_subsp._bulgaricus	1760298	Scaffold
YNF-5	GCA_004122955.1	L_delbrueckii_subsp._lactis	L_delbrueckii_subsp._lactis	L_delbrueckii_subsp._bulgaricus	1904332	Scaffold
