# Supplementary material for: Lactobacillus delbrueckii subsp. allosunkii and lactis as emerging human uropathogens in elderly patients
Source: J Clin Microbiol. 2025 Apr 23;63(5):e02072-24. doi: 10.1128/jcm.02072-24 (PMC12077209; doi:10.1128/jcm.02072-24)
Supplement: Table S2 — List of additional strains described by Tanigawa et al. used for MLST analysis. [file jcm.02072-24-s0003.xlsx]

## Sheet: Feuil1
TABLE S2 List of additional strains described by Tanigawa et al. used for MLST analysis.
Strain	accession	taxonomy	MLST Subspecies
YIT_11403		L. delbrueckii sp.	L_delbrueckii_sp.
YIT_0044	NCIMB 702478	L. delbrueckii subsp. bulgaricus	L_delbrueckii_subsp._bulgaricus
YIT_0067	NCIMB 702474	L. delbrueckii subsp. bulgaricus	L_delbrueckii_subsp._bulgaricus
YIT_0181	ATCC 11842	L. delbrueckii subsp. bulgaricus	L_delbrueckii_subsp._bulgaricus
YIT_0459	NCIMB 701006	L. delbrueckii subsp. bulgaricus	L_delbrueckii_subsp._bulgaricus
YIT_0460	NCIMB 701373	L. delbrueckii subsp. bulgaricus	L_delbrueckii_subsp._bulgaricus
YIT_0463	NCIMB 702074	L. delbrueckii subsp. bulgaricus	L_delbrueckii_subsp._bulgaricus
YIT_0478	NCIMB 702772	L. delbrueckii subsp. bulgaricus	L_delbrueckii_subsp._bulgaricus
YIT_0080	ATCC 9649	L. delbrueckii subsp. delbrueckii	L_delbrueckii_subsp._delbrueckii
YIT_11851	NCIMB 701744	L. delbrueckii subsp. delbrueckii	L_delbrueckii_subsp._delbrueckii
YIT_11751	DSM 15996	L. delbrueckii subsp. indicus	L_delbrueckii_subsp._indicus
YIT_12135	LMG 22084	L. delbrueckii subsp. indicus	L_delbrueckii_subsp._indicus
YIT_12136	LMG 22085	L. delbrueckii subsp. indicus	L_delbrueckii_subsp._indicus
YIT_12137	LMG 22086	L. delbrueckii subsp. indicus	L_delbrueckii_subsp._indicus
YIT_11291		L. delbrueckii sp.	L_delbrueckii_subsp._jakobsenii
YIT_11293		L. delbrueckii sp.	L_delbrueckii_subsp._jakobsenii
YIT_11294		L. delbrueckii sp.	L_delbrueckii_subsp._jakobsenii
YIT_11300		L. delbrueckii sp.	L_delbrueckii_subsp._jakobsenii
YIT_11435		L. delbrueckii sp.	L_delbrueckii_subsp._jakobsenii
YIT_11451		L. delbrueckii sp.	L_delbrueckii_subsp._jakobsenii
YIT_11502		L. delbrueckii sp.	L_delbrueckii_subsp._jakobsenii
YIT_11639		L. delbrueckii sp.	L_delbrueckii_subsp._jakobsenii
YIT_0020	ATCC 10697	Lactobacillus delbrueckii subsp. lactis	L_delbrueckii_subsp._lactis
YIT_0057		L. delbrueckii sp.	L_delbrueckii_subsp._lactis
YIT_0058	NCIMB 702457	Lactobacillus delbrueckii subsp. lactis	L_delbrueckii_subsp._lactis
YIT_0059	NIRD L-29	Lactobacillus delbrueckii subsp. lactis	L_delbrueckii_subsp._lactis
YIT_0086	ATCC 12315	Lactobacillus delbrueckii subsp. lactis	L_delbrueckii_subsp._lactis
YIT_0087	ATCC 4797	Lactobacillus delbrueckii subsp. lactis	L_delbrueckii_subsp._lactis
YIT_0167	ATCC 7830	Lactobacillus delbrueckii subsp. lactis	L_delbrueckii_subsp._lactis
YIT_11501		L. delbrueckii sp.	L_delbrueckii_subsp._lactis
YIT_11852	ATCC 8000	Lactobacillus delbrueckii subsp. lactis	L_delbrueckii_subsp._lactis
YIT_11853	ATCC 11983	Lactobacillus delbrueckii subsp. lactis	L_delbrueckii_subsp._lactis
YIT_11854	ATCC 10697	Lactobacillus delbrueckii subsp. lactis	L_delbrueckii_subsp._lactis
YIT_12133	LMG 22235	L. delbrueckii subsp. delbrueckii	L_delbrueckii_subsp._lactis
YIT_12134	LMG 22236	L. delbrueckii subsp. delbrueckii	L_delbrueckii_subsp._lactis
YIT_0373		L. delbrueckii sp.	L_delbrueckii_subsp._sunkii
YIT_11220		L. delbrueckii sp.	L_delbrueckii_subsp._sunkii
YIT_11221		L. delbrueckii sp.	L_delbrueckii_subsp._sunkii
YIT_11466		L. delbrueckii sp.	L_delbrueckii_subsp._sunkii
YIT_11673		L. delbrueckii sp.	L_delbrueckii_subsp._sunkii
Tanigawa K, Watanabe K. Multilocus sequence typing reveals a novel subspeciation of Lactobacillus delbrueckii. Microbiology (Reading) 2011;157:727-38. https://doi.org/10.1099/mic.0.043240-0.
