# Supplementary material for: Lactobacillus delbrueckii subsp. allosunkii and lactis as emerging human uropathogens in elderly patients
Source: J Clin Microbiol. 2025 Apr 23;63(5):e02072-24. doi: 10.1128/jcm.02072-24 (PMC12077209; doi:10.1128/jcm.02072-24)
Supplement: Table S3 — Results of the average nucleotide identity (ANI) analysis for the 528 L. delbrueckii genomes (480 from NCBI + 48 clinical isolates of the study). [file jcm.02072-24-s0004.xlsx]

## Sheet: Feuil1
Table S3 Results of the average nucleotide identity (ANI) analysis for the 528 L. delbrueckii genomes (480 from NCBI + 48 clinical isolates of the study).
		L_delbrueckii_subsp_allosunki	L_delbrueckii_subsp_bulgaricus	L_delbrueckii_subsp_delbrueckii	L_delbrueckii_subsp_indicus	L_delbrueckii_subsp_jakobsenii	L_delbrueckii_subsp_lactis
		JCM_17838	ATCC_11842	DSM_20074	JCM_15610	DSM_26046	DSM_20072	NBRC_3202	11141	11142	11143	12104	12105	12107	12109	2038	24776	24777	24778	24779	24780	24781	24782	24783	24798	328M	862	865	866	A4	ACA-DC_87	AM60-1pH4A	ASM1690131v1	ASM1836421v1	ASM2596302v1	ASM381428v1	ATCC_BAA-365	AVK	BIO6744	C37	CBC-LB69	CBC-LB8	CFL1	CIDCA_133	CIP_101810	CIP_110109	CIRM-BIA865	CIRM-BIA_1321	CIRM-BIA_1366
L_delbrueckii_subsp_allosunki	JCM_17838	1	0.9731215	0.9758038	0.9697098	0.9787122	0.9789303	0.9788578	0.9763609	0.9764396	0.9762819	0.9764396	0.9762819	0.9762819	0.9762819	0.9740696	0.9762819	0.9764396	0.9763609	0.9763609	0.9763609	0.9764396	0.975884	0.9764396	0.9763609	0.9734695	0.9694169	0.9747417	0.9777484	0.9765966	0.9752364	0.9867384	0.9813613	0.9728579	0.9744074	0.9733829	0.9744913	0.9746584	0.9737281	0.9747417	0.9736421	0.9737281	0.9736421	0.9767527	0.9840297	0.9781971	0.9761233	0.9730339	0.9778237
L_delbrueckii_subsp_bulgaricus	ATCC_11842	0.9731215	1	0.9718725	0.972681	0.9736421	0.9740696	0.9731215	0.973296	0.9732088	0.973296	0.973296	0.9730339	0.9732088	0.973296	0.99125428	0.9733829	0.9732088	0.9733829	0.973296	0.973296	0.9734695	0.9736421	0.9733829	0.9734695	0.99106982	0.9702879	0.9703833	0.9661225	0.9749074	0.99193393	0.9723241	0.9736421	0.9915738	0.9918892	0.9718725	0.99242056	0.99220058	0.9887431	0.99220058	0.99050803	0.99055534	0.99120829	0.971322	0.9718725	0.9734695	0.97169	0.99306871	0.9731215
L_delbrueckii_subsp_delbrueckii	DSM_20074	0.9758038	0.9718725	1	0.9667651	0.9779736	0.9794329	0.9781971	0.9797868	0.9796457	0.9797163	0.9797868	0.979575	0.9796457	0.9797163	0.9721442	0.9797163	0.979857	0.9797868	0.9796457	0.9796457	0.9797868	0.979575	0.9797163	0.9797868	0.971322	0.9683204	0.9812277	0.966338	0.9772929	0.9727696	0.9744913	0.9784925	0.9718725	0.972503	0.9771396	0.9728579	0.9725921	0.9719633	0.972681	0.9720539	0.9721442	0.9721442	0.9772929	0.9747417	0.9802751	0.9825998	0.9720539	0.9797163
L_delbrueckii_subsp_indicus	JCM_15610	0.9697098	0.972681	0.9667651	1	0.9684216	0.968923	0.968015	0.9706677	0.970762	0.970762	0.970762	0.9705732	0.9706677	0.970762	0.9721442	0.970762	0.9706677	0.9706677	0.970762	0.970762	0.970762	0.9711364	0.970762	0.970762	0.9724137	0.9848652	0.9653572	0.9615053	0.9681171	0.9718725	0.9691214	0.9681171	0.9727696	0.9727696	0.9695148	0.9724137	0.9727696	0.9717814	0.9730339	0.9720539	0.9720539	0.9728579	0.9683204	0.9669766	0.968623	0.9666588	0.9727696	0.9679126
L_delbrueckii_subsp_jakobsenii	DSM_26046	0.9787122	0.9736421	0.9779736	0.9684216	1	0.979997	0.9864074	0.9792185	0.9792902	0.9792185	0.9792902	0.9790748	0.9791467	0.9792185	0.9736421	0.9792902	0.9792902	0.9792185	0.9792902	0.9792902	0.9792902	0.979504	0.9792902	0.9792902	0.9737281	0.9690223	0.9769854	0.9709497	0.9782712	0.9744913	0.9784925	0.9812277	0.9733829	0.9738993	0.9775973	0.9736421	0.9740696	0.9732088	0.9741544	0.9732088	0.9731215	0.9739846	0.975964	0.9758038	0.9788578	0.9780483	0.9743233	0.9790026
L_delbrueckii_subsp_lactis	DSM_20072	0.9789303	0.9740696	0.9794329	0.968923	0.979997	1	0.9796457	0.9885903	0.9887938	0.9884366	0.988488	0.9883337	0.9883852	0.9884366	0.974239	0.9883337	0.9883337	0.9883337	0.9883852	0.9883852	0.988488	0.9889957	0.9884366	0.9882821	0.9738993	0.9684216	0.9805505	0.9704784	0.9837862	0.9746584	0.9767527	0.9836022	0.9733829	0.9743233	0.9855615	0.9743233	0.9747417	0.972946	0.9749074	0.9731215	0.9730339	0.9741544	0.9819547	0.9790026	0.9842109	0.9822791	0.9743233	0.9888949
	NBRC_3202	0.9788578	0.9731215	0.9781971	0.968015	0.9864074	0.9796457	1	0.979504	0.9796457	0.979575	0.979575	0.979504	0.979575	0.979575	0.9727696	0.979504	0.979575	0.979575	0.979575	0.979575	0.9796457	0.9793616	0.979575	0.979504	0.9721442	0.9692202	0.9772929	0.9704784	0.9783452	0.9736421	0.9789303	0.9823435	0.9718725	0.9731215	0.9777484	0.9727696	0.972681	0.9717814	0.9732088	0.972681	0.9728579	0.9728579	0.9767527	0.9772929	0.9802058	0.9783452	0.9727696	0.9797163
	11141	0.9763609	0.973296	0.9797868	0.9706677	0.9792185	0.9885903	0.979504	1	0.999429798	0.999780095	0.9999374061	0.999748491	0.999716838	0.999780095	0.9751545	0.999716838	0.999716838	0.999525914	0.999748491	0.999748491	0.999874624	0.99890967	0.999843162	0.999685138	0.97499	0.9691214	0.9784925	0.9697098	0.983355	0.9748247	0.9754808	0.9816925	0.9732088	0.9738138	0.99455563	0.9743233	0.974239	0.9731215	0.9738993	0.9731215	0.9731215	0.974239	0.9817583	0.9784925	0.9831055	0.9800668	0.9744074	0.9879177
	11142	0.9764396	0.9732088	0.9796457	0.970762	0.9792902	0.9887938	0.9796457	0.999429798	1	0.999589749	0.999493924	0.999493924	0.999461886	0.999525914	0.9751545	0.999461886	0.999525914	0.999333242	0.999493924	0.999493924	0.999429798	0.9984439	0.999397662	0.999429798	0.9750723	0.9692202	0.9788578	0.9696125	0.983355	0.9749074	0.9754808	0.9815605	0.9730339	0.9740696	0.99479452	0.9744074	0.9743233	0.9728579	0.9739846	0.9731215	0.972946	0.9740696	0.9818894	0.9787122	0.982917	0.9804819	0.9744074	0.9881265
	11143	0.9762819	0.973296	0.9797163	0.970762	0.9792185	0.9884366	0.979575	0.999780095	0.999589749	1	0.999843162	0.999843162	0.999874624	0.9999374061	0.9750723	0.999874624	0.9999374061	0.999748491	0.9999060386	0.9999060386	0.999843162	0.99887673	0.999811652	0.999843162	0.97499	0.9690223	0.978419	0.9697098	0.983355	0.9747417	0.9753995	0.9814942	0.9730339	0.9738993	0.99463554	0.9743233	0.974239	0.9730339	0.9738993	0.9732088	0.9731215	0.9741544	0.9817583	0.978419	0.9830428	0.9801364	0.9744074	0.9879177
	12104	0.9764396	0.973296	0.9797868	0.970762	0.9792902	0.988488	0.979575	0.9999374061	0.999493924	0.999843162	1	0.999811652	0.999780095	0.999843162	0.9751545	0.999780095	0.999780095	0.999589749	0.999811652	0.999811652	0.9999374061	0.99897539	0.9999060386	0.999748491	0.97499	0.9691214	0.9784925	0.9698069	0.983355	0.9748247	0.9753995	0.9815605	0.9730339	0.9738993	0.99463554	0.9744074	0.974239	0.9731215	0.9739846	0.9732088	0.9732088	0.974239	0.9818239	0.9784925	0.9831055	0.9801364	0.9744913	0.9879701
	12105	0.9762819	0.9730339	0.979575	0.9705732	0.9790748	0.9883337	0.979504	0.999748491	0.999493924	0.999843162	0.999811652	1	0.999843162	0.9999060386	0.97499	0.999843162	0.999780095	0.999589749	0.999874624	0.999874624	0.999748491	0.99877762	0.999716838	0.999811652	0.9749074	0.9690223	0.9783452	0.9697098	0.9832305	0.9747417	0.9753181	0.9813613	0.9728579	0.9738993	0.99463554	0.974239	0.9741544	0.9728579	0.9738138	0.9731215	0.972946	0.9738993	0.9816265	0.9783452	0.982917	0.979997	0.974239	0.9878127
	12107	0.9762819	0.9732088	0.9796457	0.9706677	0.9791467	0.9883852	0.979575	0.999716838	0.999461886	0.999874624	0.999780095	0.999843162	1	0.9999374061	0.9750723	0.999874624	0.999811652	0.999621593	0.9999060386	0.9999060386	0.999780095	0.99881071	0.999748491	0.999843162	0.9749074	0.9690223	0.9783452	0.9697098	0.9832928	0.9747417	0.9753995	0.9814278	0.9730339	0.9738993	0.99459562	0.9743233	0.9741544	0.972946	0.9738993	0.9732088	0.9730339	0.9740696	0.9817583	0.978419	0.98298	0.9800668	0.9743233	0.9878652
	12109	0.9762819	0.973296	0.9797163	0.970762	0.9792185	0.9884366	0.979575	0.999780095	0.999525914	0.9999374061	0.999843162	0.9999060386	0.9999374061	1	0.9750723	0.9999374061	0.999874624	0.999685138	0.9999687265	0.9999687265	0.999843162	0.99887673	0.999811652	0.9999060386	0.97499	0.9690223	0.978419	0.9697098	0.983355	0.9747417	0.9753995	0.9814942	0.9730339	0.9738993	0.99463554	0.9743233	0.974239	0.9730339	0.9738993	0.9732088	0.9731215	0.9741544	0.9817583	0.978419	0.9830428	0.9801364	0.9744074	0.9879177
	2038	0.9740696	0.99125428	0.9721442	0.9721442	0.9736421	0.974239	0.9727696	0.9751545	0.9751545	0.9750723	0.9751545	0.97499	0.9750723	0.9750723	1	0.9752364	0.9750723	0.9753995	0.9751545	0.9751545	0.9753181	0.9753995	0.9752364	0.9753181	0.99415195	0.9701922	0.970762	0.9655776	0.9751545	0.99323862	0.9722343	0.9731215	0.9897875	0.99152841	0.9736421	0.99166433	0.99211202	0.9896899	0.99211202	0.99074366	0.99069671	0.99083728	0.9733829	0.9719633	0.9740696	0.9719633	0.99319625	0.9743233
	24776	0.9762819	0.9733829	0.9797163	0.970762	0.9792902	0.9883337	0.979504	0.999716838	0.999461886	0.999874624	0.999780095	0.999843162	0.999874624	0.9999374061	0.9752364	1	0.999811652	0.999621593	0.9999687265	0.9999687265	0.999843162	0.99887673	0.999811652	0.9999687265	0.9750723	0.9691214	0.9782712	0.9697098	0.9832305	0.9749074	0.9753181	0.9814942	0.9731215	0.9738993	0.99455563	0.9744074	0.974239	0.9731215	0.9739846	0.9731215	0.9731215	0.9743233	0.9816265	0.9783452	0.982917	0.979997	0.9744913	0.9878127
	24777	0.9764396	0.9732088	0.979857	0.9706677	0.9792902	0.9883337	0.979575	0.999716838	0.999525914	0.9999374061	0.999780095	0.999780095	0.999811652	0.999874624	0.9750723	0.999811652	1	0.999685138	0.999843162	0.999843162	0.999780095	0.99881071	0.999748491	0.999780095	0.9749074	0.9691214	0.978566	0.9698069	0.9832305	0.9747417	0.9753995	0.9816265	0.972946	0.9738138	0.99471516	0.9743233	0.9741544	0.9731215	0.9738138	0.9731215	0.9731215	0.9741544	0.9816265	0.9784925	0.9831681	0.9801364	0.9744074	0.9879701
	24778	0.9763609	0.9733829	0.9797868	0.9706677	0.9792185	0.9883337	0.979575	0.999525914	0.999333242	0.999748491	0.999589749	0.999589749	0.999621593	0.999685138	0.9753995	0.999621593	0.999685138	1	0.99965339	0.99965339	0.999589749	0.99861141	0.999557856	0.99965339	0.9752364	0.9693187	0.978566	0.9694169	0.9835406	0.9750723	0.9753181	0.9818239	0.973296	0.9740696	0.99451558	0.9744913	0.974239	0.972946	0.9738993	0.9731215	0.9730339	0.9743233	0.9815605	0.9783452	0.982917	0.9801364	0.9744913	0.98776
	24779	0.9763609	0.973296	0.9796457	0.970762	0.9792902	0.9883852	0.979575	0.999748491	0.999493924	0.9999060386	0.999811652	0.999874624	0.9999060386	0.9999687265	0.9751545	0.9999687265	0.999843162	0.99965339	1	1	0.999874624	0.99890967	0.999843162	0.9999374061	0.97499	0.9690223	0.9783452	0.9698069	0.9832928	0.9748247	0.9753995	0.9815605	0.9730339	0.9738993	0.99459562	0.9744074	0.974239	0.9730339	0.9738993	0.9731215	0.9730339	0.974239	0.9816925	0.978419	0.98298	0.9800668	0.9744913	0.9878652
	24780	0.9763609	0.973296	0.9796457	0.970762	0.9792902	0.9883852	0.979575	0.999748491	0.999493924	0.9999060386	0.999811652	0.999874624	0.9999060386	0.9999687265	0.9751545	0.9999687265	0.999843162	0.99965339	1	1	0.999874624	0.99890967	0.999843162	0.9999374061	0.97499	0.9690223	0.9783452	0.9698069	0.9832928	0.9748247	0.9753995	0.9815605	0.9730339	0.9738993	0.99459562	0.9744074	0.974239	0.9730339	0.9738993	0.9731215	0.9730339	0.974239	0.9816925	0.978419	0.98298	0.9800668	0.9744913	0.9878652
	24781	0.9764396	0.9734695	0.9797868	0.970762	0.9792902	0.988488	0.9796457	0.999874624	0.999429798	0.999843162	0.9999374061	0.999748491	0.999780095	0.999843162	0.9753181	0.999843162	0.999780095	0.999589749	0.999874624	0.999874624	1	0.99900817	0.9999687265	0.999811652	0.9751545	0.9692202	0.9784925	0.9698069	0.983355	0.97499	0.9753995	0.9816925	0.9732088	0.9739846	0.99455563	0.9744074	0.9743233	0.9731215	0.9739846	0.9731215	0.9731215	0.9743233	0.9817583	0.978566	0.9831055	0.9800668	0.9744913	0.9879177
	24782	0.975884	0.9736421	0.979575	0.9711364	0.979504	0.9889957	0.9793616	0.99890967	0.9984439	0.99887673	0.99897539	0.99877762	0.99881071	0.99887673	0.9753995	0.99887673	0.99881071	0.99861141	0.99890967	0.99890967	0.99900817	1	0.99900817	0.99884375	0.9752364	0.9693187	0.9780483	0.9712293	0.9832305	0.9747417	0.9747417	0.9808911	0.9732088	0.9739846	0.99447545	0.9744074	0.974239	0.9730339	0.9738993	0.9736421	0.9733829	0.9741544	0.9812277	0.9774455	0.982536	0.9797163	0.9746584	0.9872273
	24783	0.9764396	0.9733829	0.9797163	0.970762	0.9792902	0.9884366	0.979575	0.999843162	0.999397662	0.999811652	0.9999060386	0.999716838	0.999748491	0.999811652	0.9752364	0.999811652	0.999748491	0.999557856	0.999843162	0.999843162	0.9999687265	0.99900817	1	0.999780095	0.9750723	0.9691214	0.978419	0.9698069	0.9832928	0.9749074	0.9753995	0.9816265	0.9731215	0.9738993	0.99451558	0.9744074	0.974239	0.9731215	0.9739846	0.9731215	0.9731215	0.9743233	0.9817583	0.9784925	0.9830428	0.9800668	0.9744913	0.9879177
	24798	0.9763609	0.9734695	0.9797868	0.970762	0.9792902	0.9882821	0.979504	0.999685138	0.999429798	0.999843162	0.999748491	0.999811652	0.999843162	0.9999060386	0.9753181	0.9999687265	0.999780095	0.99965339	0.9999374061	0.9999374061	0.999811652	0.99884375	0.999780095	1	0.9751545	0.9692202	0.9783452	0.9697098	0.9832305	0.97499	0.9753181	0.9815605	0.9732088	0.9739846	0.99451558	0.9744074	0.9743233	0.9731215	0.9739846	0.9731215	0.9731215	0.9743233	0.9815605	0.978419	0.9828538	0.979997	0.9744913	0.98776
	328M	0.9734695	0.99106982	0.971322	0.9724137	0.9737281	0.9738993	0.9721442	0.97499	0.9750723	0.97499	0.97499	0.9749074	0.9749074	0.97499	0.99415195	0.9750723	0.9749074	0.9752364	0.97499	0.97499	0.9751545	0.9752364	0.9750723	0.9751545	1	0.9701922	0.9699036	0.9651354	0.9743233	0.99294047	0.9727696	0.9731215	0.9899817	0.99064967	0.9733829	0.99060255	0.99130018	0.9888949	0.99120829	0.99046064	0.99041316	0.99120829	0.9730339	0.97169	0.9738993	0.9714144	0.99328091	0.9743233
	862	0.9694169	0.9702879	0.9683204	0.9848652	0.9690223	0.9684216	0.9692202	0.9691214	0.9692202	0.9690223	0.9691214	0.9690223	0.9690223	0.9690223	0.9701922	0.9691214	0.9691214	0.9693187	0.9690223	0.9690223	0.9692202	0.9693187	0.9691214	0.9692202	0.9701922	1	0.9667651	0.9630732	0.9678099	0.9700001	0.9684216	0.9682189	0.9695148	0.9702879	0.9669766	0.9700001	0.9703833	0.9694169	0.9704784	0.9696125	0.9696125	0.9703833	0.9682189	0.9669766	0.9685225	0.9681171	0.9701922	0.9670819
	865	0.9747417	0.9703833	0.9812277	0.9653572	0.9769854	0.9805505	0.9772929	0.9784925	0.9788578	0.978419	0.9784925	0.9783452	0.9783452	0.978419	0.970762	0.9782712	0.978566	0.978566	0.9783452	0.9783452	0.9784925	0.9780483	0.978419	0.9783452	0.9699036	0.9667651	1	0.9652465	0.9789303	0.970856	0.972681	0.9787851	0.9706677	0.9715065	0.9758038	0.9712293	0.9714144	0.9701922	0.9715984	0.9700963	0.9702879	0.9715065	0.9787122	0.9766747	0.9824078	0.99871129	0.970856	0.9784925
	866	0.9777484	0.9661225	0.966338	0.9615053	0.9709497	0.9704784	0.9704784	0.9697098	0.9696125	0.9697098	0.9698069	0.9697098	0.9697098	0.9697098	0.9655776	0.9697098	0.9698069	0.9694169	0.9698069	0.9698069	0.9698069	0.9712293	0.9698069	0.9697098	0.9651354	0.9630732	0.9652465	1	0.9671869	0.966338	0.975884	0.9695148	0.9661225	0.9666588	0.9674998	0.9667651	0.9664453	0.9657966	0.966871	0.9661225	0.9662304	0.9665522	0.9651354	0.9736421	0.9683204	0.9667651	0.9665522	0.9690223
	A4	0.9765966	0.9749074	0.9772929	0.9681171	0.9782712	0.9837862	0.9783452	0.983355	0.983355	0.983355	0.983355	0.9832305	0.9832928	0.983355	0.9751545	0.9832305	0.9832305	0.9835406	0.9832928	0.9832928	0.983355	0.9832305	0.9832928	0.9832305	0.9743233	0.9678099	0.9789303	0.9671869	1	0.9757233	0.9744913	0.9820849	0.9740696	0.9753181	0.9806872	0.974239	0.9754808	0.972946	0.9754808	0.9739846	0.9739846	0.9744913	0.9814278	0.9762819	0.9799271	0.9803442	0.974575	0.9849239
	ACA-DC_87	0.9752364	0.99193393	0.9727696	0.9718725	0.9744913	0.9746584	0.9736421	0.9748247	0.9749074	0.9747417	0.9748247	0.9747417	0.9747417	0.9747417	0.99323862	0.9749074	0.9747417	0.9750723	0.9748247	0.9748247	0.97499	0.9747417	0.9749074	0.97499	0.99294047	0.9700001	0.970856	0.966338	0.9757233	1	0.974575	0.9744074	0.99093056	0.99083728	0.9732088	0.99184439	0.99143737	0.9899333	0.99139172	0.99152841	0.99143737	0.9918892	0.9733829	0.973556	0.9746584	0.9720539	0.99228881	0.9752364
	AM60-1pH4A	0.9867384	0.9723241	0.9744913	0.9691214	0.9784925	0.9767527	0.9789303	0.9754808	0.9754808	0.9753995	0.9753995	0.9753181	0.9753995	0.9753995	0.9722343	0.9753181	0.9753995	0.9753181	0.9753995	0.9753995	0.9753995	0.9747417	0.9753995	0.9753181	0.9727696	0.9684216	0.972681	0.975884	0.9744913	0.974575	1	0.9792185	0.9723241	0.973296	0.9733829	0.9733829	0.9733829	0.9725921	0.9734695	0.9724137	0.972503	0.9727696	0.9732088	0.983417	0.975964	0.9738138	0.9722343	0.9753181
	ASM1690131v1	0.9813613	0.9736421	0.9784925	0.9681171	0.9812277	0.9836022	0.9823435	0.9816925	0.9815605	0.9814942	0.9815605	0.9813613	0.9814278	0.9814942	0.9731215	0.9814942	0.9816265	0.9818239	0.9815605	0.9815605	0.9816925	0.9808911	0.9816265	0.9815605	0.9731215	0.9682189	0.9787851	0.9695148	0.9820849	0.9744074	0.9792185	1	0.9739846	0.9747417	0.9784925	0.9743233	0.974575	0.9732088	0.9749074	0.9730339	0.9730339	0.9738138	0.9805505	0.9805505	0.9822791	0.979504	0.9738993	0.9832928
	ASM1836421v1	0.9728579	0.9915738	0.9718725	0.9727696	0.9733829	0.9733829	0.9718725	0.9732088	0.9730339	0.9730339	0.9730339	0.9728579	0.9730339	0.9730339	0.9897875	0.9731215	0.972946	0.973296	0.9730339	0.9730339	0.9732088	0.9732088	0.9731215	0.9732088	0.9899817	0.9695148	0.9706677	0.9661225	0.9740696	0.99093056	0.9723241	0.9739846	1	0.99116222	0.9715984	0.99263856	0.99111606	0.9889957	0.99111606	0.9895919	0.9896409	0.99673018	0.9709497	0.9715984	0.973556	0.9719633	0.99161911	0.972681
	ASM2596302v1	0.9744074	0.9918892	0.972503	0.9727696	0.9738993	0.9743233	0.9731215	0.9738138	0.9740696	0.9738993	0.9738993	0.9738993	0.9738993	0.9738993	0.99152841	0.9738993	0.9738138	0.9740696	0.9738993	0.9738993	0.9739846	0.9739846	0.9738993	0.9739846	0.99064967	0.9702879	0.9715065	0.9666588	0.9753181	0.99083728	0.973296	0.9747417	0.99116222	1	0.9725921	0.99206762	0.999073584	0.9885392	0.999040902	0.99012635	0.99007823	0.99050803	0.9718725	0.9722343	0.9741544	0.972681	0.9925516	0.974239
	ASM381428v1	0.9733829	0.9718725	0.9771396	0.9695148	0.9775973	0.9855615	0.9777484	0.99455563	0.99479452	0.99463554	0.99463554	0.99463554	0.99459562	0.99463554	0.9736421	0.99455563	0.99471516	0.99451558	0.99459562	0.99459562	0.99455563	0.99447545	0.99451558	0.99451558	0.9733829	0.9669766	0.9758038	0.9674998	0.9806872	0.9732088	0.9733829	0.9784925	0.9715984	0.9725921	1	0.972503	0.972946	0.9715984	0.9725921	0.971322	0.971322	0.9722343	0.9790748	0.9746584	0.9801364	0.9775215	0.9727696	0.9847474
	ATCC_BAA-365	0.9744913	0.99242056	0.9728579	0.9724137	0.9736421	0.9743233	0.9727696	0.9743233	0.9744074	0.9743233	0.9744074	0.974239	0.9743233	0.9743233	0.99166433	0.9744074	0.9743233	0.9744913	0.9744074	0.9744074	0.9744074	0.9744074	0.9744074	0.9744074	0.99060255	0.9700001	0.9712293	0.9667651	0.974239	0.99184439	0.9733829	0.9743233	0.99263856	0.99206762	0.972503	1	0.9925516	0.9889957	0.992508	0.99152841	0.99152841	0.99306871	0.9721442	0.9721442	0.9739846	0.972681	0.99197858	0.9738138
	AVK	0.9746584	0.99220058	0.9725921	0.9727696	0.9740696	0.9747417	0.972681	0.974239	0.9743233	0.974239	0.974239	0.9741544	0.9741544	0.974239	0.99211202	0.974239	0.9741544	0.974239	0.974239	0.974239	0.9743233	0.974239	0.974239	0.9743233	0.99130018	0.9703833	0.9714144	0.9664453	0.9754808	0.99143737	0.9733829	0.974575	0.99111606	0.999073584	0.972946	0.9925516	1	0.989146	0.99965339	0.99031792	0.99031792	0.99093056	0.9720539	0.9722343	0.974239	0.9725921	0.9931113	0.9743233
	BIO6744	0.9737281	0.9887431	0.9719633	0.9717814	0.9732088	0.972946	0.9717814	0.9731215	0.9728579	0.9730339	0.9731215	0.9728579	0.972946	0.9730339	0.9896899	0.9731215	0.9731215	0.972946	0.9730339	0.9730339	0.9731215	0.9730339	0.9731215	0.9731215	0.9888949	0.9694169	0.9701922	0.9657966	0.972946	0.9899333	0.9725921	0.9732088	0.9889957	0.9885392	0.9715984	0.9889957	0.989146	1	0.9889957	0.9888949	0.9889453	0.9888949	0.9720539	0.9715984	0.9733829	0.9715984	0.9896409	0.9722343
	C37	0.9747417	0.99220058	0.972681	0.9730339	0.9741544	0.9749074	0.9732088	0.9738993	0.9739846	0.9738993	0.9739846	0.9738138	0.9738993	0.9738993	0.99211202	0.9739846	0.9738138	0.9738993	0.9738993	0.9738993	0.9739846	0.9738993	0.9739846	0.9739846	0.99120829	0.9704784	0.9715984	0.966871	0.9754808	0.99139172	0.9734695	0.9749074	0.99111606	0.999040902	0.9725921	0.992508	0.99965339	0.9889957	1	0.99022232	0.99017438	0.99093056	0.9723241	0.972503	0.974575	0.972946	0.99306871	0.9746584
	CBC-LB69	0.9736421	0.99050803	0.9720539	0.9720539	0.9732088	0.9731215	0.972681	0.9731215	0.9731215	0.9732088	0.9732088	0.9731215	0.9732088	0.9732088	0.99074366	0.9731215	0.9731215	0.9731215	0.9731215	0.9731215	0.9731215	0.9736421	0.9731215	0.9731215	0.99046064	0.9696125	0.9700963	0.9661225	0.9739846	0.99152841	0.9724137	0.9730339	0.9895919	0.99012635	0.971322	0.99152841	0.99031792	0.9888949	0.99022232	1	0.999780095	0.99055534	0.9722343	0.9715984	0.9738993	0.97169	0.99050803	0.9732088
	CBC-LB8	0.9737281	0.99055534	0.9721442	0.9720539	0.9731215	0.9730339	0.9728579	0.9731215	0.972946	0.9731215	0.9732088	0.972946	0.9730339	0.9731215	0.99069671	0.9731215	0.9731215	0.9730339	0.9730339	0.9730339	0.9731215	0.9733829	0.9731215	0.9731215	0.99041316	0.9696125	0.9702879	0.9662304	0.9739846	0.99143737	0.972503	0.9730339	0.9896409	0.99007823	0.971322	0.99152841	0.99031792	0.9889453	0.99017438	0.999780095	1	0.99050803	0.9723241	0.97169	0.9738993	0.9718725	0.99055534	0.9732088
	CFL1	0.9736421	0.99120829	0.9721442	0.9728579	0.9739846	0.9741544	0.9728579	0.974239	0.9740696	0.9741544	0.974239	0.9738993	0.9740696	0.9741544	0.99083728	0.9743233	0.9741544	0.9743233	0.974239	0.974239	0.9743233	0.9741544	0.9743233	0.9743233	0.99120829	0.9703833	0.9715065	0.9665522	0.9744913	0.9918892	0.9727696	0.9738138	0.99673018	0.99050803	0.9722343	0.99306871	0.99093056	0.9888949	0.99093056	0.99055534	0.99050803	1	0.9718725	0.9718725	0.9738993	0.972681	0.99237672	0.9741544
	CIDCA_133	0.9767527	0.971322	0.9772929	0.9683204	0.975964	0.9819547	0.9767527	0.9817583	0.9818894	0.9817583	0.9818239	0.9816265	0.9817583	0.9817583	0.9733829	0.9816265	0.9816265	0.9815605	0.9816925	0.9816925	0.9817583	0.9812277	0.9817583	0.9815605	0.9730339	0.9682189	0.9787122	0.9651354	0.9814278	0.9733829	0.9732088	0.9805505	0.9709497	0.9718725	0.9790748	0.9721442	0.9720539	0.9720539	0.9723241	0.9722343	0.9723241	0.9718725	1	0.9775973	0.9854467	0.979997	0.972681	0.9832305
	CIP_101810	0.9840297	0.9718725	0.9747417	0.9669766	0.9758038	0.9790026	0.9772929	0.9784925	0.9787122	0.978419	0.9784925	0.9783452	0.978419	0.978419	0.9719633	0.9783452	0.9784925	0.9783452	0.978419	0.978419	0.978566	0.9774455	0.9784925	0.978419	0.97169	0.9669766	0.9766747	0.9736421	0.9762819	0.973556	0.983417	0.9805505	0.9715984	0.9722343	0.9746584	0.9721442	0.9722343	0.9715984	0.972503	0.9715984	0.97169	0.9718725	0.9775973	1	0.9805505	0.9780483	0.9715065	0.9793616
	CIP_110109	0.9781971	0.9734695	0.9802751	0.968623	0.9788578	0.9842109	0.9802058	0.9831055	0.982917	0.9830428	0.9831055	0.982917	0.98298	0.9830428	0.9740696	0.982917	0.9831681	0.982917	0.98298	0.98298	0.9831055	0.982536	0.9830428	0.9828538	0.9738993	0.9685225	0.9824078	0.9683204	0.9799271	0.9746584	0.975964	0.9822791	0.973556	0.9741544	0.9801364	0.9739846	0.974239	0.9733829	0.974575	0.9738993	0.9738993	0.9738993	0.9854467	0.9805505	1	0.9839082	0.973556	0.9836022
	CIRM-BIA865	0.9761233	0.97169	0.9825998	0.9666588	0.9780483	0.9822791	0.9783452	0.9800668	0.9804819	0.9801364	0.9801364	0.979997	0.9800668	0.9801364	0.9719633	0.979997	0.9801364	0.9801364	0.9800668	0.9800668	0.9800668	0.9797163	0.9800668	0.979997	0.9714144	0.9681171	0.99871129	0.9667651	0.9803442	0.9720539	0.9738138	0.979504	0.9719633	0.972681	0.9775215	0.972681	0.9725921	0.9715984	0.972946	0.97169	0.9718725	0.972681	0.979997	0.9780483	0.9839082	1	0.9720539	0.9802751
	CIRM-BIA_1321	0.9730339	0.99306871	0.9720539	0.9727696	0.9743233	0.9743233	0.9727696	0.9744074	0.9744074	0.9744074	0.9744913	0.974239	0.9743233	0.9744074	0.99319625	0.9744913	0.9744074	0.9744913	0.9744913	0.9744913	0.9744913	0.9746584	0.9744913	0.9744913	0.99328091	0.9701922	0.970856	0.9665522	0.974575	0.99228881	0.9722343	0.9738993	0.99161911	0.9925516	0.9727696	0.99197858	0.9931113	0.9896409	0.99306871	0.99050803	0.99055534	0.99237672	0.972681	0.9715065	0.973556	0.9720539	1	0.974239
	CIRM-BIA_1366	0.9778237	0.9731215	0.9797163	0.9679126	0.9790026	0.9888949	0.9797163	0.9879177	0.9881265	0.9879177	0.9879701	0.9878127	0.9878652	0.9879177	0.9743233	0.9878127	0.9879701	0.98776	0.9878652	0.9878652	0.9879177	0.9872273	0.9879177	0.98776	0.9743233	0.9670819	0.9784925	0.9690223	0.9849239	0.9752364	0.9753181	0.9832928	0.972681	0.974239	0.9847474	0.9738138	0.9743233	0.9722343	0.9746584	0.9732088	0.9732088	0.9741544	0.9832305	0.9793616	0.9836022	0.9802751	0.974239	1
	CIRM-BIA_1368	0.9777484	0.974239	0.9782712	0.9700001	0.9775215	0.9856759	0.9780483	0.9845102	0.9844506	0.9845102	0.9845697	0.9843909	0.9844506	0.9845102	0.9761233	0.9843909	0.9843909	0.984331	0.9844506	0.9844506	0.9845102	0.9840902	0.9845102	0.984331	0.975964	0.9701922	0.9779736	0.9674998	0.9879177	0.975884	0.9744913	0.9840297	0.9736421	0.9754808	0.9812946	0.9749074	0.9754808	0.9737281	0.975884	0.9746584	0.9747417	0.974575	0.9823435	0.9787851	0.9820199	0.9792902	0.9752364	0.9866285
	CIRM-BIA_1370	0.9764396	0.9736421	0.9794329	0.970856	0.9792902	0.9886923	0.979575	0.99897539	0.999429798	0.999073584	0.999040902	0.999040902	0.99900817	0.999073584	0.9754808	0.999073584	0.99900817	0.99897539	0.999106216	0.999106216	0.999040902	0.99803649	0.99900817	0.999040902	0.9751545	0.9692202	0.9788578	0.9694169	0.983417	0.9751545	0.9754808	0.9818239	0.9733829	0.9741544	0.99443526	0.974575	0.9744913	0.9732088	0.9741544	0.9730339	0.9728579	0.9744913	0.9816265	0.978566	0.9827905	0.9802751	0.9746584	0.9879701
	CIRM-BIA_1374	0.9762819	0.9746584	0.9792185	0.9698069	0.9789303	0.9883337	0.9783452	0.99215634	0.99197858	0.99202314	0.99206762	0.99197858	0.99202314	0.99202314	0.9752364	0.99193393	0.99193393	0.9917995	0.99197858	0.99197858	0.99206762	0.9918892	0.99202314	0.9918892	0.9754808	0.9688233	0.9788578	0.9678099	0.9831055	0.9748247	0.9749074	0.9822791	0.9744074	0.9747417	0.9885392	0.9748247	0.9748247	0.9732088	0.974575	0.9737281	0.9736421	0.97499	0.9824078	0.9773693	0.9827271	0.9805505	0.9753181	0.9871194
	CIRM-BIA_1375	0.9743233	0.9733829	0.9789303	0.9700963	0.9784925	0.987495	0.978419	0.99800219	0.99779524	0.99810493	0.99807073	0.99800219	0.99796783	0.99803649	0.9746584	0.99796783	0.99817315	0.99789896	0.99800219	0.99800219	0.99800219	0.99776056	0.99796783	0.99793342	0.9747417	0.9684216	0.9775215	0.9688233	0.9817583	0.974239	0.9744913	0.9800668	0.9725921	0.9731215	0.9941112	0.973556	0.9733829	0.972503	0.9730339	0.972946	0.972681	0.9736421	0.9800668	0.9765966	0.9815605	0.9789303	0.9739846	0.9861845
	CIRM-BIA_1376	0.974239	0.99228881	0.9715984	0.972503	0.972946	0.9738993	0.9724137	0.9743233	0.974239	0.9743233	0.9744074	0.9740696	0.974239	0.9743233	0.99599068	0.9744074	0.9743233	0.9744074	0.9744074	0.9744074	0.9744913	0.9741544	0.9744074	0.9744913	0.99353308	0.9697098	0.9700001	0.9656873	0.9746584	0.99323862	0.972681	0.973296	0.99097706	0.9915738	0.9731215	0.9918892	0.99215634	0.989146	0.99211202	0.99111606	0.99116222	0.99074366	0.973296	0.9721442	0.9743233	0.9715065	0.99259512	0.9738993
	CIRM-BIA_1377	0.9766747	0.9752364	0.979504	0.9703833	0.9802751	0.9896409	0.9802058	0.99233281	0.99246432	0.99233281	0.99233281	0.99228881	0.99233281	0.99233281	0.9762027	0.99228881	0.99224473	0.99206762	0.99228881	0.99228881	0.99233281	0.99233281	0.99228881	0.99224473	0.9762819	0.9691214	0.9786392	0.9684216	0.9834789	0.9762819	0.9754808	0.9822791	0.9744913	0.9753181	0.9884366	0.9751545	0.9756427	0.9741544	0.9753995	0.97499	0.9750723	0.9756427	0.9820199	0.978566	0.9839082	0.9800668	0.9762819	0.9883852
	CIRM-BIA_1378	0.9727696	0.989096	0.9715984	0.9712293	0.9732088	0.9724137	0.9705732	0.9725921	0.9727696	0.9725921	0.972681	0.9725921	0.9725921	0.9725921	0.9887431	0.972681	0.9725921	0.9725921	0.972681	0.972681	0.972681	0.9725921	0.972681	0.972681	0.9883852	0.9673958	0.9698069	0.9646876	0.9728579	0.99007823	0.9720539	0.9727696	0.9885392	0.9889453	0.9719633	0.9892458	0.9892955	0.9874417	0.989196	0.9892458	0.9893452	0.9885903	0.970856	0.9701922	0.9721442	0.970762	0.9896899	0.972503
	CIRM-BIA_1379	0.9738138	0.99148293	0.9715984	0.970856	0.9737281	0.9733829	0.9718725	0.9734695	0.973556	0.973556	0.973556	0.9733829	0.9734695	0.973556	0.9925516	0.973556	0.9734695	0.973556	0.973556	0.973556	0.973556	0.9734695	0.973556	0.973556	0.99220058	0.9682189	0.9698069	0.9656873	0.9744074	0.99583982	0.9725921	0.9731215	0.99083728	0.99074366	0.9718725	0.99263856	0.99134599	0.9886923	0.99134599	0.99064967	0.99069671	0.99111606	0.9715984	0.9721442	0.9736421	0.9709497	0.99166433	0.973556
	CIRM-BIA_1380	0.9737281	0.99161911	0.9727696	0.9721442	0.9738138	0.9738993	0.9724137	0.9740696	0.9739846	0.9740696	0.9740696	0.9738138	0.9739846	0.9740696	0.99220058	0.9741544	0.9739846	0.974239	0.9740696	0.9740696	0.974239	0.974239	0.9741544	0.974239	0.99161911	0.9700001	0.971322	0.9656873	0.9753181	0.994395	0.9732088	0.9739846	0.99083728	0.99050803	0.9727696	0.99166433	0.99111606	0.9893947	0.99102348	0.99050803	0.99055534	0.99069671	0.9722343	0.9724137	0.9743233	0.972503	0.99202314	0.9737281
	CIRM-BIA_1381	0.9738138	0.99328091	0.9731215	0.9734695	0.9747417	0.9746584	0.9738138	0.9744074	0.9744074	0.9744074	0.9744074	0.974239	0.9743233	0.9744074	0.99268192	0.9744913	0.9743233	0.9744913	0.9744074	0.9744074	0.974575	0.9746584	0.9744913	0.974575	0.99197858	0.9710432	0.9712293	0.9666588	0.975884	0.9925516	0.972681	0.9741544	0.99170947	0.99259512	0.972946	0.99184439	0.99315381	0.9892955	0.99315381	0.99055534	0.99060255	0.99193393	0.9730339	0.9721442	0.9751545	0.9728579	0.99419264	0.9744913
	CIRM-BIA_1383	0.9727696	0.99263856	0.9714144	0.972946	0.973556	0.9737281	0.9719633	0.9736421	0.9736421	0.973556	0.9736421	0.9734695	0.9734695	0.973556	0.99315381	0.9737281	0.973556	0.9738138	0.9736421	0.9736421	0.9737281	0.9740696	0.9737281	0.9737281	0.99315381	0.970762	0.9701922	0.9654676	0.9740696	0.99206762	0.9715065	0.9733829	0.99111606	0.99197858	0.9719633	0.99148293	0.9925516	0.9890459	0.992508	0.99022232	0.99027016	0.99193393	0.9719633	0.9709497	0.972946	0.9715984	0.999171329	0.9736421
	CIRM-BIA_1579	0.9744913	0.99211202	0.9723241	0.972503	0.9738138	0.9744913	0.9724137	0.9738993	0.9740696	0.9738993	0.9739846	0.9738993	0.9738993	0.9738993	0.99211202	0.9739846	0.9738993	0.9738993	0.9739846	0.9739846	0.9739846	0.9739846	0.9739846	0.9739846	0.99120829	0.9701922	0.9710432	0.9666588	0.9753995	0.99130018	0.9730339	0.9744074	0.99120829	0.99900817	0.972681	0.99242056	0.999685138	0.9889453	0.99965339	0.99022232	0.99027016	0.99093056	0.9718725	0.9719633	0.9739846	0.9724137	0.99319625	0.974239
	CIRM-BIA_1581	0.9738138	0.9915738	0.9715984	0.9709497	0.9738993	0.973556	0.9718725	0.9736421	0.9737281	0.9737281	0.9737281	0.973556	0.9736421	0.9737281	0.99263856	0.9737281	0.9736421	0.9737281	0.9737281	0.9737281	0.9737281	0.9736421	0.9737281	0.9737281	0.99220058	0.9683204	0.9700001	0.9657966	0.974575	0.99591537	0.9727696	0.973296	0.99093056	0.99083728	0.9720539	0.99272521	0.99143737	0.9887938	0.99143737	0.99064967	0.99069671	0.99111606	0.9717814	0.9723241	0.9738138	0.9711364	0.99175453	0.9736421
	CIRM-BIA_1586	0.9737281	0.99161911	0.9727696	0.9721442	0.9738138	0.9738993	0.9724137	0.9740696	0.9739846	0.9740696	0.9740696	0.9738138	0.9739846	0.9740696	0.99224473	0.9741544	0.9739846	0.974239	0.9740696	0.9740696	0.974239	0.974239	0.9741544	0.974239	0.99166433	0.9700001	0.971322	0.9656873	0.9753181	0.99443526	0.9732088	0.9739846	0.99088396	0.99055534	0.9727696	0.99166433	0.99116222	0.9894441	0.99106982	0.99055534	0.99060255	0.99069671	0.9722343	0.9724137	0.9743233	0.972503	0.99206762	0.9737281
	CIRM-BIA_1590	0.9727696	0.989096	0.9715984	0.9712293	0.9732088	0.9724137	0.9705732	0.9725921	0.9727696	0.9725921	0.972681	0.9725921	0.9725921	0.9725921	0.9887431	0.972681	0.9725921	0.9725921	0.972681	0.972681	0.972681	0.9725921	0.972681	0.972681	0.9883337	0.9673958	0.9698069	0.9646876	0.9728579	0.99003001	0.9720539	0.9727696	0.9885392	0.9889453	0.9719633	0.989196	0.9892458	0.9873882	0.989146	0.9892458	0.9893452	0.9885903	0.970856	0.9701922	0.9721442	0.970762	0.9896409	0.972503
	CIRM-BIA_1623	0.9753995	0.99237672	0.9731215	0.9736421	0.974575	0.9755619	0.9737281	0.9755619	0.9753995	0.9753995	0.9754808	0.9752364	0.9753995	0.9753995	0.99259512	0.9754808	0.9753995	0.9755619	0.9754808	0.9754808	0.9755619	0.9753995	0.9754808	0.9755619	0.99220058	0.9712293	0.9709497	0.9671869	0.9753995	0.99402947	0.9750723	0.9751545	0.99237672	0.9918892	0.9730339	0.99302604	0.99246432	0.99106982	0.99242056	0.99175453	0.9917995	0.992508	0.973296	0.9730339	0.9749074	0.972681	0.99276842	0.9751545
	CIRM-BIA_207	0.9782712	0.9751545	0.979504	0.9695148	0.9790748	0.99027016	0.9803442	0.99031792	0.99046064	0.99027016	0.99031792	0.99017438	0.99027016	0.99027016	0.9751545	0.99017438	0.99017438	0.99017438	0.99022232	0.99022232	0.99031792	0.9893452	0.99027016	0.99012635	0.9756427	0.968923	0.9797868	0.9692202	0.9840902	0.9764396	0.9778237	0.9838473	0.9746584	0.97499	0.9870653	0.9755619	0.9753181	0.973556	0.9753995	0.9744074	0.9744913	0.9753181	0.983417	0.9812946	0.9839082	0.9814278	0.9750723	0.99224473
	CIRM-BIA_209	0.9777484	0.9748247	0.9794329	0.9698069	0.9790748	0.99116222	0.9791467	0.99083728	0.99097706	0.99083728	0.99088396	0.99069671	0.99079051	0.99083728	0.9748247	0.99074366	0.99074366	0.99069671	0.99079051	0.99079051	0.99083728	0.99106982	0.99083728	0.99069671	0.97499	0.9694169	0.979857	0.9697098	0.9848064	0.9754808	0.9764396	0.9828538	0.9744913	0.9753995	0.9876013	0.97499	0.9754808	0.9732088	0.9751545	0.9740696	0.9740696	0.9754808	0.9816265	0.9788578	0.9828538	0.9813613	0.9749074	0.9896899
	CIRM-BIA_214	0.979857	0.9758038	0.9802058	0.9702879	0.9805505	0.99055534	0.9806872	0.99027016	0.99041316	0.99022232	0.99027016	0.99012635	0.99022232	0.99022232	0.975964	0.99012635	0.99012635	0.99027016	0.99017438	0.99017438	0.99027016	0.99003001	0.99022232	0.99017438	0.9757233	0.9704784	0.9812946	0.9700001	0.9861284	0.9768305	0.976908	0.9847474	0.9747417	0.9761233	0.9870111	0.975884	0.9762027	0.974239	0.9765182	0.9748247	0.9748247	0.975884	0.9852156	0.9802058	0.9855615	0.982536	0.9760438	0.99263856
	CIRM-BIA_220	0.9791467	0.9744913	0.9800668	0.9694169	0.9805505	0.999621593	0.9800668	0.9888949	0.989096	0.9887431	0.9887938	0.9886413	0.9886923	0.9887431	0.9746584	0.9886413	0.9886413	0.9886413	0.9886923	0.9886923	0.9887938	0.9892955	0.9887431	0.9885903	0.9744074	0.968923	0.9807553	0.970856	0.984271	0.9750723	0.9772929	0.983969	0.9738138	0.9747417	0.9859031	0.9747417	0.9751545	0.9733829	0.9753181	0.9736421	0.9736421	0.9746584	0.9822791	0.9794329	0.9845697	0.982536	0.9747417	0.9894441
	CIRM-BIA_225	0.9767527	0.972503	0.9784925	0.966871	0.9774455	0.9889453	0.9780483	0.9888444	0.9889957	0.9887938	0.9888444	0.9887431	0.9887938	0.9887938	0.973296	0.9887938	0.9886923	0.9887938	0.9888444	0.9888444	0.9889453	0.9881785	0.9888949	0.9887431	0.9730339	0.9672915	0.9789303	0.968623	0.9836022	0.9744074	0.9752364	0.9811607	0.9723241	0.9740696	0.9856759	0.9732088	0.9740696	0.9715065	0.9738138	0.9723241	0.9724137	0.973556	0.9823435	0.9787851	0.9819547	0.9800668	0.973296	0.9899333
	CIRM-BIA_229	0.9765966	0.9727696	0.9772929	0.9673958	0.9770626	0.9889957	0.977673	0.9895919	0.9897875	0.9895919	0.9896409	0.9894441	0.9895427	0.9895919	0.973296	0.9895919	0.9894935	0.9895427	0.9896409	0.9896409	0.9896899	0.9889957	0.9896409	0.9895427	0.9730339	0.9677068	0.9779736	0.9690223	0.9828538	0.974239	0.9758038	0.9812946	0.9719633	0.9738138	0.9859031	0.9733829	0.9740696	0.9715984	0.9738138	0.9724137	0.9724137	0.9728579	0.9800668	0.9781228	0.9814278	0.9792902	0.9730339	0.9881785
	CIRM-BIA_231	0.9765966	0.9758038	0.9782712	0.9693187	0.9792902	0.9840902	0.979997	0.984271	0.9844506	0.984331	0.984331	0.984271	0.984331	0.984331	0.9764396	0.9842109	0.9842109	0.9842109	0.984271	0.984271	0.984271	0.984271	0.984271	0.9841506	0.9755619	0.9698069	0.9783452	0.9664453	0.9925516	0.9770626	0.9754808	0.982917	0.9744074	0.9755619	0.9816925	0.9753995	0.9758038	0.9737281	0.9754808	0.9749074	0.9750723	0.9750723	0.9806872	0.9764396	0.9796457	0.979575	0.975964	0.9836022
	CIRM-BIA_264	0.9763609	0.973556	0.979575	0.970762	0.9793616	0.9887431	0.979857	0.999171329	0.999685138	0.999268626	0.999236243	0.999236243	0.999203811	0.999268626	0.9754808	0.999268626	0.999203811	0.999073584	0.999300959	0.999300959	0.999236243	0.99824116	0.999203811	0.999236243	0.9751545	0.9694169	0.9789303	0.9697098	0.983417	0.9751545	0.9754808	0.9819547	0.9733829	0.9741544	0.99467538	0.974575	0.9744074	0.9731215	0.9740696	0.9731215	0.9731215	0.9744913	0.9816925	0.978566	0.9827905	0.9804131	0.974575	0.9880745
	CIRM-BIA_266	0.9846883	0.9724137	0.9749074	0.9673958	0.9747417	0.9784925	0.975884	0.9781228	0.978419	0.9779736	0.9781228	0.9778987	0.9778987	0.9779736	0.972503	0.9778237	0.9781228	0.9779736	0.9778987	0.9778987	0.9780483	0.9773693	0.9779736	0.9778987	0.972681	0.9670819	0.9749074	0.9753995	0.9755619	0.9739846	0.9820199	0.9786392	0.9718725	0.972681	0.9743233	0.972681	0.9725921	0.9717814	0.972946	0.9725921	0.9725921	0.9724137	0.9764396	0.9862404	0.9797163	0.9763609	0.9723241	0.9781971
	CIRM-BIA_269	0.9766747	0.9750723	0.9792902	0.9701922	0.979997	0.9897388	0.9801364	0.99233281	0.99242056	0.99228881	0.99233281	0.99215634	0.99220058	0.99228881	0.9760438	0.99220058	0.99220058	0.99211202	0.99224473	0.99224473	0.99233281	0.992508	0.99228881	0.99215634	0.9758038	0.9688233	0.978419	0.968623	0.9835406	0.9761233	0.9757233	0.982472	0.9744074	0.9750723	0.9888444	0.9750723	0.9752364	0.9739846	0.9751545	0.9749074	0.9748247	0.9754808	0.9816265	0.9784925	0.9834789	0.979997	0.9762819	0.9883852
	CIRM-BIA_277	0.977673	0.9733829	0.979857	0.968015	0.9789303	0.9888444	0.979857	0.9879701	0.9881785	0.9879701	0.9880223	0.9878652	0.9879177	0.9879701	0.9744074	0.9878652	0.9880223	0.9879177	0.9879177	0.9879177	0.9879701	0.987281	0.9879701	0.9879177	0.9741544	0.9673958	0.9787122	0.9692202	0.9849825	0.9753181	0.9753995	0.9834789	0.9727696	0.9743233	0.9848064	0.9738993	0.9744074	0.972503	0.9747417	0.9734695	0.9734695	0.9740696	0.9832928	0.979575	0.9836637	0.9803442	0.9743233	0.999843162
	CIRM-BIA_313	0.9751545	0.9715984	0.999073584	0.9662304	0.9769854	0.9787122	0.9773693	0.9790748	0.9790748	0.9791467	0.9791467	0.9790026	0.9791467	0.9791467	0.9719633	0.9790748	0.9791467	0.9790748	0.9790748	0.9790748	0.9790748	0.9786392	0.9790748	0.9790748	0.9711364	0.9678099	0.9807553	0.9662304	0.9768305	0.972503	0.9739846	0.9778237	0.971322	0.9719633	0.9767527	0.9721442	0.9720539	0.9715065	0.9722343	0.9715984	0.9717814	0.9715984	0.9767527	0.9744074	0.979857	0.9822145	0.9718725	0.9791467
	CIRM-BIA_657	0.9744913	0.99106982	0.9719633	0.9715984	0.9738138	0.9743233	0.9730339	0.974575	0.9746584	0.974575	0.9746584	0.9744913	0.974575	0.974575	0.99340733	0.9746584	0.974575	0.974575	0.9746584	0.9746584	0.9746584	0.974575	0.9746584	0.9746584	0.99281155	0.9690223	0.9701922	0.9654676	0.9752364	0.99617785	0.9731215	0.9733829	0.99060255	0.99050803	0.9732088	0.99152841	0.99111606	0.9897388	0.99102348	0.99120829	0.99125428	0.99130018	0.9724137	0.9723241	0.9738993	0.9715984	0.99184439	0.974575
	CIRM-BIA_675	0.9750723	0.9715984	0.99887673	0.9661225	0.9769854	0.9786392	0.9772929	0.9787851	0.9788578	0.9788578	0.9788578	0.9787851	0.9788578	0.9788578	0.9720539	0.9787851	0.9788578	0.9788578	0.9787851	0.9787851	0.9787851	0.978419	0.9787851	0.9787851	0.9714144	0.9678099	0.9807553	0.9661225	0.9766747	0.9725921	0.9739846	0.9779736	0.971322	0.9723241	0.9765182	0.9724137	0.9722343	0.9714144	0.9724137	0.9715984	0.9717814	0.9715984	0.9765966	0.974239	0.9797868	0.9821498	0.9719633	0.9791467
	CIRM-BIA_773	0.9737281	0.99130018	0.9714144	0.972681	0.9734695	0.9736421	0.9722343	0.9731215	0.9731215	0.9731215	0.9732088	0.972946	0.9730339	0.9731215	0.99064967	0.9732088	0.9731215	0.973296	0.9732088	0.9732088	0.9732088	0.9733829	0.9732088	0.9732088	0.99069671	0.9704784	0.9700001	0.9664453	0.9728579	0.99152841	0.9728579	0.9738993	0.99518725	0.99041316	0.9715984	0.99294047	0.99064967	0.9879701	0.99074366	0.9898848	0.9899817	0.99606573	0.9714144	0.9714144	0.9734695	0.9714144	0.99202314	0.9731215
	CIRM-BIA_844	0.9744074	0.9915738	0.9731215	0.972681	0.9738138	0.9738138	0.972946	0.974239	0.9741544	0.9741544	0.974239	0.9739846	0.9741544	0.9741544	0.99263856	0.9743233	0.9741544	0.974239	0.974239	0.974239	0.9743233	0.974239	0.9743233	0.9743233	0.99224473	0.9697098	0.971322	0.9656873	0.9754808	0.99518725	0.9739846	0.974239	0.99097706	0.99097706	0.9732088	0.99233281	0.9915738	0.9898362	0.9915738	0.99120829	0.99125428	0.99120829	0.9727696	0.972681	0.9749074	0.972946	0.99242056	0.9744074
	CIRM-BIA_861	0.9753181	0.992508	0.9730339	0.973556	0.974575	0.9754808	0.9738138	0.9754808	0.9753181	0.9753995	0.9753995	0.9751545	0.9753181	0.9753995	0.9925516	0.9754808	0.9753181	0.9754808	0.9753995	0.9753995	0.9754808	0.9753181	0.9754808	0.9754808	0.99206762	0.971322	0.9709497	0.9670819	0.9753995	0.99390635	0.9750723	0.9750723	0.99228881	0.99193393	0.9730339	0.99323862	0.99233281	0.99093056	0.99233281	0.99193393	0.99193393	0.992508	0.973296	0.972946	0.9748247	0.972681	0.99259512	0.9750723
	CIRM-BIA_865	0.9693187	0.9702879	0.9682189	0.9849825	0.9691214	0.9684216	0.9692202	0.9692202	0.9693187	0.9691214	0.9692202	0.9691214	0.9691214	0.9691214	0.9701922	0.9692202	0.9692202	0.9694169	0.9691214	0.9691214	0.9693187	0.9694169	0.9692202	0.9693187	0.9703833	0.9999060386	0.966871	0.9630732	0.9678099	0.9700001	0.9683204	0.9681171	0.9694169	0.9702879	0.9670819	0.9700001	0.9702879	0.9693187	0.9704784	0.9696125	0.9694169	0.9704784	0.9682189	0.966871	0.9685225	0.9682189	0.9701922	0.9669766
	CIRM-BIA_908	0.973296	0.99263856	0.9725921	0.9730339	0.9740696	0.9741544	0.972946	0.9738138	0.9739846	0.9738138	0.9738138	0.9738138	0.9738138	0.9738138	0.99211202	0.9738138	0.9737281	0.9738138	0.9738138	0.9738138	0.9738993	0.9738138	0.9738138	0.9738993	0.99125428	0.9703833	0.9706677	0.9659056	0.9753181	0.99197858	0.9722343	0.973296	0.99116222	0.99197858	0.9725921	0.99130018	0.9925516	0.988488	0.9925516	0.9897388	0.9897875	0.99139172	0.9721442	0.9712293	0.9747417	0.9720539	0.99349123	0.9738993
	CIRM_BIA_1368	0.977673	0.9743233	0.9784925	0.9700001	0.9775973	0.9858465	0.9778987	0.9846291	0.9845697	0.9845697	0.9846291	0.9845102	0.9845697	0.9845697	0.9762027	0.9844506	0.9844506	0.984331	0.9845102	0.9845102	0.9846291	0.984271	0.9845697	0.9843909	0.9758038	0.9700963	0.9779736	0.9676035	0.9880223	0.975884	0.9746584	0.9838473	0.9737281	0.9754808	0.9814942	0.97499	0.9755619	0.9738993	0.975884	0.9744913	0.974575	0.9744074	0.982472	0.9789303	0.9821498	0.979575	0.9753995	0.9867932
	CIRM_BIA_1372	0.9808233	0.9730339	0.9767527	0.970762	0.9805505	0.9824078	0.982917	0.9816925	0.9816265	0.9816265	0.9816265	0.9814942	0.9815605	0.9816265	0.9738138	0.9815605	0.9816265	0.9815605	0.9816265	0.9816265	0.9816925	0.9814942	0.9816265	0.9815605	0.9732088	0.9706677	0.9766747	0.9723241	0.9802751	0.9744913	0.9796457	0.9874417	0.9732088	0.9739846	0.9790026	0.9738138	0.9741544	0.9723241	0.9743233	0.9719633	0.9719633	0.9733829	0.9784925	0.9793616	0.9808911	0.9779736	0.9731215	0.9818894
	CIRM_BIA_1374	0.9762027	0.9747417	0.9792902	0.9698069	0.9790026	0.9883337	0.978419	0.99215634	0.99202314	0.99206762	0.99211202	0.99197858	0.99202314	0.99206762	0.9753181	0.99197858	0.99197858	0.9917995	0.99202314	0.99202314	0.99206762	0.9918892	0.99206762	0.99193393	0.9753995	0.9688233	0.9789303	0.9679126	0.9831681	0.9749074	0.97499	0.9823435	0.9744913	0.9748247	0.9885392	0.9749074	0.9749074	0.973296	0.9746584	0.9736421	0.9736421	0.9749074	0.982472	0.9774455	0.9827905	0.9806189	0.9753995	0.9871194
	CIRM_BIA_1375	0.9744913	0.9732088	0.9790026	0.9701922	0.9784925	0.9876013	0.9783452	0.99817315	0.99796783	0.99827508	0.99824116	0.99817315	0.99813906	0.99820718	0.9747417	0.99813906	0.99834277	0.99807073	0.99817315	0.99817315	0.99817315	0.99793342	0.99813906	0.99810493	0.9747417	0.9685225	0.9775215	0.968623	0.9818239	0.9740696	0.9744913	0.979997	0.972503	0.9731215	0.99427379	0.973556	0.9733829	0.9725921	0.9731215	0.9725921	0.972503	0.9736421	0.9800668	0.9767527	0.9816925	0.9790748	0.9739846	0.9862962
	CIRM_BIA_1376	0.9744074	0.99242056	0.9717814	0.972681	0.9731215	0.9740696	0.972681	0.9744913	0.9744074	0.9744074	0.9744913	0.974239	0.9743233	0.9744074	0.99610317	0.974575	0.9744074	0.9746584	0.9744913	0.9744913	0.9746584	0.9744074	0.974575	0.9746584	0.99357484	0.9699036	0.9701922	0.9657966	0.9748247	0.99332312	0.9728579	0.973556	0.99093056	0.99161911	0.9732088	0.99202314	0.99220058	0.989196	0.99220058	0.99125428	0.99120829	0.99083728	0.9734695	0.9724137	0.974575	0.9717814	0.992508	0.9741544
	CIRM_BIA_1379	0.9738993	0.99170947	0.9718725	0.9712293	0.9739846	0.973556	0.9722343	0.9738138	0.9738138	0.9737281	0.9738138	0.9736421	0.9737281	0.9737281	0.99272521	0.9738993	0.9737281	0.9738138	0.9738138	0.9738138	0.9738993	0.9737281	0.9738993	0.9738993	0.99224473	0.9684216	0.9701922	0.9660142	0.974575	0.99595306	0.972946	0.9734695	0.99074366	0.99102348	0.9722343	0.99281155	0.99152841	0.9887938	0.99143737	0.99074366	0.99074366	0.99120829	0.9717814	0.9724137	0.9738993	0.971322	0.99161911	0.9737281
	CIRM_BIA_1381	0.9738138	0.99344932	0.9731215	0.9736421	0.9747417	0.9746584	0.9740696	0.9744913	0.9744074	0.9744074	0.9744913	0.974239	0.9744074	0.9744074	0.9928546	0.974575	0.9744074	0.9746584	0.9744913	0.9744913	0.974575	0.9748247	0.974575	0.974575	0.99197858	0.9710432	0.9714144	0.9665522	0.9760438	0.99268192	0.9727696	0.974239	0.99166433	0.99272521	0.9730339	0.99202314	0.99328091	0.9893947	0.99323862	0.99064967	0.99060255	0.99197858	0.9730339	0.9723241	0.9753181	0.9728579	0.99419264	0.974575
	CIRM_BIA_1579	0.974575	0.99233281	0.972503	0.972681	0.9739846	0.9746584	0.972681	0.9741544	0.974239	0.9741544	0.9741544	0.9740696	0.9740696	0.9741544	0.99233281	0.9741544	0.9740696	0.9741544	0.9741544	0.9741544	0.974239	0.9741544	0.9741544	0.974239	0.99130018	0.9702879	0.971322	0.9667651	0.9755619	0.99143737	0.973296	0.9744913	0.99116222	0.999138797	0.9728579	0.99268192	0.999748491	0.989096	0.999780095	0.99036558	0.99036558	0.99097706	0.9719633	0.9721442	0.9741544	0.972503	0.99319625	0.974239
	CIRM_BIA_1581	0.9739846	0.99170947	0.9718725	0.971322	0.9739846	0.973556	0.9721442	0.9738138	0.9738993	0.9738138	0.9738138	0.9737281	0.9738138	0.9738138	0.99272521	0.9738993	0.9737281	0.9738993	0.9738138	0.9738138	0.9739846	0.9738138	0.9738993	0.9739846	0.99224473	0.9685225	0.9702879	0.9660142	0.974575	0.99595306	0.972946	0.973556	0.99074366	0.99102348	0.9722343	0.99281155	0.9915738	0.9888444	0.99148293	0.99079051	0.99074366	0.99120829	0.9718725	0.972503	0.9739846	0.9714144	0.99161911	0.9738138
	CIRM_BIA_1614	0.9740696	0.9917995	0.97169	0.9731215	0.9732088	0.9738138	0.9724137	0.9734695	0.9734695	0.9733829	0.9734695	0.973296	0.973296	0.9733829	0.99298329	0.973556	0.9733829	0.9736421	0.9734695	0.9734695	0.973556	0.9738138	0.973556	0.973556	0.99175453	0.9709497	0.970762	0.9656873	0.974575	0.99246432	0.9730339	0.9741544	0.99046064	0.99206762	0.9720539	0.99175453	0.99259512	0.9892458	0.99259512	0.99064967	0.99064967	0.99093056	0.9718725	0.9719633	0.9741544	0.9721442	0.9925516	0.9738993
	CIRM_BIA_1623	0.9752364	0.9925516	0.9731215	0.9736421	0.9747417	0.9756427	0.9739846	0.9756427	0.9753995	0.9754808	0.9755619	0.9752364	0.9753995	0.9754808	0.99272521	0.9755619	0.9754808	0.9756427	0.9755619	0.9755619	0.9756427	0.9754808	0.9755619	0.9756427	0.99215634	0.971322	0.9711364	0.9670819	0.9755619	0.99407037	0.9751545	0.9752364	0.99233281	0.99193393	0.9731215	0.99315381	0.992508	0.99111606	0.992508	0.9917995	0.99175453	0.9925516	0.9734695	0.9731215	0.97499	0.9728579	0.99276842	0.97499
	CIRM_BIA_2159	0.9724137	0.99134599	0.9715984	0.972503	0.973556	0.9740696	0.9724137	0.973556	0.9734695	0.9734695	0.973556	0.973296	0.9733829	0.9734695	0.99111606	0.973556	0.9734695	0.973556	0.973556	0.973556	0.973556	0.9740696	0.973556	0.973556	0.99050803	0.9696125	0.9706677	0.9666588	0.9732088	0.99111606	0.9715984	0.9733829	0.99116222	0.99093056	0.9723241	0.99143737	0.99134599	0.9887431	0.99143737	0.99064967	0.99064967	0.99093056	0.9704784	0.9714144	0.9736421	0.9723241	0.99224473	0.972681
	CIRM_BIA_225	0.9765966	0.9723241	0.9787122	0.966871	0.9773693	0.989096	0.9780483	0.989096	0.9892955	0.989096	0.989096	0.9890459	0.9890459	0.989096	0.9731215	0.9889957	0.9889957	0.9889453	0.9890459	0.9890459	0.989096	0.9883852	0.9890459	0.9889453	0.972681	0.9670819	0.9786392	0.9684216	0.9835406	0.974239	0.9751545	0.9811607	0.972503	0.9737281	0.9859596	0.9731215	0.9739846	0.9714144	0.9736421	0.9725921	0.972503	0.973556	0.982472	0.9791467	0.9821498	0.9801364	0.972946	0.99007823
	CIRM_BIA_229	0.9768305	0.9728579	0.977673	0.9674998	0.9773693	0.9893452	0.9779736	0.9899333	0.99012635	0.9899333	0.9899817	0.9897875	0.9898848	0.9899333	0.973296	0.9898362	0.9898362	0.9897875	0.9898848	0.9898848	0.9899333	0.9892458	0.9899333	0.9897875	0.9730339	0.968015	0.9781228	0.9692202	0.98298	0.9741544	0.975964	0.9811607	0.9720539	0.9738993	0.9862962	0.9733829	0.9741544	0.9715984	0.9738138	0.9723241	0.9724137	0.9727696	0.9802751	0.978566	0.9818239	0.9796457	0.9730339	0.988488
	CIRM_BIA_230	0.9775973	0.973296	0.9799271	0.968015	0.9788578	0.9889957	0.9797868	0.9880745	0.9882303	0.9880223	0.9880745	0.9879177	0.9880223	0.9880223	0.9743233	0.9879177	0.9881265	0.9879177	0.9879701	0.9879701	0.9880745	0.9873347	0.9880223	0.9878652	0.974239	0.9670819	0.978566	0.9692202	0.9849239	0.9753181	0.9754808	0.983417	0.9728579	0.9743233	0.9848652	0.9738138	0.9744074	0.9724137	0.9746584	0.973296	0.973296	0.9739846	0.9834789	0.979504	0.9838473	0.9803442	0.9744074	0.999874624
	CIRM_BIA_233	0.9767527	0.97499	0.9793616	0.9701922	0.9799271	0.9897875	0.9801364	0.99246432	0.9925516	0.99242056	0.99246432	0.99228881	0.99233281	0.99242056	0.975964	0.99233281	0.99233281	0.99220058	0.99237672	0.99237672	0.99246432	0.99263856	0.99242056	0.99228881	0.975884	0.9687233	0.9783452	0.9687233	0.9835406	0.9762819	0.9757233	0.982536	0.9743233	0.9750723	0.9888949	0.9751545	0.9753181	0.9740696	0.9750723	0.9748247	0.9748247	0.9755619	0.9816265	0.978566	0.9836022	0.979997	0.9762819	0.9884366
	CIRM_BIA_234	0.9767527	0.97499	0.9793616	0.9701922	0.9799271	0.9897875	0.9801364	0.99246432	0.9925516	0.99242056	0.99246432	0.99228881	0.99233281	0.99242056	0.975964	0.99233281	0.99233281	0.99220058	0.99237672	0.99237672	0.99246432	0.99263856	0.99242056	0.99228881	0.975884	0.9687233	0.9783452	0.9687233	0.9835406	0.9762819	0.9757233	0.982536	0.9743233	0.9750723	0.9888949	0.9751545	0.9753181	0.9740696	0.9750723	0.9748247	0.9748247	0.9755619	0.9816265	0.978566	0.9836022	0.979997	0.9762819	0.9884366
	CIRM_BIA_265	0.9769854	0.972681	0.9792902	0.9672915	0.9778987	0.9881785	0.9788578	0.9873882	0.987495	0.9873882	0.9874417	0.9872273	0.9873347	0.9873882	0.9737281	0.987281	0.9874417	0.9872273	0.9873347	0.9873347	0.9873882	0.9866835	0.9873882	0.9872273	0.973556	0.9667651	0.977673	0.9685225	0.984331	0.974575	0.9746584	0.9827271	0.9720539	0.9736421	0.9847474	0.9730339	0.9738993	0.9718725	0.9740696	0.9725921	0.972681	0.973296	0.9828538	0.9787851	0.9831055	0.9793616	0.9737281	0.999171329
	CIRM_BIA_266	0.9848652	0.9724137	0.97499	0.9671869	0.9749074	0.9784925	0.9761233	0.9780483	0.9783452	0.9779736	0.9780483	0.9778987	0.9778987	0.9779736	0.972503	0.9778237	0.9780483	0.9778987	0.9778987	0.9778987	0.9779736	0.9774455	0.9778987	0.9778237	0.9724137	0.9669766	0.9750723	0.9753995	0.9754808	0.9738993	0.9818239	0.978419	0.9717814	0.972503	0.974239	0.972681	0.9724137	0.97169	0.972681	0.972503	0.9725921	0.9723241	0.9763609	0.9863519	0.9796457	0.9765966	0.9722343	0.9781971
	CIRM_BIA_267	0.9766747	0.974575	0.9792902	0.9700963	0.9797868	0.9896409	0.979997	0.99237672	0.99246432	0.99233281	0.99242056	0.99224473	0.99224473	0.99233281	0.9757233	0.99224473	0.99224473	0.99211202	0.99228881	0.99228881	0.99237672	0.9925516	0.99237672	0.99220058	0.9755619	0.968623	0.9781971	0.9688233	0.983417	0.9761233	0.9758038	0.9822791	0.9738993	0.9747417	0.9888949	0.97499	0.9750723	0.9738993	0.9748247	0.9744913	0.9744913	0.9754808	0.9812277	0.9781971	0.9832305	0.979857	0.975884	0.9880745
	CIRM_BIA_269	0.9767527	0.97499	0.9793616	0.9701922	0.9799271	0.9897875	0.9801364	0.99246432	0.9925516	0.99242056	0.99246432	0.99228881	0.99233281	0.99242056	0.975964	0.99233281	0.99233281	0.99220058	0.99237672	0.99237672	0.99246432	0.99263856	0.99242056	0.99228881	0.975884	0.9687233	0.9783452	0.9687233	0.9835406	0.9762819	0.9757233	0.982536	0.9743233	0.9750723	0.9888949	0.9751545	0.9753181	0.9740696	0.9750723	0.9748247	0.9748247	0.9755619	0.9816265	0.978566	0.9836022	0.979997	0.9762819	0.9884366
	CIRM_BIA_657	0.9747417	0.99120829	0.9722343	0.9717814	0.9739846	0.974575	0.9732088	0.9748247	0.9749074	0.9748247	0.9748247	0.9747417	0.9748247	0.9748247	0.99357484	0.9749074	0.9747417	0.9748247	0.9748247	0.9748247	0.9749074	0.9748247	0.9749074	0.9749074	0.99289757	0.9691214	0.9703833	0.9656873	0.9752364	0.99625228	0.973296	0.9736421	0.99060255	0.99060255	0.9734695	0.99166433	0.99120829	0.9898362	0.99116222	0.99130018	0.99130018	0.99139172	0.9725921	0.9725921	0.9741544	0.9718725	0.9917995	0.9748247
	CIRM_BIA_773	0.9738993	0.99143737	0.97169	0.9727696	0.9737281	0.9738993	0.972503	0.9733829	0.973296	0.973296	0.9733829	0.9731215	0.973296	0.973296	0.99079051	0.9734695	0.973296	0.9734695	0.9733829	0.9733829	0.9734695	0.973556	0.9734695	0.9734695	0.99079051	0.9704784	0.9702879	0.9664453	0.9731215	0.99166433	0.9731215	0.9741544	0.995265	0.99050803	0.9717814	0.99319625	0.99083728	0.9881265	0.99088396	0.9899817	0.9899817	0.99614054	0.97169	0.9715984	0.9736421	0.97169	0.99202314	0.973296
	CIRM_BIA_860	0.9731215	0.99353308	0.9718725	0.9718725	0.9733829	0.9738993	0.9723241	0.9734695	0.973556	0.9734695	0.973556	0.9733829	0.9734695	0.9734695	0.99215634	0.9733829	0.9733829	0.973556	0.9733829	0.9733829	0.9734695	0.9733829	0.9733829	0.9734695	0.992508	0.9693187	0.9709497	0.9652465	0.9739846	0.99259512	0.9722343	0.9736421	0.99130018	0.99242056	0.9721442	0.99175453	0.99315381	0.989196	0.99315381	0.99120829	0.99116222	0.99166433	0.970762	0.9711364	0.9733829	0.9722343	0.99365816	0.973556
	CIRM_BIA_864	0.9752364	0.9925516	0.9730339	0.9736421	0.9747417	0.9755619	0.9739846	0.9755619	0.9753181	0.9753995	0.9754808	0.9751545	0.9753181	0.9753995	0.99272521	0.9755619	0.9753995	0.9755619	0.9754808	0.9754808	0.9755619	0.9754808	0.9755619	0.9755619	0.99215634	0.9712293	0.9710432	0.9669766	0.9755619	0.99402947	0.9750723	0.9752364	0.99237672	0.9918892	0.9730339	0.99319625	0.99246432	0.99106982	0.99246432	0.99184439	0.9917995	0.99259512	0.9734695	0.9731215	0.9749074	0.9727696	0.99272521	0.97499
	CIRM_BIA_905	0.9732088	0.99298329	0.9721442	0.9731215	0.974239	0.9743233	0.9727696	0.974239	0.974239	0.974239	0.9743233	0.9740696	0.9741544	0.974239	0.9931113	0.9743233	0.974239	0.9744074	0.9743233	0.9743233	0.9744074	0.9746584	0.9743233	0.9744074	0.99315381	0.9705732	0.9709497	0.966338	0.974575	0.99211202	0.9723241	0.9739846	0.99139172	0.99233281	0.9725921	0.99193393	0.99289757	0.9895919	0.99289757	0.99036558	0.99031792	0.99215634	0.9724137	0.971322	0.973296	0.9722343	0.999621593	0.9741544
	CIRM_BIA_906	0.9732088	0.9928546	0.9725921	0.9730339	0.9741544	0.9741544	0.9732088	0.9738138	0.9738993	0.9738993	0.9738993	0.9737281	0.9738138	0.9738993	0.99224473	0.9738993	0.9738138	0.9738993	0.9738993	0.9738993	0.9738993	0.9738993	0.9738993	0.9738993	0.99120829	0.9704784	0.9706677	0.9656873	0.9753181	0.99202314	0.9721442	0.973296	0.99102348	0.99206762	0.972681	0.99152841	0.99263856	0.9886413	0.99259512	0.9898848	0.9898362	0.99139172	0.9721442	0.9712293	0.9747417	0.9719633	0.99357484	0.9738138
	CNCM_I-1519	0.9744913	0.99220058	0.9722343	0.972503	0.9738138	0.9744074	0.9725921	0.9738138	0.9739846	0.9738993	0.9738993	0.9738138	0.9738138	0.9738993	0.99211202	0.9738993	0.9738138	0.9738138	0.9738993	0.9738993	0.9738993	0.9738993	0.9738993	0.9738993	0.99125428	0.9700001	0.9710432	0.9664453	0.9754808	0.99130018	0.9730339	0.9744074	0.99139172	0.99890967	0.9725921	0.99246432	0.999589749	0.9889957	0.999557856	0.99031792	0.99036558	0.99093056	0.9717814	0.9718725	0.9739846	0.9724137	0.99319625	0.9744074
	CNCM_I-1632	0.9731215	0.9918892	0.9720539	0.9731215	0.9733829	0.9738138	0.9723241	0.9734695	0.9733829	0.9733829	0.9734695	0.9732088	0.9733829	0.9733829	0.99022232	0.973556	0.9733829	0.973556	0.9734695	0.9734695	0.973556	0.973556	0.973556	0.973556	0.99031792	0.9700001	0.970856	0.966338	0.9743233	0.99130018	0.9720539	0.9737281	0.999203811	0.99083728	0.9720539	0.99302604	0.99152841	0.989196	0.99161911	0.99003001	0.99007823	0.99719804	0.971322	0.9719633	0.9739846	0.9723241	0.99202314	0.9731215
	CRL581	0.9790026	0.9751545	0.9797868	0.9700001	0.9802751	0.9885392	0.9806872	0.9890459	0.9893452	0.989096	0.989146	0.9889957	0.9890459	0.989096	0.9765182	0.989096	0.9889957	0.9889957	0.989146	0.989146	0.9892458	0.9885903	0.989196	0.9890459	0.9762819	0.9699036	0.979575	0.9706677	0.9855615	0.9768305	0.9772163	0.9852736	0.9746584	0.9756427	0.9853891	0.9750723	0.9757233	0.9737281	0.9760438	0.9751545	0.9751545	0.975884	0.9831681	0.9796457	0.9840902	0.9808911	0.9763609	0.9898848
	DC3	0.9706677	0.9722343	0.9670819	0.99064967	0.9702879	0.9691214	0.9696125	0.9700001	0.9701922	0.9700001	0.9700963	0.9700001	0.9700001	0.9700001	0.9720539	0.9699036	0.9700963	0.9699036	0.9700001	0.9700001	0.9700963	0.9704784	0.9700963	0.9700001	0.9717814	0.9851575	0.9657966	0.9625981	0.9694169	0.9720539	0.9700963	0.9693187	0.9730339	0.973556	0.9688233	0.9722343	0.9734695	0.9718725	0.9737281	0.9724137	0.9724137	0.972681	0.9682189	0.9682189	0.9693187	0.9670819	0.972503	0.968923
	DPUL-F36	0.9740696	0.9894935	0.9723241	0.9725921	0.9736421	0.9747417	0.972681	0.9753995	0.9753995	0.9753995	0.9753995	0.9753995	0.9753995	0.9753995	0.9896409	0.9754808	0.9753181	0.9756427	0.9753995	0.9753995	0.9755619	0.9753995	0.9754808	0.9755619	0.9892458	0.9698069	0.970856	0.9657966	0.9748247	0.99050803	0.9734695	0.9741544	0.9886923	0.9886413	0.9733829	0.99017438	0.989146	0.99064967	0.9890459	0.9893947	0.9894441	0.989096	0.972681	0.9723241	0.9738993	0.9723241	0.99031792	0.9734695
	DRD-16	0.9761233	0.9741544	0.9790748	0.9702879	0.9786392	0.9882821	0.9792902	0.99060255	0.99083728	0.99060255	0.99060255	0.99046064	0.99055534	0.99060255	0.9755619	0.99055534	0.99050803	0.99046064	0.99060255	0.99060255	0.99069671	0.9896899	0.99064967	0.99050803	0.9756427	0.9706677	0.9787851	0.9684216	0.9831055	0.9760438	0.9773693	0.9827905	0.9737281	0.974575	0.9870653	0.974575	0.9747417	0.973296	0.97499	0.973556	0.9734695	0.9746584	0.9832305	0.9790748	0.9834789	0.9803442	0.9753995	0.9888949
	DRD-47	0.975964	0.9741544	0.9789303	0.9700963	0.9786392	0.9881785	0.9792185	0.99050803	0.99074366	0.99050803	0.99050803	0.99036558	0.99046064	0.99050803	0.9754808	0.99046064	0.99041316	0.99036558	0.99050803	0.99050803	0.99060255	0.9895919	0.99055534	0.99041316	0.9755619	0.9706677	0.9787122	0.9684216	0.98298	0.9760438	0.9772929	0.9828538	0.9736421	0.974575	0.9869568	0.974575	0.9747417	0.973296	0.97499	0.9736421	0.9736421	0.9744913	0.9831055	0.9789303	0.983355	0.9802058	0.9753181	0.9887938
	DRD-74	0.9751545	0.9734695	0.9781971	0.9695148	0.9772163	0.98776	0.9783452	0.989196	0.989196	0.9890459	0.989096	0.9888949	0.9889957	0.9890459	0.9749074	0.9890459	0.9889453	0.9893452	0.989096	0.989096	0.989196	0.9888444	0.989146	0.989096	0.9748247	0.9693187	0.9773693	0.9674998	0.982472	0.9754808	0.9763609	0.9827271	0.9731215	0.9744913	0.9860723	0.9740696	0.9744074	0.9728579	0.974575	0.972946	0.972946	0.9739846	0.9816925	0.9773693	0.9820849	0.9787851	0.9748247	0.9878127
	DRD-86	0.9761233	0.9740696	0.9790748	0.9700001	0.9787851	0.9883337	0.9792902	0.99055534	0.99074366	0.99050803	0.99055534	0.99041316	0.99050803	0.99050803	0.9755619	0.99050803	0.99041316	0.99041316	0.99055534	0.99055534	0.99060255	0.9896899	0.99060255	0.99046064	0.9754808	0.9706677	0.9787851	0.9685225	0.982917	0.975964	0.9772163	0.9826635	0.973556	0.9747417	0.9870653	0.9748247	0.9749074	0.9733829	0.9751545	0.9736421	0.9736421	0.9744074	0.9830428	0.9789303	0.983355	0.9804131	0.9753181	0.9888444
	DSM_15996	0.9697098	0.972681	0.9665522	0.999843162	0.9685225	0.968923	0.9679126	0.9706677	0.970762	0.9705732	0.9706677	0.9705732	0.9705732	0.9705732	0.9722343	0.9706677	0.9704784	0.9705732	0.9705732	0.9705732	0.970762	0.9711364	0.9706677	0.970762	0.9725921	0.9848652	0.9651354	0.9613817	0.9679126	0.9718725	0.9691214	0.968015	0.972681	0.972681	0.9694169	0.9724137	0.9728579	0.9719633	0.972946	0.9720539	0.9720539	0.9727696	0.9683204	0.9669766	0.968623	0.9666588	0.972946	0.9677068
	DSM_20073	0.978419	0.972946	0.9814942	0.9669766	0.9803442	0.9840297	0.9814278	0.983417	0.983355	0.983355	0.983417	0.9831681	0.9832928	0.983355	0.973296	0.9832305	0.9834789	0.983355	0.9832928	0.9832928	0.983417	0.9827905	0.983355	0.9832928	0.9727696	0.9665522	0.9836022	0.9681171	0.9808233	0.9744074	0.9769854	0.9820199	0.9732088	0.9731215	0.9802058	0.973556	0.973296	0.9724137	0.9733829	0.9727696	0.9728579	0.9738993	0.9827905	0.9789303	0.9863519	0.9848652	0.972946	0.9822145
	DSM_20076	0.9783452	0.9727696	0.9814278	0.966871	0.9802058	0.9837862	0.9811607	0.9831681	0.9832305	0.9831055	0.9831681	0.9830428	0.9830428	0.9831055	0.9731215	0.98298	0.9832305	0.9831055	0.9830428	0.9830428	0.9831681	0.982536	0.9831055	0.9830428	0.9724137	0.9666588	0.9834789	0.9679126	0.9808233	0.9741544	0.9768305	0.9820849	0.9730339	0.9730339	0.9800668	0.9733829	0.972946	0.9724137	0.9732088	0.972681	0.9728579	0.9737281	0.9826635	0.9790026	0.9862962	0.9847474	0.9725921	0.9820199
	DSM_20080	0.973556	0.99332312	0.9730339	0.9733829	0.9744913	0.974575	0.9738138	0.9743233	0.9743233	0.9743233	0.9744074	0.9741544	0.974239	0.9743233	0.99259512	0.9744074	0.9743233	0.9744913	0.9744074	0.9744074	0.9744913	0.9746584	0.9744074	0.9744913	0.99175453	0.9709497	0.9711364	0.9664453	0.9757233	0.99246432	0.972503	0.9739846	0.99143737	0.99259512	0.9728579	0.99206762	0.99306871	0.989146	0.99294047	0.99060255	0.99055534	0.99166433	0.972946	0.9721442	0.9751545	0.9725921	0.99390635	0.9743233
	DSM_20355	0.9783452	0.973296	0.9812946	0.9673958	0.9803442	0.9840297	0.9815605	0.9834789	0.9835406	0.983417	0.9834789	0.9832305	0.983355	0.983417	0.9733829	0.9832928	0.9835406	0.983355	0.983355	0.983355	0.9834789	0.9828538	0.983417	0.983355	0.972946	0.9669766	0.9834789	0.968015	0.9810262	0.974575	0.9769854	0.9822791	0.9733829	0.9733829	0.9803442	0.9736421	0.973296	0.9725921	0.9734695	0.9732088	0.9733829	0.9739846	0.982917	0.9790748	0.9865182	0.9847474	0.9732088	0.9822145
	FAM_10980	0.9757233	0.9724137	0.9788578	0.9698069	0.9782712	0.9880223	0.978566	0.99837653	0.99881071	0.99851106	0.9984439	0.99841024	0.99837653	0.9984439	0.9744913	0.99837653	0.9984439	0.99827508	0.99841024	0.99841024	0.99837653	0.99737538	0.99834277	0.99834277	0.9741544	0.9677068	0.9775215	0.968923	0.9825998	0.9743233	0.9744074	0.9805505	0.9721442	0.9734695	0.99499172	0.9732088	0.9736421	0.9723241	0.973296	0.9722343	0.9721442	0.9732088	0.9814278	0.977673	0.9821498	0.9791467	0.9736421	0.9872273
	FAM_10983	0.9753181	0.9721442	0.9784925	0.9694169	0.9778237	0.9875482	0.9783452	0.99810493	0.99854457	0.99817315	0.99817315	0.99813906	0.99810493	0.99817315	0.9740696	0.99810493	0.99824116	0.99800219	0.99813906	0.99813906	0.99810493	0.99709094	0.99807073	0.99807073	0.9738138	0.9678099	0.9774455	0.968623	0.9820199	0.9738993	0.9740696	0.9801364	0.9718725	0.9731215	0.99495242	0.9730339	0.9733829	0.9720539	0.9730339	0.9719633	0.9719633	0.9727696	0.9810262	0.9772163	0.9817583	0.9790026	0.9733829	0.9868478
	FAM_10991	0.9760438	0.9727696	0.9794329	0.970762	0.9792185	0.9885903	0.979504	0.999171329	0.999685138	0.999333242	0.999236243	0.999236243	0.999203811	0.999268626	0.9748247	0.999203811	0.999268626	0.999073584	0.999236243	0.999236243	0.999171329	0.99817315	0.999138797	0.999171329	0.9747417	0.9690223	0.9786392	0.9698069	0.9831055	0.974575	0.9753181	0.9812277	0.9725921	0.9737281	0.99503096	0.9739846	0.9739846	0.9724137	0.9737281	0.972681	0.972503	0.9736421	0.9815605	0.9783452	0.9825998	0.9802751	0.9739846	0.9878127
	FAM_11021	0.9764396	0.9733829	0.9797163	0.9709497	0.9793616	0.9888949	0.9797163	0.999429798	0.999874624	0.999525914	0.999493924	0.999493924	0.999461886	0.999525914	0.9752364	0.999461886	0.999461886	0.999268626	0.999493924	0.999493924	0.999429798	0.9984439	0.999397662	0.999429798	0.9750723	0.9692202	0.9789303	0.9696125	0.9834789	0.9749074	0.9755619	0.9816265	0.9732088	0.9740696	0.99475487	0.9744913	0.9744074	0.9730339	0.9740696	0.973296	0.9731215	0.974239	0.9819547	0.9787851	0.98298	0.9805505	0.9744913	0.9881785
	FAM_11036	0.9751545	0.972681	0.9784925	0.9701922	0.9783452	0.9882303	0.9779736	0.99769103	0.99813906	0.99776056	0.99776056	0.99772582	0.99769103	0.99776056	0.9741544	0.99769103	0.99782987	0.99751623	0.99772582	0.99772582	0.99769103	0.99776056	0.99765618	0.99765618	0.9741544	0.9676035	0.9770626	0.9695148	0.9823435	0.9738993	0.9738993	0.9804819	0.9720539	0.9731215	0.9954197	0.9730339	0.9733829	0.9720539	0.9730339	0.9722343	0.9721442	0.9728579	0.9806872	0.976908	0.9814942	0.9786392	0.9736421	0.9867932
	FAM_11075	0.975884	0.9730339	0.9790748	0.9705732	0.9791467	0.9886413	0.9793616	0.99854457	0.99894255	0.99864476	0.99854457	0.99854457	0.99864476	0.99857802	0.9747417	0.99851106	0.99871129	0.99847751	0.99854457	0.99854457	0.99847751	0.99772582	0.9984439	0.99847751	0.9747417	0.9688233	0.9783452	0.9703833	0.982917	0.974575	0.97499	0.9813613	0.973296	0.9734695	0.99459562	0.9739846	0.9736421	0.9724137	0.973296	0.9725921	0.9724137	0.9741544	0.9810262	0.9778237	0.9824078	0.9800668	0.9740696	0.9875482
	FAM_11108	0.9755619	0.9723241	0.9790748	0.9700963	0.9788578	0.9878652	0.9792902	0.99857802	0.99894255	0.99867805	0.99864476	0.99867805	0.99864476	0.99867805	0.9743233	0.99861141	0.99871129	0.9984439	0.99864476	0.99864476	0.99857802	0.9975513	0.99854457	0.99857802	0.9741544	0.9687233	0.9782712	0.9694169	0.9825998	0.9741544	0.9748247	0.9809587	0.9719633	0.973296	0.99459562	0.973556	0.9734695	0.9724137	0.9732088	0.9721442	0.9719633	0.9730339	0.9808233	0.9778237	0.9821498	0.9799271	0.973556	0.9873347
	FAM_11129	0.9766747	0.9734695	0.979997	0.9706677	0.9794329	0.9888949	0.979857	0.999236243	0.999748491	0.999333242	0.999300959	0.999300959	0.999268626	0.999333242	0.9753181	0.999268626	0.999268626	0.999073584	0.999300959	0.999300959	0.999236243	0.99824116	0.999203811	0.999236243	0.9748247	0.9690223	0.9789303	0.9698069	0.983417	0.9751545	0.9756427	0.9818239	0.9733829	0.9741544	0.99507013	0.974575	0.9744074	0.972946	0.9740696	0.9731215	0.9731215	0.9744913	0.9818894	0.9789303	0.9831681	0.9806189	0.974575	0.9883852
	FAM_11142	0.9764396	0.9732088	0.9796457	0.970762	0.9792902	0.9887938	0.9796457	0.999429798	1	0.999589749	0.999493924	0.999493924	0.999461886	0.999525914	0.9751545	0.999461886	0.999525914	0.999333242	0.999493924	0.999493924	0.999429798	0.9984439	0.999397662	0.999429798	0.9750723	0.9692202	0.9788578	0.9696125	0.983355	0.9749074	0.9754808	0.9815605	0.9730339	0.9740696	0.99479452	0.9744074	0.9743233	0.9728579	0.9739846	0.9731215	0.972946	0.9740696	0.9818894	0.9787122	0.982917	0.9804819	0.9744074	0.9881265
	FAM_1200	0.9767527	0.9746584	0.9797163	0.9702879	0.979575	0.9887431	0.9799271	0.99237672	0.99246432	0.99228881	0.99237672	0.99220058	0.99224473	0.99228881	0.9760438	0.99220058	0.99220058	0.99206762	0.99224473	0.99224473	0.99237672	0.99228881	0.99233281	0.99215634	0.9761233	0.9693187	0.979504	0.9682189	0.9827271	0.975964	0.9764396	0.9827271	0.9744913	0.9752364	0.989096	0.9755619	0.9751545	0.9738993	0.9749074	0.9740696	0.9741544	0.9751545	0.9815605	0.9782712	0.983355	0.9811607	0.9758038	0.9878652
	FAM_12062	0.9765966	0.973556	0.9797163	0.9709497	0.979504	0.9887938	0.979857	0.999171329	0.999621593	0.999268626	0.999236243	0.999171329	0.999138797	0.999203811	0.9753995	0.999138797	0.999333242	0.999073584	0.999171329	0.999171329	0.999171329	0.99817315	0.999138797	0.999106216	0.9752364	0.9692202	0.9788578	0.9696125	0.983417	0.9750723	0.9755619	0.9818239	0.973296	0.9740696	0.99518725	0.9744913	0.9744074	0.9732088	0.9740696	0.9732088	0.9732088	0.9744074	0.9819547	0.9790026	0.9830428	0.9804131	0.974575	0.9882821
	FAM_12103	0.9762819	0.9731215	0.9793616	0.9706677	0.9792185	0.9884366	0.9797163	0.99890967	0.999365477	0.999073584	0.99897539	0.99897539	0.99894255	0.99900817	0.97499	0.99894255	0.999138797	0.99890967	0.99897539	0.99897539	0.99890967	0.99789896	0.99887673	0.99890967	0.9751545	0.968923	0.9788578	0.9693187	0.9831681	0.9747417	0.9754808	0.9814942	0.972946	0.9739846	0.99514828	0.974239	0.9743233	0.972946	0.9739846	0.9730339	0.9728579	0.9739846	0.9815605	0.9788578	0.9827905	0.9803442	0.9743233	0.9881265
	FAM_12107	0.9762819	0.9732088	0.9796457	0.9706677	0.9791467	0.9883852	0.979575	0.999716838	0.999461886	0.999874624	0.999780095	0.999843162	1	0.9999374061	0.9750723	0.999874624	0.999811652	0.999621593	0.9999060386	0.9999060386	0.999780095	0.99881071	0.999748491	0.999843162	0.9749074	0.9690223	0.9783452	0.9697098	0.9832928	0.9747417	0.9753995	0.9814278	0.9730339	0.9738993	0.99459562	0.9743233	0.9741544	0.972946	0.9738993	0.9732088	0.9730339	0.9740696	0.9817583	0.978419	0.98298	0.9800668	0.9743233	0.9878652
	FAM_12109	0.9762819	0.9732088	0.9796457	0.970762	0.9791467	0.9883852	0.979575	0.999811652	0.999557856	0.9999060386	0.999874624	0.9999374061	0.9999060386	0.9999687265	0.9750723	0.9999060386	0.999843162	0.99965339	0.9999374061	0.9999374061	0.999811652	0.99884375	0.999780095	0.999874624	0.9749074	0.9690223	0.9783452	0.9697098	0.9832928	0.9747417	0.9753995	0.9814278	0.9730339	0.9738993	0.99467538	0.9743233	0.974239	0.9730339	0.9738993	0.9732088	0.9730339	0.9740696	0.9817583	0.978419	0.98298	0.9800668	0.9743233	0.9878652
	FAM_18834	0.9765966	0.9733829	0.979857	0.970856	0.9794329	0.9887938	0.9797163	0.999429798	0.999874624	0.999589749	0.999493924	0.999493924	0.999461886	0.999525914	0.9751545	0.999461886	0.99965339	0.999333242	0.999493924	0.999493924	0.999429798	0.9984439	0.999397662	0.999429798	0.9750723	0.9693187	0.9790026	0.9697098	0.983355	0.9748247	0.9755619	0.9817583	0.9731215	0.9739846	0.99491304	0.9744074	0.9743233	0.9731215	0.9739846	0.9732088	0.9730339	0.974239	0.9817583	0.9788578	0.9830428	0.9806872	0.9744913	0.9882821
	FAM_19699	0.9765966	0.9733829	0.979857	0.970856	0.9794329	0.9887938	0.9797163	0.999429798	0.999874624	0.999589749	0.999493924	0.999493924	0.999461886	0.999525914	0.9751545	0.999461886	0.99965339	0.999333242	0.999493924	0.999493924	0.999429798	0.9984439	0.999397662	0.999429798	0.9750723	0.9693187	0.9790026	0.9697098	0.983355	0.9748247	0.9755619	0.9817583	0.9731215	0.9739846	0.99491304	0.9744074	0.9743233	0.9731215	0.9739846	0.9732088	0.9730339	0.974239	0.9817583	0.9788578	0.9830428	0.9806872	0.9744913	0.9882821
	FAM_19994	0.9779736	0.9744913	0.9792902	0.971322	0.9804131	0.99017438	0.9808233	0.9915738	0.99193393	0.99166433	0.99166433	0.99152841	0.99161911	0.99166433	0.975964	0.9915738	0.9915738	0.99143737	0.99161911	0.99161911	0.99166433	0.99120829	0.99161911	0.99152841	0.9758038	0.9696125	0.9788578	0.9698069	0.9852156	0.975964	0.9763609	0.9827271	0.9747417	0.975964	0.9885903	0.9753181	0.9762027	0.973556	0.9763609	0.9752364	0.9752364	0.9753181	0.9830428	0.9797868	0.9840297	0.9807553	0.9753181	0.99093056
	FAM_20408	0.9748247	0.972503	0.9778987	0.9699036	0.9778237	0.9869568	0.977673	0.99694734	0.99726914	0.99701926	0.99701926	0.99701926	0.99698333	0.99701926	0.9740696	0.99694734	0.99694734	0.99676652	0.99698333	0.99698333	0.99694734	0.99647412	0.99691129	0.99691129	0.9737281	0.9674998	0.9769854	0.968015	0.9824078	0.9739846	0.9737281	0.9797163	0.9728579	0.9736421	0.99443526	0.972946	0.9737281	0.9731215	0.9734695	0.9719633	0.9718725	0.973296	0.9810935	0.9771396	0.9816265	0.9786392	0.9733829	0.9859596
	FAM_20544	0.9761233	0.974575	0.9802058	0.9717814	0.9793616	0.988488	0.9797163	0.99884375	0.999106216	0.99894255	0.99890967	0.99890967	0.99887673	0.99894255	0.9758038	0.99887673	0.99887673	0.99874449	0.99890967	0.99890967	0.99884375	0.99782987	0.99881071	0.99884375	0.9756427	0.9695148	0.978566	0.968923	0.983355	0.9753995	0.9760438	0.9814942	0.9741544	0.974575	0.995265	0.9750723	0.9747417	0.9738993	0.9744913	0.9737281	0.973556	0.9748247	0.9814942	0.9781971	0.982472	0.9802751	0.9751545	0.98776
	FAM_21277	0.9763609	0.9732088	0.9793616	0.9703833	0.9791467	0.9886923	0.9793616	0.999138797	0.999589749	0.999300959	0.999203811	0.999203811	0.999171329	0.999236243	0.9752364	0.999171329	0.999236243	0.999073584	0.999203811	0.999203811	0.999138797	0.99813906	0.999106216	0.999138797	0.9750723	0.968923	0.9788578	0.9695148	0.983355	0.97499	0.9753995	0.9814942	0.9731215	0.9741544	0.99455563	0.9744074	0.9744074	0.9730339	0.9740696	0.9730339	0.9728579	0.9740696	0.9814942	0.9787851	0.9827905	0.9805505	0.9744074	0.9880745
	FAM_21376	0.9760438	0.9727696	0.9794329	0.970762	0.9792185	0.9885903	0.979504	0.999106216	0.999621593	0.999268626	0.999171329	0.999171329	0.999138797	0.999203811	0.9748247	0.999138797	0.999203811	0.999040902	0.999171329	0.999171329	0.999106216	0.99810493	0.999073584	0.999106216	0.9747417	0.9690223	0.9786392	0.9698069	0.9831055	0.974575	0.9753181	0.9812277	0.9725921	0.9737281	0.99495242	0.9739846	0.9739846	0.9724137	0.9737281	0.972681	0.972503	0.9736421	0.9816925	0.9783452	0.9825998	0.9802751	0.9739846	0.9878127
	FAM_21745	0.9762027	0.9732088	0.9792185	0.9706677	0.9792185	0.9883852	0.979504	0.99864476	0.999040902	0.99874449	0.99871129	0.99871129	0.99881071	0.99874449	0.9748247	0.99867805	0.99881071	0.99851106	0.99871129	0.99871129	0.99864476	0.99762128	0.99861141	0.99864476	0.9748247	0.9687233	0.978566	0.9694169	0.9830428	0.974575	0.9753995	0.9816265	0.9731215	0.9739846	0.99423325	0.9743233	0.9743233	0.9730339	0.9739846	0.972946	0.9727696	0.9737281	0.9812277	0.9784925	0.9826635	0.9802058	0.9743233	0.9879177
	FAM_21753	0.974239	0.9711364	0.9784925	0.968923	0.9781971	0.9874417	0.9779736	0.99705513	0.99683903	0.99687519	0.99705513	0.99683903	0.99694734	0.99687519	0.972946	0.9968028	0.99694734	0.9966208	0.99683903	0.99683903	0.99698333	0.99723362	0.99694734	0.99676652	0.972503	0.968015	0.9772163	0.9720539	0.9810262	0.972681	0.9738138	0.9800668	0.9712293	0.9715065	0.99302604	0.9718725	0.9717814	0.9706677	0.9714144	0.971322	0.9710432	0.9720539	0.9797163	0.975964	0.9812277	0.9789303	0.9722343	0.9858465
	FAM_21754	0.975884	0.9724137	0.9790748	0.9698069	0.9784925	0.9880223	0.9786392	0.99864476	0.999040902	0.99874449	0.99871129	0.99871129	0.99881071	0.99874449	0.9744074	0.99867805	0.99881071	0.99851106	0.99871129	0.99871129	0.99864476	0.99765618	0.99861141	0.99864476	0.974239	0.9682189	0.9779736	0.9693187	0.982472	0.974239	0.974575	0.9806872	0.9721442	0.9733829	0.99495242	0.9731215	0.973556	0.9724137	0.9732088	0.9724137	0.9721442	0.9731215	0.9808911	0.9778237	0.9821498	0.979575	0.973556	0.9873347
	FAM_21755	0.9772163	0.9734695	0.9793616	0.9698069	0.9784925	0.98776	0.9794329	0.9897875	0.99007823	0.9898362	0.9898848	0.9897875	0.9897875	0.9898362	0.9752364	0.9897388	0.9897388	0.9896409	0.9897875	0.9897875	0.9898848	0.9893452	0.9898362	0.9896899	0.9755619	0.9693187	0.9804131	0.9687233	0.9842109	0.9756427	0.9770626	0.983969	0.972946	0.9743233	0.9858465	0.9741544	0.9744074	0.9728579	0.9746584	0.9739846	0.9738993	0.9741544	0.9836637	0.9807553	0.9837862	0.9821498	0.9752364	0.99083728
	FAM_21756	0.9775215	0.9732088	0.9790748	0.9696125	0.9790026	0.9884366	0.9790026	0.9897875	0.99012635	0.9898848	0.9898848	0.9897875	0.9899333	0.9898848	0.9751545	0.9897875	0.9897875	0.9896409	0.9898362	0.9898362	0.9898848	0.9892955	0.9898362	0.9897388	0.9750723	0.968623	0.9790026	0.9693187	0.9845697	0.9753181	0.9761233	0.983417	0.9725921	0.9741544	0.986016	0.974239	0.9743233	0.9728579	0.974575	0.9730339	0.9730339	0.9738993	0.9834789	0.9800668	0.9834789	0.9806872	0.9749074	0.99106982
	FAM_21768	0.976908	0.973556	0.9778237	0.9679126	0.9774455	0.9840297	0.9775215	0.9831681	0.983355	0.983355	0.9831681	0.9832305	0.9832928	0.983355	0.97499	0.9832305	0.9832305	0.9832305	0.9832928	0.9832928	0.9831681	0.98298	0.9831055	0.9831681	0.9744074	0.9690223	0.9787122	0.9672915	0.989096	0.9749074	0.9741544	0.9817583	0.9734695	0.9747417	0.9806189	0.9746584	0.9747417	0.9715984	0.9746584	0.9738138	0.9739846	0.9743233	0.9812946	0.9771396	0.9806189	0.9803442	0.9743233	0.9838473
	FAM_21769	0.9764396	0.9732088	0.979575	0.9705732	0.9792185	0.9887431	0.979575	0.999333242	0.999843162	0.999493924	0.999397662	0.999397662	0.999365477	0.999429798	0.9751545	0.999365477	0.999429798	0.999268626	0.999397662	0.999397662	0.999333242	0.99834277	0.999300959	0.999333242	0.97499	0.9691214	0.9787851	0.9696125	0.983355	0.9749074	0.9754808	0.9814942	0.9730339	0.9740696	0.99483409	0.9743233	0.9743233	0.9728579	0.9739846	0.9730339	0.9728579	0.9739846	0.9816265	0.9787122	0.9828538	0.9804819	0.9744074	0.9880745
	FAM_21781	0.9763609	0.973556	0.9796457	0.9703833	0.9794329	0.9888949	0.9797163	0.99857802	0.99864476	0.99867805	0.99864476	0.99864476	0.99874449	0.99867805	0.9752364	0.99861141	0.99874449	0.9984439	0.99864476	0.99864476	0.99857802	0.99810493	0.99854457	0.99857802	0.9752364	0.9694169	0.9789303	0.9696125	0.9831681	0.9750723	0.9752364	0.9816925	0.973556	0.9738993	0.99386517	0.9743233	0.9740696	0.9728579	0.9737281	0.972946	0.9728579	0.974575	0.9811607	0.9786392	0.982917	0.9806189	0.9747417	0.9876013
	FAM_21783	0.9754808	0.9734695	0.9772929	0.968623	0.9775215	0.9828538	0.9767527	0.9832305	0.9831055	0.9831681	0.9832305	0.9830428	0.9831055	0.9831681	0.9756427	0.9830428	0.9830428	0.9830428	0.9831055	0.9831055	0.9832305	0.9831055	0.9831681	0.98298	0.9741544	0.9687233	0.9781228	0.9660142	0.99007823	0.9751545	0.9736421	0.9811607	0.973556	0.9744074	0.9800668	0.9741544	0.9744913	0.972503	0.974239	0.9733829	0.9734695	0.9738993	0.9808911	0.9757233	0.9794329	0.9796457	0.974239	0.9825998
	FAM_21784	0.976908	0.9744913	0.9773693	0.9696125	0.977673	0.9840902	0.9772929	0.9836022	0.9837862	0.9836637	0.9836022	0.9836022	0.9836022	0.9836637	0.9756427	0.9835406	0.9835406	0.983417	0.9836022	0.9836022	0.9836022	0.9835406	0.9835406	0.9834789	0.9753181	0.968623	0.9775973	0.9673958	0.9893947	0.9753995	0.9744913	0.9827271	0.9743233	0.9748247	0.9808911	0.9753181	0.97499	0.9728579	0.9747417	0.9744913	0.9746584	0.9746584	0.9822791	0.9773693	0.9805505	0.9792185	0.9753181	0.985041
	FAM_22091	0.9764396	0.9743233	0.9796457	0.9698069	0.9791467	0.9886923	0.9793616	0.9917995	0.99184439	0.99170947	0.9917995	0.99161911	0.99166433	0.99170947	0.9758038	0.99161911	0.99161911	0.9915738	0.99166433	0.99166433	0.9917995	0.99263856	0.99175453	0.9915738	0.975884	0.9692202	0.979504	0.9685225	0.9827271	0.9756427	0.9755619	0.9822145	0.9744074	0.97499	0.9889957	0.97499	0.9750723	0.9738993	0.9747417	0.9738138	0.9738138	0.97499	0.9810935	0.9774455	0.9832305	0.9811607	0.9755619	0.987281
	FAM_22092	0.9765966	0.9753995	0.9796457	0.9712293	0.9801364	0.988488	0.9801364	0.99152841	0.99161911	0.99143737	0.99152841	0.99143737	0.99143737	0.99143737	0.9768305	0.99134599	0.99134599	0.99130018	0.99139172	0.99139172	0.99152841	0.99202314	0.99148293	0.99130018	0.9764396	0.9703833	0.9792902	0.9683204	0.982472	0.9762027	0.9765182	0.9817583	0.9749074	0.9758038	0.9890459	0.9763609	0.9758038	0.9747417	0.9756427	0.97499	0.9750723	0.9758038	0.9817583	0.9775215	0.9832928	0.9808911	0.9763609	0.987281
	FAM_22093	0.9762819	0.974575	0.979575	0.9701922	0.9787851	0.9883852	0.9790026	0.99139172	0.99175453	0.99152841	0.99143737	0.99139172	0.99143737	0.99152841	0.975884	0.99143737	0.99143737	0.99139172	0.99148293	0.99148293	0.99139172	0.99215634	0.99139172	0.99139172	0.9760438	0.9693187	0.9797163	0.9674998	0.9823435	0.9757233	0.975964	0.9818239	0.9743233	0.9751545	0.989096	0.9752364	0.9753181	0.9737281	0.97499	0.9744074	0.9744913	0.9750723	0.9810262	0.9770626	0.9832305	0.9813613	0.9756427	0.9866285
	FAM_22166	0.9734695	0.99365816	0.9721442	0.9723241	0.9734695	0.9741544	0.972681	0.9738993	0.9738993	0.9738138	0.9738993	0.9737281	0.9737281	0.9738138	0.99233281	0.9738138	0.9738138	0.9741544	0.9737281	0.9737281	0.9738993	0.9740696	0.9738138	0.9738993	0.99242056	0.9697098	0.9712293	0.9660142	0.9744913	0.99272521	0.9724137	0.9740696	0.99139172	0.99263856	0.9722343	0.9917995	0.9931113	0.9892955	0.9931113	0.99152841	0.99152841	0.99206762	0.971322	0.9717814	0.9739846	0.9723241	0.99378258	0.9739846
	FAM_22274	0.9760438	0.974575	0.9794329	0.9700963	0.978419	0.9881785	0.9784925	0.99120829	0.99125428	0.99111606	0.99120829	0.99097706	0.99102348	0.99111606	0.975884	0.99102348	0.99102348	0.99106982	0.99106982	0.99106982	0.99120829	0.9918892	0.99116222	0.99097706	0.9760438	0.9692202	0.979504	0.9673958	0.9818894	0.9757233	0.9756427	0.9816925	0.9743233	0.97499	0.9888444	0.9751545	0.9752364	0.9736421	0.97499	0.974239	0.9741544	0.97499	0.9805505	0.9767527	0.982917	0.9811607	0.9756427	0.9865734
	FAM_22332	0.9753181	0.972681	0.9788578	0.9703833	0.9787122	0.9880745	0.9792185	0.99864476	0.99877762	0.99854457	0.99871129	0.99854457	0.99851106	0.99854457	0.974575	0.99847751	0.99847751	0.99837653	0.99851106	0.99851106	0.99864476	0.99762128	0.99861141	0.9984439	0.9747417	0.968623	0.9784925	0.9691214	0.9825998	0.974239	0.9748247	0.9806872	0.9723241	0.9733829	0.99495242	0.9736421	0.9738138	0.972503	0.9734695	0.972503	0.9724137	0.9734695	0.9810262	0.9778237	0.9822145	0.9800668	0.9737281	0.987281
	FAM_22680	0.9767527	0.97499	0.979857	0.9704784	0.9793616	0.9886413	0.9794329	0.99143737	0.99152841	0.99139172	0.99148293	0.99130018	0.99130018	0.99139172	0.9762027	0.99130018	0.99130018	0.99130018	0.99134599	0.99134599	0.99143737	0.99215634	0.99143737	0.99125428	0.9762819	0.9693187	0.9800668	0.9678099	0.9827905	0.9761233	0.9762027	0.9824078	0.9749074	0.9758038	0.9889957	0.9758038	0.9757233	0.9738993	0.9755619	0.9748247	0.9748247	0.9756427	0.9809587	0.977673	0.9836022	0.9817583	0.9757233	0.9873347
	FAM_22754	0.972946	0.99202314	0.9719633	0.9731215	0.9734695	0.9743233	0.9725921	0.974239	0.9740696	0.9741544	0.9741544	0.9738993	0.9740696	0.9741544	0.99166433	0.974239	0.9740696	0.974239	0.9741544	0.9741544	0.974239	0.9744913	0.974239	0.974239	0.99116222	0.9703833	0.9709497	0.9670819	0.9738138	0.9915738	0.9722343	0.9736421	0.99161911	0.99148293	0.9727696	0.99228881	0.99202314	0.989146	0.99202314	0.99111606	0.99106982	0.99125428	0.9711364	0.9717814	0.9739846	0.972503	0.99276842	0.973296
	FAM_24199	0.9753181	0.9732088	0.979504	0.970856	0.9788578	0.9882821	0.9790748	0.99861141	0.999040902	0.99871129	0.99867805	0.99867805	0.99864476	0.99871129	0.9750723	0.99864476	0.99864476	0.99854457	0.99867805	0.99867805	0.99861141	0.99758632	0.99857802	0.99861141	0.9747417	0.9690223	0.9784925	0.968923	0.982536	0.974575	0.9753995	0.9807553	0.9727696	0.9737281	0.995265	0.9740696	0.9740696	0.9727696	0.9737281	0.972681	0.9725921	0.9739846	0.9807553	0.9778237	0.9821498	0.9802058	0.9741544	0.9873347
	FAM_24847	0.9767527	0.971322	0.9772929	0.9683204	0.975964	0.9819547	0.9767527	0.9817583	0.9818894	0.9817583	0.9818239	0.9816265	0.9817583	0.9817583	0.9733829	0.9816265	0.9816265	0.9815605	0.9816925	0.9816925	0.9817583	0.9812277	0.9817583	0.9815605	0.9730339	0.9682189	0.9787122	0.9651354	0.9814278	0.9733829	0.9732088	0.9805505	0.9709497	0.9718725	0.9790748	0.9721442	0.9720539	0.9720539	0.9723241	0.9722343	0.9723241	0.9718725	0.9999374061	0.9775973	0.9854467	0.979997	0.972681	0.9832305
	FAM_24848	0.9769854	0.9753181	0.9787851	0.9696125	0.979575	0.9875482	0.979504	0.9874417	0.9875482	0.9873882	0.9874417	0.9872273	0.9873347	0.9873882	0.9753995	0.987281	0.987281	0.9871734	0.9873347	0.9873347	0.9874417	0.9870653	0.9873882	0.9872273	0.9752364	0.968623	0.9800668	0.9690223	0.9883852	0.9756427	0.9764396	0.9840902	0.9753181	0.9755619	0.9845102	0.9751545	0.9757233	0.9744913	0.975964	0.9741544	0.974239	0.9757233	0.9828538	0.9802751	0.9835406	0.9820199	0.9750723	0.9870111
	FAM_24849	0.9764396	0.974575	0.978566	0.9691214	0.9787122	0.9841506	0.978419	0.9832305	0.9832305	0.9831681	0.9832305	0.9830428	0.9831681	0.9831681	0.9756427	0.9830428	0.9830428	0.9830428	0.9831055	0.9831055	0.9832305	0.9831055	0.9831681	0.98298	0.9746584	0.9696125	0.9786392	0.9667651	0.99197858	0.9760438	0.9749074	0.9824078	0.974239	0.975884	0.9805505	0.9750723	0.9762027	0.972946	0.975884	0.9747417	0.9747417	0.9748247	0.982536	0.9760438	0.9812946	0.9805505	0.9748247	0.985041
	FAM_24850	0.9764396	0.974575	0.978566	0.9691214	0.9787122	0.9840902	0.978419	0.9832305	0.9832305	0.9831681	0.9832305	0.9830428	0.9831681	0.9831681	0.9756427	0.9830428	0.9830428	0.9830428	0.9831055	0.9831055	0.9832305	0.9831055	0.9831681	0.98298	0.9746584	0.9696125	0.9786392	0.9667651	0.99193393	0.9760438	0.9749074	0.9823435	0.974239	0.975884	0.9805505	0.9750723	0.9762027	0.972946	0.975884	0.9747417	0.9747417	0.9748247	0.982536	0.9760438	0.9812946	0.9805505	0.9748247	0.985041
	FAM_24851	0.9763609	0.9710432	0.9770626	0.9681171	0.975964	0.9818239	0.9766747	0.9816925	0.9817583	0.9816265	0.9816925	0.9814942	0.9816265	0.9816265	0.9728579	0.9814942	0.9814942	0.9814942	0.9815605	0.9815605	0.9816925	0.9810935	0.9816265	0.9814278	0.972503	0.9673958	0.9783452	0.9661225	0.9810262	0.9728579	0.9725921	0.9802751	0.9703833	0.9717814	0.9788578	0.97169	0.9717814	0.97169	0.9721442	0.9717814	0.97169	0.971322	0.999365477	0.9769854	0.985041	0.9792902	0.9722343	0.98298
	FAM_24852	0.9764396	0.974575	0.978566	0.9691214	0.9787122	0.9841506	0.978419	0.9832305	0.9832305	0.9831681	0.9832305	0.9830428	0.9831681	0.9831681	0.9756427	0.9830428	0.9830428	0.9830428	0.9831055	0.9831055	0.9832305	0.9831055	0.9831681	0.98298	0.9746584	0.9696125	0.9786392	0.9667651	0.99197858	0.9760438	0.9749074	0.9824078	0.974239	0.975884	0.9805505	0.9750723	0.9762027	0.972946	0.975884	0.9747417	0.9747417	0.9748247	0.982536	0.9760438	0.9812946	0.9805505	0.9748247	0.985041
	FAM_8520	0.9773693	0.9731215	0.9784925	0.9692202	0.9783452	0.9880223	0.9787122	0.9897388	0.9898848	0.9897875	0.9898362	0.9896899	0.9897388	0.9897875	0.9737281	0.9896899	0.9896899	0.9895919	0.9897388	0.9897388	0.9897875	0.989146	0.9897875	0.9896409	0.9733829	0.9687233	0.9783452	0.9685225	0.983725	0.9755619	0.9753995	0.9827271	0.9723241	0.9739846	0.9858465	0.9737281	0.9740696	0.97169	0.9743233	0.972681	0.972681	0.972946	0.9825998	0.9790748	0.9831055	0.9800668	0.9730339	0.99017438
	G76-4	0.9730339	0.99435467	0.9719633	0.9722343	0.9743233	0.974239	0.9731215	0.9740696	0.9739846	0.9739846	0.9740696	0.9738138	0.9739846	0.9739846	0.99206762	0.9741544	0.9739846	0.974239	0.9740696	0.9740696	0.9741544	0.9744074	0.9741544	0.9741544	0.99193393	0.9699036	0.9710432	0.9665522	0.97499	0.99233281	0.9723241	0.9740696	0.99166433	0.99197858	0.9722343	0.99202314	0.99228881	0.9885903	0.99228881	0.99079051	0.99079051	0.99233281	0.9720539	0.9718725	0.9741544	0.9721442	0.99459562	0.9737281
	GCA_025946805	0.9879177	0.9715984	0.974575	0.9684216	0.9775973	0.9763609	0.9787122	0.9761233	0.975964	0.975964	0.9760438	0.9758038	0.975884	0.975964	0.9727696	0.975884	0.9760438	0.975964	0.975964	0.975964	0.9761233	0.9751545	0.9760438	0.975964	0.9720539	0.9677068	0.9719633	0.9767527	0.9733829	0.9739846	0.9876013	0.9782712	0.9722343	0.9733829	0.9732088	0.9732088	0.973296	0.972681	0.9734695	0.9723241	0.9724137	0.972503	0.9732088	0.982536	0.9758038	0.973556	0.9720539	0.9751545
	GCA_900322585	0.9771396	0.972503	0.9790748	0.968923	0.9796457	0.9883337	0.9804819	0.9899333	0.99022232	0.9899817	0.99003001	0.9898848	0.9899333	0.9899817	0.9747417	0.9898848	0.9898848	0.9897875	0.9899333	0.9899333	0.99003001	0.989196	0.9899817	0.9898362	0.9738993	0.9681171	0.9808233	0.9691214	0.9836022	0.9746584	0.9762027	0.9832305	0.9724137	0.972946	0.9862404	0.9738138	0.9731215	0.9733829	0.9734695	0.9720539	0.9719633	0.9734695	0.9831681	0.9796457	0.9845102	0.9824078	0.9744913	0.9890459
	HPLF	0.9778237	0.9715065	0.9768305	0.9665522	0.9797868	0.9817583	0.9812277	0.9814278	0.9813613	0.9813613	0.9814278	0.9812277	0.9812946	0.9813613	0.9719633	0.9814942	0.9814942	0.9814278	0.9814278	0.9814278	0.9814942	0.9806872	0.9814942	0.9814942	0.9719633	0.9676035	0.9764396	0.9679126	0.9804819	0.9733829	0.9772163	0.9866285	0.970762	0.9721442	0.9781971	0.9714144	0.9723241	0.9714144	0.972681	0.970856	0.9710432	0.9717814	0.9804819	0.9784925	0.9823435	0.9778987	0.97169	0.9821498
	HUL_15	0.9772163	0.9712293	0.9774455	0.9684216	0.9764396	0.9817583	0.9772929	0.9815605	0.9816265	0.9815605	0.9816265	0.9813613	0.9814942	0.9815605	0.9732088	0.9815605	0.9814278	0.9813613	0.9816265	0.9816265	0.9816925	0.9811607	0.9816265	0.9814942	0.972946	0.9684216	0.9790026	0.9657966	0.9808911	0.9731215	0.9736421	0.9809587	0.9706677	0.9720539	0.9788578	0.9720539	0.9722343	0.9720539	0.972503	0.9722343	0.9722343	0.9717814	0.999365477	0.9775215	0.9853314	0.9800668	0.9725921	0.9831055
	IAHAHI	0.9741544	0.99041316	0.9718725	0.97169	0.974239	0.9740696	0.972946	0.9744074	0.9743233	0.9743233	0.9744074	0.9743233	0.9743233	0.9743233	0.99027016	0.9744913	0.9743233	0.9746584	0.9744074	0.9744074	0.974575	0.9743233	0.9744913	0.974575	0.99031792	0.9695148	0.9706677	0.9657966	0.9750723	0.99220058	0.9730339	0.9741544	0.99022232	0.99007823	0.9725921	0.99111606	0.99041316	0.9897388	0.99036558	0.99060255	0.99060255	0.99007823	0.9724137	0.9721442	0.9740696	0.9724137	0.99046064	0.973556
	IM1430	0.974575	0.99233281	0.9720539	0.972946	0.9739846	0.9743233	0.9730339	0.974575	0.974575	0.974575	0.974575	0.9744074	0.974575	0.974575	0.99557337	0.9746584	0.9744913	0.9748247	0.974575	0.974575	0.9747417	0.9748247	0.9746584	0.9747417	0.9928546	0.9699036	0.9706677	0.9659056	0.9754808	0.99374118	0.9724137	0.9741544	0.99130018	0.9917995	0.9736421	0.99237672	0.99228881	0.9896409	0.99228881	0.99106982	0.99106982	0.99106982	0.973556	0.9727696	0.9744913	0.9719633	0.99272521	0.9741544
	KACC_13439	0.9752364	0.9714144	0.999040902	0.966338	0.9766747	0.9784925	0.9771396	0.9787851	0.9787851	0.9787122	0.9787851	0.9787122	0.9787122	0.9787122	0.9715984	0.9787122	0.9788578	0.9787851	0.9786392	0.9786392	0.9787851	0.9784925	0.9787122	0.9787851	0.9712293	0.9678099	0.9803442	0.9657966	0.9765182	0.9722343	0.9739846	0.9777484	0.9712293	0.9720539	0.9766747	0.9722343	0.9718725	0.9715065	0.9721442	0.9715065	0.97169	0.9715984	0.9765966	0.9740696	0.9793616	0.9818239	0.97169	0.9792185
	KCCM_34717	0.9788578	0.97499	0.9806189	0.9694169	0.9804131	0.99197858	0.9809587	0.99093056	0.99111606	0.99088396	0.99093056	0.99079051	0.99088396	0.99088396	0.9756427	0.99079051	0.99079051	0.99079051	0.99083728	0.99083728	0.99093056	0.99116222	0.99088396	0.99074366	0.9754808	0.9691214	0.9808233	0.9699036	0.9847474	0.9756427	0.9775973	0.9842109	0.9744913	0.9754808	0.9878127	0.9753995	0.9756427	0.9731215	0.975884	0.974239	0.9743233	0.9753995	0.9832928	0.979575	0.9846883	0.9825998	0.9754808	0.99003001
	KCTC_13731	0.9787851	0.9730339	0.9781971	0.968015	0.9863519	0.9797163	0.999621593	0.979504	0.979575	0.9794329	0.979504	0.9794329	0.9794329	0.9794329	0.972946	0.9794329	0.979575	0.9797163	0.979504	0.979504	0.9796457	0.9792185	0.979575	0.979504	0.9723241	0.9690223	0.9774455	0.9705732	0.9783452	0.9736421	0.9784925	0.9824078	0.9717814	0.9732088	0.9778237	0.972681	0.9727696	0.9719633	0.9732088	0.972681	0.9727696	0.9728579	0.9768305	0.9770626	0.9802058	0.978419	0.9728579	0.979575
	KCTC_3034	0.9788578	0.9750723	0.9805505	0.9695148	0.9804131	0.99197858	0.9809587	0.99088396	0.99111606	0.99088396	0.99093056	0.99079051	0.99083728	0.99088396	0.9757233	0.99079051	0.99079051	0.99074366	0.99083728	0.99083728	0.99088396	0.99116222	0.99088396	0.99074366	0.9755619	0.9691214	0.9808233	0.9699036	0.9847474	0.9757233	0.977673	0.9842109	0.9744913	0.9754808	0.9878127	0.9753995	0.9757233	0.9732088	0.975884	0.9744074	0.9743233	0.9755619	0.9832305	0.979575	0.9846883	0.9825998	0.9756427	0.99003001
	KCTC_3035	0.9783452	0.9731215	0.9813613	0.9672915	0.9804131	0.9839082	0.9815605	0.983355	0.983417	0.9832928	0.983355	0.9831055	0.9832305	0.9832928	0.9733829	0.9831681	0.983417	0.9832928	0.9832305	0.9832305	0.983355	0.9827271	0.9832928	0.9832305	0.9728579	0.966871	0.9834789	0.968015	0.9808911	0.9744913	0.976908	0.9822145	0.973296	0.9732088	0.9802751	0.9737281	0.973296	0.972681	0.9733829	0.9731215	0.973296	0.9738993	0.9828538	0.9789303	0.9864074	0.9847474	0.9731215	0.9821498
	KLDS1-0207	0.973296	0.99298329	0.9725921	0.9730339	0.9738993	0.974239	0.9730339	0.9736421	0.9738138	0.9736421	0.9736421	0.9736421	0.9736421	0.9736421	0.99215634	0.9736421	0.973556	0.9736421	0.9736421	0.9736421	0.9737281	0.9738138	0.9736421	0.9737281	0.99148293	0.9704784	0.9706677	0.966338	0.9752364	0.99202314	0.9723241	0.9732088	0.99125428	0.99224473	0.9724137	0.99166433	0.99289757	0.988488	0.99289757	0.99012635	0.99007823	0.99148293	0.9722343	0.9715065	0.9747417	0.9722343	0.99349123	0.9737281
	KLDS1-1011	0.9746584	0.99206762	0.9724137	0.9727696	0.9738138	0.9744913	0.9727696	0.973296	0.9733829	0.973296	0.9733829	0.9732088	0.973296	0.973296	0.99170947	0.9733829	0.9732088	0.9733829	0.973296	0.973296	0.9733829	0.9733829	0.9733829	0.9733829	0.99069671	0.9701922	0.9715065	0.9670819	0.97499	0.99093056	0.9731215	0.974575	0.99116222	0.99867805	0.9719633	0.99246432	0.999236243	0.9885903	0.999589749	0.99017438	0.99012635	0.99097706	0.9719633	0.9722343	0.9741544	0.9727696	0.99259512	0.974239
	KW14_3	0.9853891	0.9732088	0.9756427	0.9690223	0.9770626	0.9814942	0.9781228	0.9803442	0.9804819	0.9802751	0.9803442	0.9802058	0.9802058	0.9802751	0.9728579	0.9801364	0.9804131	0.9802058	0.9802058	0.9802058	0.9803442	0.979504	0.9802751	0.9802058	0.9724137	0.9685225	0.9763609	0.974575	0.9772163	0.97499	0.9841506	0.9813613	0.972681	0.973296	0.9774455	0.9733829	0.9733829	0.9723241	0.9736421	0.9723241	0.972503	0.9728579	0.9772929	0.99027016	0.9809587	0.9772929	0.972681	0.9813613
	L10	0.974575	0.9717814	0.9769854	0.9679126	0.9769854	0.9818894	0.9768305	0.9831681	0.9832305	0.9832305	0.9832305	0.9831055	0.9831681	0.9832305	0.9725921	0.9831055	0.9831055	0.9830428	0.9831681	0.9831681	0.9831681	0.9822145	0.9831681	0.9831055	0.9723241	0.9681171	0.9762819	0.9659056	0.9875482	0.9734695	0.9728579	0.9805505	0.970762	0.9718725	0.979857	0.9719633	0.9720539	0.9693187	0.9717814	0.9714144	0.9715065	0.9720539	0.9804131	0.9744074	0.9787122	0.9781228	0.9719633	0.9821498
	L99	0.972503	0.99166433	0.9717814	0.97169	0.9730339	0.9731215	0.9715984	0.9730339	0.972946	0.9730339	0.9730339	0.9727696	0.972946	0.9730339	0.99268192	0.972946	0.972946	0.9731215	0.972946	0.972946	0.9730339	0.9732088	0.972946	0.9730339	0.99143737	0.9691214	0.9697098	0.9651354	0.9733829	0.99263856	0.9710432	0.9723241	0.99064967	0.99050803	0.9723241	0.99170947	0.99102348	0.9880745	0.99116222	0.99074366	0.99069671	0.99088396	0.9714144	0.9712293	0.9730339	0.9711364	0.99193393	0.972681
	LBA-40	0.9753995	0.992508	0.9731215	0.973556	0.9748247	0.9756427	0.9740696	0.9756427	0.9753995	0.9754808	0.9755619	0.9752364	0.9753995	0.9754808	0.99272521	0.9755619	0.9754808	0.9756427	0.9755619	0.9755619	0.9756427	0.9754808	0.9755619	0.9756427	0.99211202	0.9711364	0.9711364	0.9672915	0.9755619	0.9939885	0.9751545	0.9752364	0.99233281	0.99184439	0.9731215	0.99323862	0.99242056	0.99111606	0.99242056	0.9917995	0.99175453	0.9925516	0.9734695	0.9731215	0.9748247	0.9728579	0.99268192	0.97499
	LBB-B5	0.9743233	0.99237672	0.97169	0.9725921	0.9730339	0.9739846	0.9725921	0.9744074	0.9743233	0.9743233	0.9744074	0.9741544	0.974239	0.9743233	0.99606573	0.9744913	0.9743233	0.974575	0.9744074	0.9744074	0.974575	0.9743233	0.9744913	0.974575	0.99353308	0.9698069	0.9700963	0.9656873	0.9747417	0.99328091	0.9727696	0.9734695	0.99088396	0.9915738	0.9731215	0.99197858	0.99215634	0.989146	0.99215634	0.99120829	0.99116222	0.99079051	0.9733829	0.9723241	0.9744913	0.97169	0.99246432	0.9740696
	LBCNRZ226_V1	0.978419	0.9731215	0.9814942	0.9673958	0.9803442	0.9841506	0.9814278	0.983417	0.9834789	0.983355	0.983417	0.9831681	0.9832928	0.983355	0.973296	0.9832305	0.9834789	0.983355	0.9832928	0.9832928	0.983417	0.9827905	0.983355	0.9832928	0.972946	0.9669766	0.9836022	0.9681171	0.9810935	0.974575	0.9771396	0.9822145	0.9733829	0.973296	0.9803442	0.973556	0.9733829	0.972503	0.9734695	0.9731215	0.9732088	0.9739846	0.982917	0.9791467	0.9864629	0.9848652	0.9731215	0.9823435
	LBCNRZ327_V11	0.9778987	0.974575	0.9801364	0.9692202	0.979575	0.99130018	0.9801364	0.99003001	0.99027016	0.99003001	0.99007823	0.9899333	0.99003001	0.99003001	0.9750723	0.9899333	0.9899333	0.9898848	0.9899817	0.9899817	0.99003001	0.99017438	0.99003001	0.9898848	0.9750723	0.968623	0.9802751	0.9687233	0.9837862	0.97499	0.9772163	0.983355	0.9738993	0.9749074	0.9874417	0.9748247	0.9752364	0.972681	0.9753181	0.9738993	0.9738138	0.9749074	0.9821498	0.9787122	0.9836637	0.9820199	0.97499	0.9892955
	LBCNRZ333_V1	0.9775215	0.9732088	0.979857	0.9679126	0.9787851	0.9889453	0.9797163	0.9879177	0.9881265	0.9879177	0.9879177	0.9878127	0.9878652	0.9879177	0.974239	0.9878127	0.9879701	0.98776	0.9878652	0.9878652	0.9879177	0.9871734	0.9878652	0.98776	0.9741544	0.9669766	0.9784925	0.9691214	0.9848652	0.9752364	0.9753995	0.983355	0.9727696	0.974239	0.9846883	0.9737281	0.9743233	0.9723241	0.974575	0.9733829	0.9732088	0.9738993	0.983417	0.9794329	0.9837862	0.9802751	0.9743233	0.999780095
	LBCNRZ700_V1	0.9760438	0.9714144	0.9772929	0.966871	0.9772163	0.9879177	0.9781228	0.9894441	0.9895427	0.9894441	0.9894441	0.9893452	0.9893947	0.9894441	0.9731215	0.9893947	0.9893452	0.9893947	0.9894441	0.9894441	0.9895427	0.9890459	0.9894935	0.9893452	0.9734695	0.9669766	0.9767527	0.9679126	0.9832305	0.9736421	0.974239	0.9813613	0.9711364	0.9727696	0.9858465	0.9723241	0.972946	0.970856	0.9728579	0.9718725	0.9718725	0.9728579	0.9808233	0.9773693	0.9816265	0.9778237	0.973296	0.99323862
	LBPUFSC001	0.9778237	0.97169	0.978566	0.9677068	0.9773693	0.9835406	0.978566	0.9822791	0.9824078	0.9822791	0.9823435	0.9822791	0.9822791	0.9822791	0.973556	0.9821498	0.9821498	0.9820849	0.9822145	0.9822145	0.9822791	0.9817583	0.9822791	0.9820849	0.9730339	0.9683204	0.9789303	0.9674998	0.9825998	0.9734695	0.9762027	0.982536	0.9719633	0.9732088	0.979504	0.973296	0.9732088	0.97169	0.973556	0.9737281	0.9736421	0.9725921	0.9869568	0.9781228	0.983417	0.9806189	0.972503	0.9837862
	LBVIB27_V12	0.974575	0.99228881	0.972503	0.972681	0.9739846	0.974575	0.9727696	0.9740696	0.974239	0.9740696	0.9741544	0.9740696	0.9740696	0.9740696	0.99228881	0.9741544	0.9740696	0.9741544	0.9741544	0.9741544	0.9741544	0.9741544	0.9741544	0.9741544	0.99125428	0.9701922	0.971322	0.9666588	0.9754808	0.99139172	0.9732088	0.9744074	0.99111606	0.999073584	0.9728579	0.99259512	0.999748491	0.989096	0.999716838	0.99031792	0.99031792	0.99097706	0.9719633	0.9720539	0.9741544	0.9724137	0.99315381	0.9741544
	LBVIB44_V12	0.9737281	0.99134599	0.97169	0.9725921	0.973556	0.9737281	0.9723241	0.9732088	0.9732088	0.9732088	0.973296	0.9730339	0.9731215	0.9732088	0.99074366	0.973296	0.9732088	0.9733829	0.973296	0.973296	0.973296	0.9734695	0.973296	0.973296	0.99069671	0.9704784	0.9700963	0.966338	0.972946	0.9915738	0.972946	0.9740696	0.99522616	0.99046064	0.97169	0.99323862	0.99088396	0.9881785	0.99088396	0.9899333	0.9899333	0.99617785	0.9715065	0.9715065	0.973556	0.9715065	0.99215634	0.9731215
	LDB-C1	0.9741544	0.99022232	0.9723241	0.9724137	0.974239	0.973556	0.9728579	0.9731215	0.973296	0.9732088	0.9732088	0.9731215	0.9732088	0.9732088	0.9898848	0.9732088	0.9731215	0.9733829	0.9732088	0.9732088	0.973296	0.973556	0.9732088	0.973296	0.9899817	0.9696125	0.9711364	0.9657966	0.9741544	0.99116222	0.9737281	0.974239	0.9894935	0.99012635	0.9714144	0.99012635	0.99055534	0.99012635	0.99055534	0.99031792	0.99027016	0.9895919	0.9721442	0.9722343	0.974239	0.9723241	0.99074366	0.9730339
	LDEL-06	0.9839082	0.9724137	0.9737281	0.968623	0.9748247	0.9768305	0.9758038	0.9772163	0.977673	0.9772163	0.9773693	0.9771396	0.9771396	0.9772163	0.9714144	0.9772163	0.9773693	0.9773693	0.9772929	0.9772929	0.9773693	0.9768305	0.9773693	0.9772929	0.9719633	0.9677068	0.9732088	0.9769854	0.9752364	0.9732088	0.9828538	0.9777484	0.9715065	0.9727696	0.9734695	0.9720539	0.9727696	0.970856	0.9731215	0.9723241	0.972503	0.9721442	0.9752364	0.9852736	0.9781971	0.9746584	0.9722343	0.9772929
	LDEL-09	0.9838473	0.9722343	0.9738138	0.9687233	0.9747417	0.9769854	0.9758038	0.9773693	0.9778237	0.9773693	0.9775215	0.9772929	0.9772929	0.9773693	0.9712293	0.9773693	0.9775215	0.9772929	0.9774455	0.9774455	0.9775215	0.9769854	0.9775215	0.9774455	0.9717814	0.9677068	0.973296	0.9770626	0.9751545	0.9731215	0.9827271	0.9775973	0.9714144	0.9728579	0.9736421	0.9719633	0.9725921	0.970856	0.972946	0.9724137	0.9725921	0.9719633	0.9752364	0.9852736	0.9783452	0.9748247	0.9721442	0.9774455
	LDEL02	0.9842109	0.9718725	0.9753181	0.9679126	0.9753181	0.978419	0.9763609	0.9781971	0.978566	0.9781228	0.9782712	0.9781228	0.9781228	0.9781228	0.9722343	0.9779736	0.9782712	0.9781228	0.9780483	0.9780483	0.9781971	0.9775973	0.9781228	0.9780483	0.9721442	0.9677068	0.9747417	0.9755619	0.9758038	0.9737281	0.9834789	0.9794329	0.9715984	0.9730339	0.974575	0.9727696	0.9728579	0.9714144	0.9732088	0.9717814	0.9718725	0.972681	0.9762819	0.9868478	0.9802058	0.975884	0.9724137	0.9780483
	LDEL04	0.9840297	0.9718725	0.9749074	0.9677068	0.9749074	0.9782712	0.9762027	0.9780483	0.9784925	0.9780483	0.9781228	0.9779736	0.9780483	0.9780483	0.9720539	0.9778987	0.9781228	0.9781228	0.9779736	0.9779736	0.9780483	0.9773693	0.9780483	0.9779736	0.9721442	0.9674998	0.9750723	0.9753995	0.9763609	0.9737281	0.983355	0.9792185	0.9715065	0.972946	0.974239	0.972503	0.972681	0.9712293	0.972946	0.9717814	0.9719633	0.9725921	0.9765966	0.9870653	0.9806189	0.9762027	0.9723241	0.978419
	LDEL10	0.983725	0.971322	0.9746584	0.9672915	0.9746584	0.9778237	0.9754808	0.9775215	0.9777484	0.9774455	0.9775215	0.9772929	0.9773693	0.9774455	0.9710432	0.9772929	0.9775215	0.9773693	0.9773693	0.9773693	0.9774455	0.9770626	0.9774455	0.9773693	0.971322	0.9667651	0.9736421	0.9755619	0.9748247	0.973296	0.982472	0.9790026	0.9712293	0.9721442	0.973556	0.9720539	0.9718725	0.9706677	0.9722343	0.9715984	0.97169	0.9722343	0.975884	0.9861284	0.9797868	0.9752364	0.97169	0.9775973
	LDEL11	0.987495	0.9714144	0.9733829	0.9688233	0.9779736	0.9770626	0.9778237	0.9771396	0.9772929	0.9772163	0.9772929	0.9772163	0.9772163	0.9772163	0.9723241	0.9771396	0.9772929	0.9771396	0.9772163	0.9772163	0.9773693	0.9768305	0.9772929	0.9772163	0.9720539	0.968923	0.9721442	0.9847474	0.9747417	0.9733829	0.9861845	0.9783452	0.971322	0.9728579	0.974239	0.9722343	0.9727696	0.972946	0.9730339	0.9721442	0.9723241	0.9722343	0.974575	0.9836022	0.9769854	0.9738138	0.9718725	0.9766747
	LDEL13	0.975884	0.9737281	0.9774455	0.9709497	0.9779736	0.9868478	0.9778987	0.9890459	0.9892955	0.9890459	0.989096	0.9889957	0.9890459	0.9890459	0.9748247	0.989096	0.9889453	0.9889957	0.989096	0.989096	0.989146	0.9886923	0.989096	0.989146	0.9749074	0.970762	0.9781971	0.9673958	0.9819547	0.9749074	0.9746584	0.9820199	0.974575	0.9750723	0.9853891	0.9744913	0.97499	0.9734695	0.9749074	0.9733829	0.9733829	0.9751545	0.9816265	0.9771396	0.9822791	0.979575	0.9749074	0.9871194
	LDEL14	0.9846883	0.9723241	0.9752364	0.9670819	0.9751545	0.9793616	0.975964	0.9781971	0.978566	0.9781228	0.9782712	0.9780483	0.9781228	0.9781228	0.972681	0.9779736	0.9782712	0.9781228	0.9780483	0.9780483	0.9781971	0.9772163	0.9781228	0.9780483	0.9724137	0.9666588	0.9746584	0.9755619	0.9754808	0.9738138	0.98298	0.9790026	0.9719633	0.973296	0.9746584	0.9730339	0.9732088	0.9718725	0.973556	0.9731215	0.9731215	0.9728579	0.9752364	0.987281	0.9792185	0.975964	0.9728579	0.978566
	LDEL19	0.9770626	0.9715984	0.9772163	0.968623	0.9762819	0.9819547	0.9771396	0.9816925	0.9817583	0.9816925	0.9816925	0.9814942	0.9816265	0.9816925	0.9737281	0.9816265	0.9815605	0.9817583	0.9816925	0.9816925	0.9818239	0.9812277	0.9817583	0.9815605	0.973556	0.9684216	0.9786392	0.9653572	0.9809587	0.9737281	0.9734695	0.9807553	0.9712293	0.9725921	0.9789303	0.9725921	0.9725921	0.9721442	0.9727696	0.9724137	0.9724137	0.9724137	0.999429798	0.9772163	0.9851575	0.9794329	0.972946	0.98298
	LDEL21	0.9831681	0.973296	0.9764396	0.9684216	0.975964	0.9806189	0.9762027	0.9810262	0.9813613	0.9810262	0.9810262	0.9808233	0.9809587	0.9810262	0.972681	0.9810935	0.9810935	0.9811607	0.9810262	0.9810262	0.9810935	0.9803442	0.9810935	0.9810935	0.972946	0.9682189	0.9756427	0.973296	0.9758038	0.974239	0.9827905	0.9808233	0.9723241	0.972946	0.9767527	0.9734695	0.9730339	0.9724137	0.9732088	0.9724137	0.972503	0.9731215	0.9780483	0.99003001	0.9816265	0.9771396	0.9727696	0.979575
	LDEL22	0.9840902	0.9717814	0.9748247	0.9666588	0.9761233	0.9797163	0.9771396	0.9786392	0.9788578	0.978566	0.9787122	0.9784925	0.978566	0.978566	0.97169	0.978566	0.9787122	0.978566	0.9786392	0.9786392	0.9787122	0.977673	0.9787122	0.9786392	0.97169	0.9670819	0.9761233	0.9756427	0.9774455	0.9737281	0.982917	0.9800668	0.9715065	0.972681	0.9750723	0.9725921	0.9727696	0.9719633	0.9730339	0.9711364	0.971322	0.972503	0.9775215	0.99148293	0.9806189	0.9775973	0.97169	0.9800668
	LDEL24	0.9869568	0.9731215	0.9744074	0.9696125	0.977673	0.9783452	0.9775973	0.9772163	0.9772163	0.9771396	0.9772163	0.9770626	0.9771396	0.9771396	0.972946	0.9770626	0.9772163	0.9772163	0.9771396	0.9771396	0.9772929	0.9761233	0.9772163	0.9771396	0.972503	0.9683204	0.9748247	0.9771396	0.9750723	0.9743233	0.9859596	0.9799271	0.9738138	0.9736421	0.9738138	0.9747417	0.9737281	0.9730339	0.9738138	0.9738138	0.9737281	0.9744074	0.9744913	0.9843909	0.9783452	0.9755619	0.9737281	0.9755619
	LDEL25	0.9840902	0.9718725	0.97499	0.9678099	0.97499	0.9783452	0.9762819	0.9781228	0.978566	0.9781228	0.9781971	0.9780483	0.9781228	0.9781228	0.9720539	0.9779736	0.9781971	0.9780483	0.9780483	0.9780483	0.9781228	0.9774455	0.9781228	0.9780483	0.9720539	0.9676035	0.9751545	0.9754808	0.9762819	0.9736421	0.983417	0.9792185	0.9715065	0.9728579	0.9743233	0.972503	0.9725921	0.9711364	0.9728579	0.9717814	0.9719633	0.9725921	0.9766747	0.9871194	0.9806872	0.9762819	0.9722343	0.9784925
	LDEL26	0.9845102	0.9722343	0.9757233	0.9682189	0.9754808	0.9789303	0.9768305	0.9786392	0.9789303	0.9784925	0.9786392	0.978419	0.978419	0.9784925	0.9725921	0.9783452	0.9786392	0.9786392	0.978419	0.978419	0.978566	0.9780483	0.9784925	0.978419	0.9723241	0.9681171	0.9757233	0.9760438	0.9766747	0.9739846	0.983725	0.9797163	0.9719633	0.973296	0.9751545	0.9731215	0.9732088	0.9718725	0.9733829	0.9720539	0.9722343	0.972946	0.9772163	0.9876543	0.9812946	0.9768305	0.972681	0.9791467
	LDEL28	0.9771396	0.9715984	0.9773693	0.9687233	0.9762819	0.9821498	0.9772929	0.9818894	0.9818894	0.9818239	0.9818894	0.9816925	0.9817583	0.9818239	0.9738993	0.9818239	0.9816925	0.9818894	0.9818894	0.9818894	0.9820199	0.9813613	0.9819547	0.9817583	0.9736421	0.9685225	0.9787851	0.9655776	0.9810935	0.9738993	0.9737281	0.9810262	0.9714144	0.972681	0.9790026	0.972681	0.9727696	0.9722343	0.972946	0.972503	0.9725921	0.972503	0.999300959	0.9773693	0.9853314	0.9797163	0.9730339	0.9831681
	LDEL29	0.9840902	0.9717814	0.97499	0.9677068	0.9749074	0.9783452	0.9762819	0.9781228	0.978566	0.9781228	0.9781971	0.9780483	0.9781228	0.9781228	0.9719633	0.9779736	0.9781971	0.9780483	0.9780483	0.9780483	0.9781228	0.9774455	0.9781228	0.9780483	0.9718725	0.9674998	0.97499	0.9753181	0.9762027	0.9734695	0.9832928	0.9792185	0.9715065	0.9728579	0.9743233	0.9724137	0.9724137	0.9709497	0.9727696	0.97169	0.9718725	0.9724137	0.9765182	0.9871194	0.9806872	0.9762819	0.9720539	0.9784925
	LDEL32	0.9827905	0.9712293	0.9743233	0.9671869	0.9744074	0.978566	0.9762027	0.9789303	0.9788578	0.9790026	0.9790026	0.9789303	0.9790026	0.9790026	0.9712293	0.9789303	0.9790026	0.9788578	0.9790026	0.9790026	0.9790026	0.9781971	0.9790026	0.9789303	0.9714144	0.9672915	0.9732088	0.9733829	0.9766747	0.9728579	0.9820199	0.9796457	0.9709497	0.9725921	0.9765182	0.9717814	0.9722343	0.9704784	0.9725921	0.9715984	0.9715984	0.9715065	0.9783452	0.9878652	0.9802751	0.9749074	0.9715984	0.9799271
	LDELB18P1	0.9762027	0.972503	0.9777484	0.9693187	0.9781228	0.9862404	0.9787122	0.9878652	0.9881265	0.9879177	0.9879701	0.98776	0.9878652	0.9879177	0.9744074	0.9879177	0.9878127	0.9877072	0.9879701	0.9879701	0.9880745	0.9870111	0.9880223	0.9878652	0.974239	0.9697098	0.978566	0.9667651	0.9840297	0.974239	0.9751545	0.9827905	0.972503	0.9733829	0.9837862	0.973556	0.9733829	0.9714144	0.9736421	0.9722343	0.9723241	0.9732088	0.9810935	0.978566	0.9808233	0.9800668	0.9739846	0.9871194
	LDELB18P2	0.9772163	0.9739846	0.978419	0.968923	0.979575	0.9862404	0.978566	0.9859031	0.9858465	0.9858465	0.9859031	0.9857329	0.9857897	0.9858465	0.97499	0.9858465	0.9857329	0.9857897	0.9859031	0.9859031	0.9859596	0.9847474	0.9859596	0.9857897	0.9750723	0.9690223	0.9792902	0.9659056	0.9872273	0.9758038	0.9756427	0.9831055	0.9741544	0.9748247	0.9826635	0.9749074	0.9749074	0.9725921	0.974575	0.9736421	0.9738138	0.9747417	0.9826635	0.978419	0.982472	0.9806872	0.9746584	0.9876013
	LJJ	0.9732088	0.99319625	0.9721442	0.9724137	0.9744074	0.974575	0.9732088	0.973556	0.9734695	0.973556	0.9736421	0.973296	0.9734695	0.973556	0.99246432	0.9736421	0.973556	0.9737281	0.9736421	0.9736421	0.9737281	0.9740696	0.9736421	0.9737281	0.99139172	0.9701922	0.9711364	0.9664453	0.9749074	0.99233281	0.9718725	0.9738993	0.99143737	0.99276842	0.9718725	0.99302604	0.99340733	0.9888444	0.99340733	0.99060255	0.99060255	0.99215634	0.9715984	0.9715065	0.9738993	0.9724137	0.99510924	0.9739846
	Lb1-GS-1	0.9744074	0.99233281	0.972681	0.972503	0.9734695	0.9743233	0.972503	0.974239	0.9743233	0.9743233	0.9743233	0.9741544	0.974239	0.9743233	0.99175453	0.9743233	0.974239	0.9744913	0.9743233	0.9743233	0.9744074	0.9744074	0.9743233	0.9744074	0.99074366	0.9699036	0.9710432	0.9664453	0.9741544	0.99202314	0.973296	0.974239	0.99276842	0.99197858	0.972503	0.99965339	0.99259512	0.9890459	0.99259512	0.99152841	0.99152841	0.99323862	0.9720539	0.9721442	0.9738993	0.972503	0.99211202	0.9738138
	Lb1-WT	0.974575	0.99233281	0.9728579	0.9725921	0.973556	0.9744913	0.9725921	0.9744074	0.9744913	0.9744074	0.9744074	0.9743233	0.9744074	0.9744074	0.99166433	0.9744913	0.9743233	0.9746584	0.9744074	0.9744074	0.974575	0.9744913	0.9744913	0.974575	0.99083728	0.9700001	0.9712293	0.9665522	0.974239	0.99202314	0.9733829	0.9743233	0.9928546	0.99206762	0.9725921	0.999589749	0.99263856	0.9890459	0.99263856	0.99152841	0.99152841	0.99332312	0.9722343	0.9723241	0.9739846	0.972681	0.99211202	0.9738993
	Lb100	0.9753181	0.992508	0.9730339	0.973556	0.9747417	0.9756427	0.9739846	0.9756427	0.9754808	0.9755619	0.9755619	0.9753181	0.9754808	0.9755619	0.99268192	0.9756427	0.9754808	0.9756427	0.9755619	0.9755619	0.9756427	0.9754808	0.9756427	0.9756427	0.99211202	0.9712293	0.9710432	0.9671869	0.9755619	0.9939885	0.9752364	0.9752364	0.99233281	0.99184439	0.9732088	0.99315381	0.99242056	0.99102348	0.99242056	0.9917995	0.99175453	0.9925516	0.9734695	0.9731215	0.9749074	0.9727696	0.99268192	0.9750723
	Lb200	0.9765182	0.9746584	0.978566	0.9692202	0.9787851	0.9841506	0.9784925	0.9832928	0.9832928	0.9832305	0.9832928	0.9831055	0.9831681	0.9832305	0.9756427	0.9831055	0.9831055	0.9831055	0.9831681	0.9831681	0.9832928	0.9831055	0.9832305	0.9830428	0.9746584	0.9697098	0.9786392	0.9667651	0.99193393	0.9760438	0.9749074	0.9824078	0.974239	0.975964	0.9806189	0.9750723	0.9762027	0.9730339	0.975964	0.9747417	0.9747417	0.9748247	0.982536	0.9761233	0.9813613	0.9806189	0.9748247	0.9850993
	MAG_rmk202_ldel	0.9761233	0.9728579	0.9792185	0.9701922	0.9789303	0.9881785	0.9790748	0.999493924	0.999236243	0.999589749	0.999557856	0.999621593	0.999589749	0.99965339	0.9747417	0.999589749	0.999525914	0.999365477	0.999621593	0.999621593	0.999493924	0.99851106	0.999461886	0.999557856	0.974575	0.9688233	0.9779736	0.9696125	0.98298	0.9744913	0.97499	0.9810935	0.9724137	0.9737281	0.99435467	0.9737281	0.9738993	0.9727696	0.973556	0.972681	0.9725921	0.9734695	0.9813613	0.9780483	0.9825998	0.9796457	0.9738993	0.987495
	MBT_92059	0.9746584	0.99237672	0.972681	0.9727696	0.9741544	0.9747417	0.9728579	0.974239	0.9743233	0.974239	0.9743233	0.9741544	0.974239	0.974239	0.99237672	0.9743233	0.9741544	0.974239	0.974239	0.974239	0.9743233	0.974239	0.9743233	0.9743233	0.99134599	0.9704784	0.9714144	0.9667651	0.9756427	0.99148293	0.9733829	0.9746584	0.99120829	0.999236243	0.972946	0.99268192	0.999780095	0.989196	0.999748491	0.99046064	0.99041316	0.99102348	0.9721442	0.9722343	0.9741544	0.972681	0.99323862	0.9743233
	ME-782	0.9876013	0.972503	0.9737281	0.9705732	0.9778237	0.9768305	0.9772929	0.9764396	0.9764396	0.9763609	0.9764396	0.9762819	0.9762819	0.9763609	0.972946	0.9763609	0.9764396	0.9762819	0.9764396	0.9764396	0.9765182	0.9756427	0.9764396	0.9763609	0.9725921	0.9693187	0.9728579	0.9755619	0.9743233	0.9740696	0.985041	0.9780483	0.9725921	0.9728579	0.973296	0.9733829	0.972946	0.9723241	0.9731215	0.9725921	0.972681	0.9728579	0.9746584	0.9831681	0.9779736	0.9744913	0.9724137	0.9761233
	ME-783	0.9834789	0.970856	0.9755619	0.9667651	0.9774455	0.9800668	0.9766747	0.979997	0.9801364	0.979997	0.979997	0.979857	0.9799271	0.979997	0.97169	0.9799271	0.979997	0.979857	0.979997	0.979997	0.9800668	0.9791467	0.979997	0.9799271	0.9715065	0.9671869	0.9754808	0.9748247	0.9761233	0.9730339	0.9831681	0.9797868	0.9709497	0.9723241	0.975884	0.9717814	0.9720539	0.9710432	0.9724137	0.9712293	0.971322	0.9715984	0.975964	0.9870653	0.9800668	0.976908	0.9712293	0.9790748
	ME-784	0.9775973	0.973296	0.9783452	0.9691214	0.9778237	0.98298	0.9790026	0.9840297	0.9841506	0.9840902	0.9840902	0.983969	0.9840902	0.9840902	0.9739846	0.983969	0.983969	0.9838473	0.9840297	0.9840297	0.9840297	0.9834789	0.9840297	0.9839082	0.9736421	0.9677068	0.9789303	0.9688233	0.9836637	0.974575	0.9762819	0.9832305	0.9733829	0.9741544	0.9806189	0.9738138	0.9744074	0.972503	0.9746584	0.9719633	0.9721442	0.9741544	0.984271	0.9804819	0.9846291	0.9805505	0.973556	0.9852736
	ME-785	0.977673	0.9732088	0.9782712	0.9690223	0.9782712	0.9827905	0.9794329	0.983725	0.9838473	0.983725	0.983725	0.9836637	0.983725	0.983725	0.9736421	0.9836022	0.9836022	0.9835406	0.9836637	0.9836637	0.983725	0.9831055	0.9836637	0.9835406	0.9734695	0.968015	0.9790748	0.9687233	0.983969	0.9743233	0.9765182	0.9835406	0.973556	0.9740696	0.9805505	0.9737281	0.974239	0.9723241	0.9743233	0.9718725	0.9720539	0.9736421	0.9842109	0.9806189	0.9847474	0.9806872	0.973296	0.9852736
	ME-786	0.979575	0.9717814	0.9778987	0.9682189	0.979504	0.9827271	0.9797868	0.9820199	0.9818894	0.9819547	0.9820199	0.9817583	0.9818894	0.9819547	0.9732088	0.9818239	0.9820849	0.9820199	0.9818894	0.9818894	0.9820199	0.9817583	0.9819547	0.9818894	0.9731215	0.968015	0.9796457	0.9691214	0.982472	0.9741544	0.9765182	0.9836637	0.971322	0.973296	0.979575	0.972946	0.9737281	0.9722343	0.9738138	0.9732088	0.973296	0.972503	0.9862404	0.979857	0.9862404	0.9811607	0.9725921	0.9840297
	ME-787	0.9793616	0.97169	0.9778237	0.9682189	0.9789303	0.98298	0.9797163	0.9820199	0.9819547	0.9819547	0.9820199	0.9818239	0.9818894	0.9819547	0.9731215	0.9818239	0.9820849	0.9820199	0.9818894	0.9818894	0.9820199	0.9816925	0.9819547	0.9818894	0.9730339	0.968015	0.9792902	0.9688233	0.982917	0.9739846	0.9764396	0.9839082	0.9714144	0.9732088	0.9796457	0.9727696	0.9737281	0.9720539	0.9737281	0.9733829	0.9734695	0.972503	0.9869024	0.9803442	0.9864074	0.9809587	0.972503	0.9845697
	ME-788	0.9790748	0.9715065	0.9773693	0.968015	0.9789303	0.9823435	0.9792902	0.9814942	0.9815605	0.9814942	0.9814942	0.9814278	0.9814278	0.9814942	0.9731215	0.9813613	0.9815605	0.9815605	0.9814278	0.9814278	0.9814942	0.9812277	0.9814278	0.9813613	0.9730339	0.9682189	0.9790748	0.968923	0.9822145	0.9738138	0.9761233	0.9832305	0.9712293	0.9730339	0.9790748	0.9725921	0.9734695	0.9721442	0.973556	0.9730339	0.9732088	0.9721442	0.9860723	0.979575	0.9856188	0.9806872	0.9723241	0.983725
	ME-789	0.9771396	0.9749074	0.9780483	0.9688233	0.9787122	0.983969	0.9792902	0.9839082	0.9838473	0.9838473	0.9839082	0.9838473	0.9838473	0.9838473	0.9753995	0.983725	0.983725	0.983725	0.9837862	0.9837862	0.9839082	0.9835406	0.9838473	0.9836637	0.9753181	0.9699036	0.9786392	0.966871	0.9896409	0.9758038	0.9750723	0.982472	0.9744913	0.9753181	0.9806872	0.9751545	0.9753995	0.9728579	0.9752364	0.9740696	0.974239	0.9749074	0.983355	0.9771396	0.9819547	0.9800668	0.9755619	0.9837862
	ME-790	0.9779736	0.9711364	0.9799271	0.9660142	0.9790748	0.98298	0.979575	0.9811607	0.9816265	0.9812946	0.9812946	0.9811607	0.9812277	0.9812946	0.9717814	0.9812277	0.9813613	0.9812277	0.9812277	0.9812277	0.9812946	0.9808911	0.9812277	0.9812946	0.97169	0.9664453	0.9786392	0.9681171	0.9812277	0.973296	0.9754808	0.9811607	0.9703833	0.9720539	0.9787122	0.9714144	0.9718725	0.9705732	0.9720539	0.9720539	0.9720539	0.9714144	0.9812946	0.979504	0.9853891	0.9804131	0.9709497	0.9831681
	ME-791	0.9834789	0.9711364	0.9755619	0.9671869	0.977673	0.9802058	0.9771396	0.979997	0.9802751	0.979997	0.979997	0.979857	0.9799271	0.979997	0.9719633	0.9799271	0.979997	0.979857	0.979997	0.979997	0.9800668	0.9791467	0.979997	0.9799271	0.97169	0.9673958	0.9756427	0.9744913	0.9762027	0.9732088	0.9831681	0.9800668	0.9712293	0.972681	0.975964	0.9721442	0.9723241	0.9712293	0.972681	0.9714144	0.9715984	0.9718725	0.9760438	0.9870653	0.9800668	0.9769854	0.97169	0.9792185
	ME-792	0.9711364	0.9710432	0.9681171	0.984271	0.9700001	0.970856	0.9683204	0.9696125	0.9695148	0.9695148	0.9697098	0.9693187	0.9694169	0.9695148	0.9705732	0.9697098	0.9697098	0.9694169	0.9696125	0.9696125	0.9697098	0.9704784	0.9697098	0.9697098	0.9706677	0.9856188	0.9677068	0.9633084	0.9691214	0.970762	0.9700963	0.9700963	0.9705732	0.9710432	0.9684216	0.9710432	0.9710432	0.9694169	0.9714144	0.9703833	0.9705732	0.971322	0.9701922	0.9695148	0.9700001	0.9694169	0.970856	0.9697098
	ME-793	0.9767527	0.9728579	0.9786392	0.9696125	0.9778237	0.9821498	0.9787851	0.9826635	0.982472	0.9826635	0.9827271	0.9825998	0.9826635	0.9826635	0.974239	0.982536	0.982536	0.982536	0.9825998	0.9825998	0.9826635	0.9822791	0.9826635	0.982472	0.9746584	0.9700963	0.978419	0.9676035	0.9825998	0.9746584	0.9746584	0.9811607	0.9720539	0.9732088	0.9793616	0.973556	0.973296	0.9722343	0.9731215	0.9733829	0.9734695	0.973296	0.98776	0.978419	0.9851575	0.9802058	0.9739846	0.9834789
	ME-795	0.9762819	0.9732088	0.978419	0.9700963	0.9771396	0.9818239	0.9774455	0.9825998	0.982472	0.982536	0.9825998	0.9824078	0.982472	0.982536	0.974575	0.9824078	0.9824078	0.982536	0.982472	0.982472	0.9825998	0.9821498	0.982536	0.9823435	0.9750723	0.9715065	0.978566	0.9667651	0.9821498	0.97499	0.9744074	0.9813613	0.9725921	0.9739846	0.9793616	0.9738993	0.9740696	0.9728579	0.9738138	0.9737281	0.9738993	0.9733829	0.9873347	0.976908	0.9849825	0.9803442	0.9744074	0.9820849
	ME-796	0.9840297	0.9715984	0.9760438	0.9674998	0.9782712	0.9807553	0.9774455	0.9804131	0.9806189	0.9803442	0.9804819	0.9802751	0.9802751	0.9803442	0.9725921	0.9803442	0.9804819	0.9802751	0.9804131	0.9804131	0.9804819	0.9796457	0.9804819	0.9804131	0.9721442	0.9676035	0.9762819	0.9741544	0.9765966	0.973556	0.9837862	0.9806872	0.9715984	0.9730339	0.9764396	0.9725921	0.9730339	0.97169	0.973296	0.97169	0.9718725	0.9721442	0.9763609	0.987495	0.9808911	0.9775215	0.9722343	0.9796457
	ME-797	0.9753995	0.9730339	0.9796457	0.9681171	0.9779736	0.9827905	0.9783452	0.9818239	0.9817583	0.9818239	0.9818894	0.9816925	0.9817583	0.9818239	0.9733829	0.9818239	0.9818894	0.9816925	0.9817583	0.9817583	0.9818239	0.9814278	0.9818239	0.9817583	0.972681	0.9677068	0.9806872	0.9695148	0.979857	0.9738993	0.9744074	0.9797868	0.9718725	0.9731215	0.9792902	0.9736421	0.9732088	0.9720539	0.973556	0.9733829	0.973296	0.9732088	0.9853891	0.9789303	0.99012635	0.9820199	0.972681	0.983355
	ME-798	0.9777484	0.9737281	0.9792902	0.9700963	0.9781971	0.9832305	0.9778237	0.982472	0.9823435	0.982472	0.982536	0.9823435	0.9824078	0.982472	0.9754808	0.9823435	0.9823435	0.9824078	0.9824078	0.9824078	0.982472	0.9820849	0.982472	0.9822791	0.9744913	0.9712293	0.979857	0.9670819	0.9835406	0.9758038	0.974575	0.9823435	0.9738138	0.9746584	0.9799271	0.9749074	0.9748247	0.9732088	0.9746584	0.9739846	0.9740696	0.9747417	0.9875482	0.9774455	0.9855615	0.9814278	0.9739846	0.9838473
	ME-799	0.9767527	0.9711364	0.9772163	0.9683204	0.975884	0.9819547	0.9765966	0.9817583	0.9818894	0.9817583	0.9818239	0.9816265	0.9817583	0.9817583	0.9732088	0.9816265	0.9816265	0.9815605	0.9816925	0.9816925	0.9817583	0.9812277	0.9817583	0.9815605	0.972946	0.9682189	0.978566	0.9651354	0.9812946	0.973296	0.9732088	0.9805505	0.970856	0.9717814	0.9790748	0.9719633	0.9719633	0.9719633	0.9722343	0.9721442	0.9722343	0.9717814	0.9999374061	0.9775973	0.9854467	0.979857	0.972503	0.9832305
	ME-800	0.98776	0.9730339	0.973296	0.9701922	0.9783452	0.9766747	0.9774455	0.975884	0.9758038	0.9757233	0.975884	0.9756427	0.9757233	0.9757233	0.9734695	0.9757233	0.975884	0.9756427	0.9758038	0.9758038	0.975884	0.97499	0.975884	0.9758038	0.9728579	0.9694169	0.972503	0.9743233	0.9744074	0.97499	0.9855042	0.979575	0.9733829	0.972681	0.9727696	0.9737281	0.9728579	0.9731215	0.9730339	0.972946	0.972946	0.972946	0.974239	0.982917	0.9775215	0.9740696	0.9723241	0.9754808
	ME-801	0.9773693	0.9710432	0.9801364	0.9666588	0.9788578	0.9839082	0.9786392	0.9823435	0.9822145	0.9823435	0.9824078	0.9822791	0.9822791	0.9823435	0.972503	0.9824078	0.9824078	0.9821498	0.9824078	0.9824078	0.9824078	0.9820849	0.9824078	0.9823435	0.9720539	0.9669766	0.9791467	0.9682189	0.978419	0.9730339	0.9755619	0.9814278	0.9711364	0.972503	0.9802751	0.9733829	0.972503	0.97169	0.972681	0.9719633	0.9720539	0.9719633	0.9826635	0.9791467	0.9865734	0.9806872	0.9712293	0.9817583
	ME-802	0.9808911	0.9728579	0.9775215	0.9673958	0.9841506	0.9804819	0.9848064	0.9792902	0.9792902	0.9792902	0.9793616	0.9791467	0.9792902	0.9792902	0.9734695	0.9793616	0.9793616	0.9793616	0.9793616	0.9793616	0.9793616	0.9790026	0.9793616	0.9793616	0.9727696	0.9678099	0.9763609	0.9695148	0.9797163	0.9739846	0.978566	0.982472	0.972503	0.9732088	0.9774455	0.972503	0.9731215	0.9719633	0.973556	0.9721442	0.9722343	0.9728579	0.9771396	0.9769854	0.9812277	0.9778987	0.973296	0.9792902
	ME-803	0.9787851	0.9730339	0.9804131	0.9694169	0.978566	0.9847474	0.9789303	0.9837862	0.9838473	0.983725	0.9837862	0.9836637	0.983725	0.983725	0.9738993	0.9836022	0.9836022	0.9836022	0.9836637	0.9836637	0.9837862	0.983355	0.983725	0.9835406	0.9738138	0.9698069	0.979857	0.9681171	0.9822791	0.9748247	0.9766747	0.9818239	0.9727696	0.973556	0.9806872	0.9739846	0.9737281	0.9724137	0.9739846	0.973556	0.9736421	0.9743233	0.9895919	0.9782712	0.9852736	0.9814278	0.9737281	0.983969
	ME-804	0.9775215	0.973556	0.9792185	0.9698069	0.9781228	0.9832305	0.9782712	0.9825998	0.9823435	0.982536	0.9825998	0.9824078	0.982536	0.982536	0.9754808	0.9824078	0.9824078	0.982536	0.982472	0.982472	0.9825998	0.9822145	0.982536	0.9823435	0.9743233	0.9711364	0.9797868	0.9667651	0.9836022	0.9756427	0.9744074	0.9822791	0.9736421	0.9744913	0.979857	0.974575	0.974575	0.972946	0.9744913	0.9738138	0.9738993	0.974575	0.9876013	0.9774455	0.9855042	0.9814942	0.9738138	0.983969
	ME-805	0.9788578	0.9731215	0.9804131	0.9696125	0.9787122	0.9847474	0.9790026	0.9836637	0.983725	0.983725	0.983725	0.9835406	0.9836637	0.983725	0.9739846	0.9836022	0.9836022	0.9834789	0.9836637	0.9836637	0.9836637	0.983355	0.9836637	0.9835406	0.9738993	0.9702879	0.979857	0.9685225	0.982536	0.9749074	0.9766747	0.9819547	0.972946	0.9737281	0.9807553	0.9741544	0.9738993	0.972503	0.9741544	0.9736421	0.9737281	0.9744913	0.9897875	0.9781971	0.9852736	0.9814278	0.9738138	0.9839082
	ME-806	0.9775215	0.9727696	0.9792902	0.9693187	0.9783452	0.982472	0.9782712	0.9820849	0.9820199	0.9820199	0.9820849	0.9818894	0.9819547	0.9820199	0.9740696	0.9818894	0.9818894	0.9820199	0.9819547	0.9819547	0.9820849	0.9814942	0.9820199	0.9818239	0.974575	0.9700963	0.9802058	0.9674998	0.9820199	0.9746584	0.9763609	0.9806189	0.9725921	0.973556	0.9792185	0.9736421	0.9739846	0.9734695	0.9739846	0.9737281	0.9736421	0.9733829	0.9917995	0.9794329	0.9865182	0.9817583	0.9738138	0.983355
	ME-807	0.9780483	0.9717814	0.9778237	0.9674998	0.977673	0.9827905	0.9784925	0.9825998	0.9824078	0.9824078	0.982472	0.9822791	0.9824078	0.9824078	0.9723241	0.9822791	0.9822791	0.9822791	0.9823435	0.9823435	0.982472	0.9820199	0.9824078	0.9822145	0.9721442	0.9666588	0.9787122	0.9693187	0.9832305	0.9737281	0.9767527	0.98298	0.9711364	0.9725921	0.9790748	0.9721442	0.9730339	0.9722343	0.9731215	0.9714144	0.9715065	0.9714144	0.9830428	0.9797868	0.9841506	0.9803442	0.97169	0.9843909
	ME-808	0.9761233	0.9747417	0.978419	0.9688233	0.9787122	0.9841506	0.978419	0.983355	0.983355	0.9832928	0.983355	0.9831681	0.9832928	0.9832928	0.9756427	0.9831681	0.9831681	0.9831681	0.9832305	0.9832305	0.983355	0.9832928	0.9832928	0.9831055	0.9744074	0.9692202	0.9786392	0.9664453	0.99197858	0.9757233	0.9744913	0.9822145	0.9741544	0.9755619	0.9806189	0.9753181	0.9758038	0.972946	0.9755619	0.9744074	0.9744913	0.9746584	0.9822145	0.975884	0.9810262	0.9805505	0.9748247	0.9846883
	ME-899	0.9743233	0.99134599	0.9723241	0.9723241	0.9738138	0.974575	0.9728579	0.9756427	0.9755619	0.9756427	0.9757233	0.9753995	0.9755619	0.9756427	0.999525914	0.9757233	0.9756427	0.9758038	0.9757233	0.9757233	0.9758038	0.9757233	0.9757233	0.9758038	0.99431426	0.9706677	0.970856	0.9656873	0.9753995	0.99340733	0.9725921	0.9733829	0.9899817	0.99170947	0.9739846	0.99175453	0.99228881	0.9897388	0.99228881	0.99093056	0.99088396	0.99102348	0.9738138	0.9722343	0.9744913	0.9721442	0.99328091	0.974575
	ME-900	0.9743233	0.99130018	0.9723241	0.972503	0.9738993	0.974575	0.9730339	0.9757233	0.9757233	0.9757233	0.9757233	0.9755619	0.9756427	0.9757233	0.999365477	0.9758038	0.9756427	0.9758038	0.9757233	0.9757233	0.9758038	0.9757233	0.9758038	0.9758038	0.99431426	0.9706677	0.9709497	0.9659056	0.9753995	0.99344932	0.9727696	0.973296	0.99012635	0.9917995	0.9741544	0.99170947	0.99237672	0.9897875	0.99224473	0.99088396	0.99083728	0.99097706	0.9738993	0.9724137	0.9744913	0.9723241	0.99319625	0.9746584
	ME-901	0.9744913	0.99139172	0.972503	0.9725921	0.9740696	0.9746584	0.9730339	0.9758038	0.975884	0.9758038	0.975884	0.9757233	0.9758038	0.9758038	0.999461886	0.975884	0.9758038	0.975884	0.975884	0.975884	0.975964	0.975884	0.975884	0.975964	0.99443526	0.970762	0.9709497	0.9659056	0.9753995	0.99361654	0.972946	0.9734695	0.99012635	0.99184439	0.9743233	0.9918892	0.992508	0.9898848	0.99242056	0.99102348	0.99102348	0.99106982	0.9738993	0.9725921	0.974575	0.9724137	0.99336526	0.9748247
	MGB10-2	0.974239	0.989196	0.9725921	0.9720539	0.9741544	0.9751545	0.9728579	0.9738138	0.9738138	0.9738138	0.9738138	0.9737281	0.9737281	0.9738138	0.989096	0.9738993	0.9737281	0.9739846	0.9738138	0.9738138	0.9739846	0.974575	0.9738993	0.9739846	0.9885903	0.9702879	0.971322	0.9671869	0.9739846	0.99022232	0.9738993	0.974239	0.9889453	0.9881785	0.9725921	0.989146	0.9887938	0.99289757	0.9886413	0.9883852	0.9883852	0.9892458	0.972503	0.972503	0.9744074	0.972503	0.9899333	0.9734695
	MGB17-1	0.973296	0.99268192	0.972503	0.9730339	0.9740696	0.9741544	0.9728579	0.9737281	0.9738993	0.9738138	0.9738138	0.9737281	0.9738138	0.9738138	0.99215634	0.9738138	0.9737281	0.9738138	0.9738138	0.9738138	0.9738138	0.9738138	0.9738138	0.9738138	0.99120829	0.9704784	0.9705732	0.9656873	0.9752364	0.99193393	0.9721442	0.973296	0.99102348	0.99197858	0.9725921	0.99134599	0.9925516	0.988488	0.992508	0.9897875	0.9897388	0.99139172	0.9720539	0.9712293	0.9746584	0.9719633	0.99349123	0.9738138
	MGB17-2	0.9732088	0.99272521	0.972503	0.9731215	0.9740696	0.9740696	0.972946	0.9737281	0.9738138	0.9738138	0.9738138	0.9736421	0.9737281	0.9738138	0.99220058	0.9738138	0.9737281	0.9738138	0.9738138	0.9738138	0.9738138	0.9738138	0.9738138	0.9738138	0.99125428	0.9705732	0.9705732	0.9655776	0.9752364	0.99197858	0.9720539	0.9732088	0.99097706	0.99202314	0.9725921	0.99139172	0.99259512	0.9885392	0.9925516	0.9898362	0.9897875	0.99143737	0.9720539	0.9711364	0.9746584	0.9718725	0.99353308	0.9738138
	MGB17-3	0.9732088	0.99263856	0.9724137	0.972946	0.9740696	0.9738993	0.9727696	0.9736421	0.9736421	0.9736421	0.9737281	0.9734695	0.973556	0.9736421	0.99206762	0.9737281	0.9736421	0.9736421	0.9737281	0.9737281	0.9737281	0.9736421	0.9737281	0.9737281	0.99120829	0.9704784	0.9704784	0.9653572	0.9752364	0.9918892	0.9719633	0.9730339	0.99097706	0.99193393	0.972503	0.99130018	0.992508	0.9883852	0.99242056	0.9896899	0.9897388	0.99130018	0.9718725	0.9709497	0.9744913	0.97169	0.99349123	0.9738138
	MGB18-1	0.9732088	0.99272521	0.972503	0.9731215	0.9740696	0.9740696	0.9727696	0.9736421	0.9736421	0.9736421	0.9737281	0.9734695	0.973556	0.9736421	0.99220058	0.9737281	0.9736421	0.9736421	0.9737281	0.9737281	0.9737281	0.9736421	0.9737281	0.9737281	0.99125428	0.9704784	0.9705732	0.9653572	0.9751545	0.99197858	0.9719633	0.9732088	0.99097706	0.99202314	0.972503	0.99139172	0.99259512	0.9885392	0.9925516	0.9898362	0.9897875	0.99143737	0.9718725	0.9711364	0.9746584	0.9718725	0.99353308	0.9738138
	MGB2-1	0.9741544	0.9890459	0.973296	0.9715065	0.9744074	0.9754808	0.9734695	0.9738993	0.9738138	0.9738993	0.9738993	0.9736421	0.9738138	0.9738993	0.9888444	0.9739846	0.9738138	0.9740696	0.9738993	0.9738993	0.9740696	0.9740696	0.9739846	0.9740696	0.989096	0.9702879	0.9721442	0.9669766	0.974575	0.99055534	0.9733829	0.9740696	0.99003001	0.9883337	0.9720539	0.9897388	0.9889453	0.99289757	0.9887938	0.9890459	0.9890459	0.99079051	0.9722343	0.972946	0.9746584	0.9738138	0.99003001	0.9741544
	MGB2-2	0.9740696	0.9888949	0.9727696	0.970856	0.974239	0.974575	0.9733829	0.9732088	0.9733829	0.973296	0.973296	0.9732088	0.9732088	0.973296	0.9887431	0.973296	0.9732088	0.9732088	0.973296	0.973296	0.973296	0.9733829	0.973296	0.973296	0.9886923	0.9698069	0.9723241	0.9667651	0.9734695	0.9897388	0.9728579	0.9734695	0.9896899	0.9886923	0.9720539	0.9893452	0.9892955	0.992508	0.989146	0.9889453	0.9888949	0.9899333	0.9714144	0.9723241	0.9738993	0.9738138	0.9896899	0.9734695
	MGB21-1	0.9738138	0.9889453	0.972946	0.9706677	0.974239	0.9750723	0.9736421	0.973296	0.973556	0.9733829	0.9733829	0.9733829	0.9733829	0.9733829	0.9888444	0.9733829	0.973296	0.9733829	0.9733829	0.9733829	0.9733829	0.973296	0.9733829	0.9733829	0.988488	0.9699036	0.9720539	0.9666588	0.973556	0.9897388	0.9728579	0.9739846	0.9898848	0.9883337	0.9718725	0.9895919	0.9889453	0.9931113	0.9888444	0.9886923	0.9886923	0.99017438	0.97169	0.972503	0.974239	0.973556	0.9898848	0.9738993
	MGB21-3	0.9738138	0.9888949	0.972946	0.9706677	0.974239	0.97499	0.973556	0.973296	0.9734695	0.9733829	0.9733829	0.973296	0.9733829	0.9733829	0.9888444	0.9733829	0.973296	0.973296	0.9733829	0.9733829	0.9733829	0.9732088	0.9733829	0.9733829	0.9884366	0.9698069	0.9720539	0.9665522	0.9734695	0.9896899	0.9728579	0.9739846	0.9898362	0.9883337	0.9718725	0.9895919	0.9889453	0.99306871	0.9887938	0.9886413	0.9886923	0.99012635	0.97169	0.9724137	0.974239	0.9734695	0.9898848	0.9738993
	MGB22-4	0.9738138	0.9888949	0.972946	0.9706677	0.974239	0.97499	0.973556	0.973296	0.9734695	0.9733829	0.9733829	0.973296	0.9733829	0.9733829	0.9888444	0.9733829	0.973296	0.973296	0.9733829	0.9733829	0.9733829	0.9732088	0.9733829	0.9733829	0.9884366	0.9698069	0.9720539	0.9665522	0.9734695	0.9896899	0.9728579	0.9739846	0.9898362	0.9883337	0.9718725	0.9895919	0.9889453	0.99306871	0.9887938	0.9886413	0.9886923	0.99012635	0.97169	0.9724137	0.974239	0.9734695	0.9898848	0.9738993
	MGB23-3	0.9747417	0.989146	0.9731215	0.9717814	0.9738993	0.9753181	0.9738993	0.9740696	0.9740696	0.9740696	0.9741544	0.9738993	0.9739846	0.9740696	0.9890459	0.9741544	0.9740696	0.974239	0.9741544	0.9741544	0.974239	0.974239	0.9741544	0.974239	0.9883852	0.9694169	0.97169	0.9654676	0.9739846	0.99012635	0.9741544	0.9739846	0.988488	0.988488	0.9730339	0.9898362	0.989146	0.99263856	0.9889453	0.9889453	0.9888949	0.989146	0.97169	0.972503	0.9739846	0.9733829	0.9896409	0.9738993
	MGB23-7	0.974575	0.9885392	0.9730339	0.9710432	0.9747417	0.9753995	0.9736421	0.9732088	0.973296	0.9732088	0.9732088	0.9731215	0.9731215	0.9732088	0.9887938	0.973296	0.9731215	0.9733829	0.9732088	0.9732088	0.9733829	0.9738138	0.973296	0.9733829	0.9885903	0.9699036	0.9715984	0.9662304	0.9739846	0.9898362	0.972503	0.9733829	0.9888949	0.9882821	0.9718725	0.9896409	0.9888949	0.99166433	0.9887938	0.9889957	0.9889453	0.9898848	0.9715065	0.9724137	0.9739846	0.9732088	0.9899333	0.9743233
	MGB23-9	0.9737281	0.9887431	0.9723241	0.9704784	0.9738993	0.974575	0.9723241	0.9728579	0.972946	0.972946	0.972946	0.9727696	0.9728579	0.972946	0.9881785	0.972946	0.9728579	0.9730339	0.972946	0.972946	0.972946	0.972946	0.972946	0.972946	0.9882303	0.9692202	0.9712293	0.9655776	0.973296	0.9893947	0.9725921	0.9736421	0.9892458	0.9883852	0.971322	0.9894935	0.9889957	0.99170947	0.9888444	0.9880223	0.9879701	0.9896409	0.9710432	0.9717814	0.9734695	0.972681	0.9892955	0.9731215
	MGB24-1	0.974575	0.9887431	0.973296	0.9718725	0.974575	0.9754808	0.9736421	0.9736421	0.9738138	0.9736421	0.9737281	0.9734695	0.973556	0.9736421	0.9885903	0.9737281	0.9736421	0.9737281	0.9737281	0.9737281	0.9737281	0.9738993	0.9737281	0.9737281	0.9886923	0.9703833	0.9719633	0.9661225	0.9744074	0.99003001	0.9732088	0.9737281	0.989196	0.9884366	0.9721442	0.9893947	0.9887938	0.99166433	0.9886923	0.9889453	0.9888949	0.99027016	0.9722343	0.972503	0.9744074	0.973296	0.9899817	0.9744074
	MGB24-2	0.9739846	0.9893452	0.9731215	0.9719633	0.9738993	0.9746584	0.9730339	0.9737281	0.9739846	0.9738138	0.9738138	0.9738138	0.9738138	0.9738138	0.9895427	0.9738138	0.9737281	0.9739846	0.9738138	0.9738138	0.9738993	0.9739846	0.9738138	0.9738993	0.9895427	0.9701922	0.9715984	0.9664453	0.9737281	0.99017438	0.972946	0.9736421	0.9895919	0.9883852	0.972503	0.99022232	0.9889957	0.99382391	0.9888949	0.988488	0.988488	0.99007823	0.9722343	0.9717814	0.9743233	0.9727696	0.99088396	0.9737281
	MGB28-1	0.9738138	0.9893452	0.9731215	0.97169	0.9743233	0.975884	0.9738138	0.9740696	0.9738993	0.9739846	0.9740696	0.9737281	0.9738993	0.9739846	0.9889453	0.9741544	0.9739846	0.9740696	0.9740696	0.9740696	0.9741544	0.9746584	0.9741544	0.9741544	0.9889453	0.9700001	0.9710432	0.9661225	0.9743233	0.99050803	0.972946	0.9736421	0.9887431	0.9879701	0.9724137	0.9896409	0.9886413	0.99220058	0.9885392	0.9893452	0.9892955	0.9896899	0.9723241	0.972503	0.9744074	0.9725921	0.9899333	0.9744074
	MGB29-2	0.973556	0.989146	0.972681	0.97169	0.974239	0.974575	0.9728579	0.973556	0.9737281	0.9736421	0.9736421	0.973556	0.9736421	0.9736421	0.989196	0.9736421	0.973556	0.9734695	0.9736421	0.9736421	0.9736421	0.9736421	0.9736421	0.9736421	0.9896899	0.9701922	0.970856	0.9660142	0.973296	0.99027016	0.9727696	0.973296	0.989196	0.9880223	0.9724137	0.9898848	0.9886413	0.99323862	0.988488	0.9888444	0.9887938	0.99007823	0.9720539	0.97169	0.9736421	0.9722343	0.99060255	0.9739846
	MGB30-1	0.973296	0.9881265	0.9723241	0.9701922	0.9732088	0.9737281	0.9724137	0.972681	0.9727696	0.9725921	0.972681	0.9725921	0.9725921	0.9725921	0.9871194	0.972681	0.9725921	0.972681	0.972681	0.972681	0.9727696	0.9723241	0.972681	0.9727696	0.987281	0.9687233	0.9701922	0.9665522	0.9723241	0.9888444	0.9724137	0.9719633	0.9882303	0.9868478	0.9710432	0.9883337	0.987495	0.99102348	0.9873882	0.9877072	0.9876543	0.9888949	0.9705732	0.971322	0.972681	0.9715065	0.9883852	0.972503
	MGB31-1	0.974575	0.9899333	0.9732088	0.97169	0.9749074	0.9760438	0.9744913	0.9744074	0.974239	0.9743233	0.9744074	0.9740696	0.974239	0.9743233	0.9889957	0.9744913	0.9743233	0.974575	0.9744074	0.9744074	0.9744913	0.974575	0.9744913	0.9744913	0.9893452	0.9706677	0.9718725	0.9665522	0.9752364	0.99116222	0.9734695	0.9747417	0.9893452	0.9886923	0.972503	0.9897388	0.9892955	0.99211202	0.989196	0.9886923	0.9887431	0.99046064	0.9724137	0.9731215	0.9749074	0.9733829	0.99027016	0.9748247
	MGB34-1	0.9725921	0.9872273	0.9721442	0.970762	0.973556	0.9740696	0.9723241	0.9730339	0.9731215	0.9730339	0.9730339	0.972946	0.9730339	0.9730339	0.9879177	0.9730339	0.972946	0.9730339	0.9730339	0.9730339	0.9731215	0.9733829	0.9730339	0.9731215	0.9879701	0.9687233	0.9706677	0.9648001	0.9727696	0.9888444	0.9718725	0.9720539	0.9870653	0.9866285	0.9717814	0.9880223	0.987281	0.99152841	0.9871194	0.9871734	0.9871194	0.9880745	0.9728579	0.9715984	0.973296	0.97169	0.9897388	0.9734695
	MGB34-6	0.9730339	0.9879701	0.9721442	0.9712293	0.9736421	0.9741544	0.9721442	0.9727696	0.9730339	0.9728579	0.9728579	0.9728579	0.9728579	0.9728579	0.9885392	0.9728579	0.9727696	0.972946	0.9728579	0.9728579	0.9728579	0.973296	0.9728579	0.9728579	0.9880223	0.9691214	0.9706677	0.9657966	0.9722343	0.9885392	0.9722343	0.9721442	0.987495	0.9869568	0.97169	0.9886413	0.9876013	0.99161911	0.9874417	0.9871194	0.9870653	0.9878652	0.971322	0.971322	0.972946	0.9718725	0.9887938	0.972946
	MGB35-3	0.9738993	0.9883852	0.9727696	0.9715984	0.9743233	0.9750723	0.9732088	0.973556	0.9734695	0.9734695	0.973556	0.973296	0.9733829	0.9734695	0.989196	0.9736421	0.9734695	0.9737281	0.973556	0.973556	0.9737281	0.9743233	0.9736421	0.9737281	0.9888444	0.9700963	0.9715065	0.9669766	0.9732088	0.9893947	0.972946	0.9733829	0.9880223	0.9879701	0.9719633	0.9893452	0.9885392	0.99228881	0.9884366	0.9878652	0.9878652	0.9888949	0.9724137	0.9721442	0.9741544	0.9730339	0.9895919	0.9738138
	MGB37-6	0.9746584	0.9892955	0.9736421	0.9721442	0.9752364	0.9756427	0.9743233	0.9746584	0.9748247	0.9747417	0.9747417	0.9746584	0.9747417	0.9747417	0.9896409	0.9747417	0.9746584	0.9747417	0.9747417	0.9747417	0.9748247	0.9747417	0.9747417	0.9748247	0.99027016	0.9705732	0.9722343	0.9669766	0.9744913	0.99102348	0.9739846	0.9744913	0.9898362	0.9886923	0.972946	0.9897388	0.9892458	0.99319625	0.989096	0.9888444	0.9888444	0.99069671	0.973296	0.9732088	0.9751545	0.9737281	0.99139172	0.9756427
	MGB38-4	0.9739846	0.9889453	0.9725921	0.9717814	0.9743233	0.9756427	0.973556	0.9741544	0.9741544	0.9741544	0.9741544	0.9739846	0.9740696	0.9741544	0.9888949	0.974239	0.9740696	0.9741544	0.9741544	0.9741544	0.9743233	0.9744913	0.974239	0.9743233	0.9892955	0.9700963	0.97169	0.9667651	0.9743233	0.99055534	0.9728579	0.9738138	0.9892955	0.9879701	0.972681	0.9896899	0.9885903	0.99237672	0.988488	0.9890459	0.9890459	0.99003001	0.9724137	0.9725921	0.974575	0.9732088	0.99022232	0.9744074
	MGB38-5	0.9738993	0.9890459	0.972503	0.97169	0.9743233	0.9756427	0.9737281	0.9739846	0.9739846	0.9739846	0.9740696	0.9738138	0.9738993	0.9739846	0.9889957	0.9740696	0.9739846	0.9740696	0.9740696	0.9740696	0.9741544	0.9743233	0.9740696	0.9741544	0.9893947	0.9700963	0.9718725	0.9667651	0.974239	0.99050803	0.9730339	0.9738138	0.9893452	0.9881785	0.9727696	0.9897875	0.9887938	0.99228881	0.9886413	0.989146	0.989146	0.99003001	0.9721442	0.972503	0.974575	0.9734695	0.99022232	0.974239
	MGB38-6	0.972503	0.9869024	0.9715984	0.9703833	0.9730339	0.9743233	0.9717814	0.972681	0.9727696	0.9725921	0.972681	0.9725921	0.9725921	0.9725921	0.9872273	0.972681	0.972503	0.9725921	0.9725921	0.9725921	0.9727696	0.9730339	0.972681	0.9727696	0.9869568	0.9684216	0.9701922	0.965024	0.9731215	0.988488	0.971322	0.9718725	0.9872273	0.9861845	0.97169	0.9879177	0.9868478	0.99046064	0.9866835	0.987281	0.987281	0.9877072	0.9722343	0.9710432	0.9732088	0.9715065	0.9882821	0.972946
	MGB38-7	0.9739846	0.9881785	0.9725921	0.9714144	0.974575	0.9757233	0.973296	0.9733829	0.973556	0.9733829	0.9733829	0.9733829	0.9733829	0.9733829	0.9881785	0.9734695	0.973296	0.9734695	0.9733829	0.9733829	0.973556	0.9740696	0.9734695	0.973556	0.9879177	0.9694169	0.971322	0.9674998	0.9741544	0.9893947	0.972681	0.9741544	0.98776	0.9871734	0.9721442	0.9887938	0.9878127	0.99148293	0.9876543	0.9885903	0.9886413	0.9883852	0.9723241	0.972681	0.9744913	0.9727696	0.9890459	0.9740696
	MGB39-7	0.9739846	0.9889957	0.9725921	0.9717814	0.9744074	0.9757233	0.973556	0.9740696	0.9740696	0.9740696	0.9741544	0.9738993	0.9739846	0.9740696	0.9889453	0.9741544	0.9740696	0.9741544	0.9741544	0.9741544	0.974239	0.9744074	0.9741544	0.974239	0.9893452	0.9700963	0.9717814	0.9667651	0.9743233	0.99055534	0.9727696	0.9738993	0.9892955	0.9880223	0.9725921	0.9896899	0.9886413	0.99237672	0.9885392	0.989096	0.989096	0.99003001	0.9723241	0.972681	0.9746584	0.973296	0.99022232	0.9743233
	MGB44-1	0.9733829	0.9883852	0.9728579	0.9712293	0.9733829	0.9744074	0.9718725	0.9731215	0.9732088	0.9732088	0.9732088	0.9730339	0.9731215	0.9732088	0.9888444	0.9732088	0.9731215	0.973296	0.9732088	0.9732088	0.9732088	0.9730339	0.9732088	0.9732088	0.9889453	0.9694169	0.971322	0.9654676	0.973296	0.9895427	0.972681	0.9730339	0.9895427	0.98776	0.9719633	0.9893947	0.9883852	0.99386517	0.9882821	0.9877072	0.9876543	0.9898362	0.9718725	0.9715984	0.973556	0.9725921	0.9897875	0.973296
	MGB44-3	0.9740696	0.9889957	0.972946	0.97169	0.9738993	0.97499	0.9732088	0.9737281	0.9738138	0.9737281	0.9738138	0.9736421	0.9737281	0.9737281	0.9893452	0.9738138	0.9736421	0.9737281	0.9737281	0.9737281	0.9738138	0.9737281	0.9738138	0.9738138	0.9892458	0.9700963	0.970762	0.9665522	0.9730339	0.99055534	0.973296	0.9737281	0.9889957	0.9879701	0.9724137	0.9896899	0.9885903	0.99328091	0.988488	0.988488	0.9884366	0.9892458	0.9723241	0.9718725	0.9734695	0.9721442	0.99027016	0.9736421
	MGB45-5	0.9738993	0.9894441	0.9731215	0.9715984	0.9744913	0.9758038	0.9739846	0.9737281	0.9736421	0.9736421	0.9737281	0.9734695	0.973556	0.9736421	0.988488	0.9738138	0.9736421	0.9738993	0.9737281	0.9737281	0.9738993	0.9743233	0.9738138	0.9738993	0.9886413	0.9698069	0.9715065	0.966871	0.9744913	0.99003001	0.973296	0.9739846	0.9888444	0.9880745	0.9727696	0.9893947	0.9887431	0.99202314	0.9886413	0.989096	0.9890459	0.9892458	0.9721442	0.9727696	0.9744074	0.972946	0.9897388	0.9744074
	MGB46-3	0.973296	0.9893452	0.9724137	0.9706677	0.9738993	0.97499	0.9733829	0.973296	0.9732088	0.973296	0.973296	0.9730339	0.9732088	0.973296	0.9893947	0.9733829	0.9732088	0.973296	0.973296	0.973296	0.9734695	0.9736421	0.9733829	0.9734695	0.9893452	0.9696125	0.9712293	0.9666588	0.9738993	0.99079051	0.9725921	0.9732088	0.9892955	0.9882821	0.9717814	0.9894441	0.9889453	0.99211202	0.9887938	0.9892955	0.9892458	0.99012635	0.9709497	0.9718725	0.973556	0.972946	0.99036558	0.9743233
	MGB46-5	0.974239	0.9892458	0.9733829	0.9719633	0.9744913	0.9754808	0.973556	0.9738993	0.9739846	0.9739846	0.9739846	0.9738138	0.9738993	0.9739846	0.9883337	0.9739846	0.9738993	0.9738138	0.9739846	0.9739846	0.9739846	0.9739846	0.9739846	0.9739846	0.9887431	0.9704784	0.9715065	0.9677068	0.974239	0.9897388	0.9732088	0.9740696	0.99050803	0.9880745	0.972503	0.9895427	0.9887431	0.9928546	0.9885903	0.988488	0.9884366	0.99050803	0.9722343	0.972503	0.9751545	0.9731215	0.9898848	0.9744074
	MGB47-3	0.9741544	0.9886923	0.9731215	0.97169	0.9744074	0.9750723	0.973556	0.9734695	0.9733829	0.9733829	0.9734695	0.9732088	0.9733829	0.9733829	0.988488	0.973556	0.9733829	0.9734695	0.9734695	0.9734695	0.973556	0.9737281	0.973556	0.973556	0.9886413	0.9702879	0.97169	0.9662304	0.9738138	0.9898848	0.9731215	0.973556	0.9892458	0.9880745	0.9718725	0.989146	0.988488	0.99237672	0.9883852	0.9886413	0.9886413	0.99031792	0.9717814	0.9724137	0.9743233	0.9730339	0.9899333	0.9743233
	MGB47-5	0.9744913	0.9887938	0.9738138	0.9717814	0.9744074	0.9755619	0.9737281	0.974239	0.974239	0.974239	0.9743233	0.9740696	0.9741544	0.974239	0.9893452	0.9743233	0.974239	0.9744074	0.9743233	0.9743233	0.9744074	0.9744074	0.9743233	0.9744074	0.9896899	0.9703833	0.971322	0.9671869	0.974239	0.99060255	0.9738993	0.9743233	0.9892458	0.9880745	0.9723241	0.9899817	0.9887431	0.99344932	0.9886413	0.9885903	0.9885392	0.99036558	0.972946	0.9725921	0.974575	0.9728579	0.99079051	0.9748247
	MGB47-6	0.974239	0.99012635	0.9733829	0.9715065	0.9748247	0.9756427	0.9738138	0.9739846	0.9741544	0.9739846	0.9739846	0.9739846	0.9739846	0.9739846	0.989146	0.9740696	0.9738993	0.974239	0.9739846	0.9739846	0.9741544	0.9744913	0.9740696	0.9741544	0.9899817	0.9700963	0.9718725	0.968015	0.97499	0.99097706	0.9732088	0.9738993	0.9898848	0.9893947	0.9728579	0.99022232	0.9896409	0.99184439	0.9895919	0.9895427	0.9894935	0.99083728	0.97169	0.9724137	0.9741544	0.9732088	0.99060255	0.9751545
	MGB58-5	0.9738993	0.9890459	0.9734695	0.9724137	0.9743233	0.9755619	0.9736421	0.9741544	0.9739846	0.9740696	0.9741544	0.9738138	0.9739846	0.9740696	0.9879701	0.974239	0.9740696	0.974239	0.9741544	0.9741544	0.974239	0.9741544	0.974239	0.974239	0.9888444	0.970856	0.9714144	0.968015	0.9738993	0.9897875	0.9732088	0.9741544	0.9896899	0.9878652	0.9728579	0.9894441	0.988488	0.99228881	0.9883852	0.9881785	0.9881265	0.9896409	0.9723241	0.9724137	0.9746584	0.9727696	0.9897388	0.974575
	MGB58-7	0.9738138	0.9897388	0.9732088	0.9712293	0.9743233	0.9751545	0.973556	0.9730339	0.9731215	0.972946	0.9730339	0.972946	0.972946	0.972946	0.9885392	0.9731215	0.972946	0.9732088	0.9730339	0.9730339	0.9732088	0.9734695	0.9731215	0.9732088	0.9885392	0.9697098	0.9718725	0.966338	0.973556	0.99022232	0.9733829	0.9737281	0.9897388	0.9882821	0.9721442	0.9894935	0.9886413	0.99276842	0.9885392	0.9886923	0.9886923	0.9898362	0.9715065	0.9723241	0.9739846	0.9733829	0.9898362	0.9736421
	MGB7-5	0.9744913	0.9889453	0.9731215	0.9711364	0.9741544	0.97499	0.9734695	0.9736421	0.9737281	0.9737281	0.9737281	0.973556	0.9737281	0.9737281	0.9885392	0.9737281	0.9736421	0.9738138	0.9737281	0.9737281	0.9737281	0.9737281	0.9737281	0.9737281	0.9885903	0.9700001	0.9714144	0.9666588	0.9733829	0.99003001	0.9732088	0.9738993	0.9895919	0.9881785	0.9720539	0.9895919	0.9886413	0.99306871	0.9884366	0.9888444	0.9887938	0.99007823	0.9720539	0.972503	0.9744913	0.9728579	0.9899817	0.973556
	MGB7-6	0.9739846	0.9888949	0.972503	0.9711364	0.9738138	0.9747417	0.9733829	0.9728579	0.9727696	0.9727696	0.9728579	0.9725921	0.972681	0.9727696	0.9880745	0.9728579	0.972681	0.972681	0.9727696	0.9727696	0.9728579	0.972681	0.9728579	0.9728579	0.9881265	0.9694169	0.9715065	0.9662304	0.9733829	0.9898362	0.972681	0.9737281	0.9898848	0.9877072	0.9715984	0.9887938	0.9883337	0.99353308	0.9882821	0.9886413	0.9886923	0.99017438	0.97169	0.9721442	0.9741544	0.9727696	0.989196	0.9733829
	MGB7-7	0.974239	0.9894441	0.9731215	0.9718725	0.974239	0.9753181	0.9734695	0.973296	0.9734695	0.9733829	0.9733829	0.973296	0.973296	0.9733829	0.9887938	0.9733829	0.973296	0.9733829	0.9733829	0.9733829	0.9733829	0.973296	0.9733829	0.9733829	0.9887938	0.9701922	0.9718725	0.9660142	0.9740696	0.99050803	0.973556	0.974239	0.9898362	0.9885392	0.9719633	0.9895427	0.989096	0.99328091	0.9889957	0.989096	0.9890459	0.99012635	0.9723241	0.9723241	0.9748247	0.973296	0.9896409	0.973556
	MGB9-1	0.9743233	0.989196	0.972681	0.9721442	0.974239	0.9752364	0.9728579	0.9738993	0.9738993	0.9738993	0.9738993	0.9738138	0.9738138	0.9738993	0.989146	0.9739846	0.9738138	0.9740696	0.9738993	0.9738993	0.9740696	0.9746584	0.9739846	0.9740696	0.9886413	0.9703833	0.9714144	0.9672915	0.9740696	0.99027016	0.9739846	0.9743233	0.9889957	0.9882303	0.972681	0.989096	0.9888444	0.9928546	0.9886923	0.9883337	0.9883852	0.9892955	0.9725921	0.9725921	0.9744913	0.9725921	0.9898848	0.973556
	MGC17-4	0.974239	0.9889957	0.9727696	0.971322	0.9747417	0.9751545	0.9734695	0.973296	0.9733829	0.973296	0.973296	0.9732088	0.9732088	0.973296	0.9886413	0.9733829	0.9732088	0.9734695	0.973296	0.973296	0.9734695	0.9734695	0.9733829	0.9734695	0.9887431	0.9691214	0.9717814	0.9666588	0.9743233	0.99012635	0.9730339	0.9737281	0.9897875	0.9878652	0.9719633	0.989146	0.988488	0.9928546	0.9883337	0.9888949	0.9888444	0.99027016	0.9718725	0.972681	0.9744074	0.9733829	0.9899333	0.9743233
	MGC22-1	0.9731215	0.9928546	0.9720539	0.973296	0.9741544	0.9741544	0.9725921	0.974239	0.974239	0.974239	0.9743233	0.9740696	0.9741544	0.974239	0.99294047	0.9743233	0.974239	0.9744074	0.9743233	0.9743233	0.9744074	0.9746584	0.9743233	0.9744074	0.99319625	0.970762	0.970762	0.9661225	0.9744913	0.99202314	0.9722343	0.9738138	0.99134599	0.99233281	0.972681	0.99175453	0.99289757	0.9894935	0.9928546	0.99031792	0.99031792	0.99220058	0.972503	0.9712293	0.9733829	0.9720539	0.999685138	0.9743233
	MGC23-1	0.9741544	0.989096	0.9727696	0.9711364	0.9734695	0.974575	0.9730339	0.972946	0.9732088	0.9730339	0.9730339	0.9730339	0.9730339	0.9730339	0.9883337	0.9730339	0.972946	0.9730339	0.9730339	0.9730339	0.9730339	0.972946	0.9730339	0.9730339	0.9882821	0.9700001	0.9712293	0.9657966	0.9727696	0.99003001	0.9728579	0.9738138	0.9892458	0.9879177	0.9715065	0.989096	0.9882303	0.99268192	0.9881265	0.9889453	0.9888949	0.9897388	0.9715065	0.9724137	0.9738993	0.9724137	0.9896899	0.9731215
	MGC24-1	0.9732088	0.9884366	0.9725921	0.9711364	0.973556	0.9739846	0.9728579	0.9730339	0.9731215	0.972946	0.9730339	0.972946	0.972946	0.972946	0.9882821	0.9730339	0.9728579	0.9731215	0.972946	0.972946	0.9731215	0.972946	0.9730339	0.9731215	0.9885903	0.9698069	0.9718725	0.9657966	0.9722343	0.9896409	0.972681	0.9728579	0.9889453	0.9873882	0.9715984	0.9887938	0.9880223	0.99166433	0.9878652	0.9880223	0.9879701	0.9889957	0.9710432	0.9717814	0.9734695	0.9730339	0.9896899	0.972681
	MGD1-2	0.9737281	0.9892458	0.9728579	0.9715984	0.9738993	0.9744074	0.9728579	0.973296	0.9734695	0.9733829	0.9733829	0.973296	0.973296	0.9733829	0.9887938	0.9733829	0.973296	0.9734695	0.9733829	0.9733829	0.9733829	0.973296	0.9733829	0.9733829	0.9888949	0.9700001	0.9717814	0.9659056	0.9741544	0.99022232	0.972946	0.9738993	0.9892458	0.9881265	0.9723241	0.9895919	0.9887431	0.99332312	0.9885903	0.988488	0.9884366	0.9895427	0.9722343	0.9721442	0.974575	0.9732088	0.99027016	0.9738138
	MGD1-3	0.9733829	0.9890459	0.9728579	0.9715065	0.9738993	0.9739846	0.9723241	0.9732088	0.973296	0.9731215	0.9732088	0.9731215	0.9731215	0.9731215	0.9889453	0.9732088	0.9730339	0.9733829	0.9731215	0.9731215	0.973296	0.972946	0.9732088	0.973296	0.9888444	0.9697098	0.9715984	0.9653572	0.973556	0.9898848	0.972946	0.973296	0.9887431	0.98776	0.9719633	0.9896899	0.9883852	0.99328091	0.9882821	0.9881785	0.9881785	0.989146	0.9720539	0.97169	0.9740696	0.9728579	0.9899817	0.9736421
	MGD2-4	0.9738993	0.9893947	0.972681	0.9715065	0.9739846	0.974575	0.9731215	0.972946	0.9731215	0.972946	0.972946	0.972946	0.972946	0.972946	0.9886413	0.9730339	0.9728579	0.9731215	0.972946	0.972946	0.9731215	0.9731215	0.9730339	0.9731215	0.9884366	0.9699036	0.9712293	0.9665522	0.9728579	0.99036558	0.9730339	0.973556	0.9898848	0.9880745	0.9718725	0.9897388	0.9886923	0.99374118	0.9885903	0.9886923	0.9886413	0.9899817	0.9715065	0.9720539	0.9743233	0.9727696	0.9896899	0.9732088
	MGD3-1	0.9728579	0.9880223	0.972503	0.9705732	0.9736421	0.973556	0.9721442	0.972681	0.972946	0.9727696	0.9727696	0.9727696	0.9727696	0.9727696	0.9888949	0.9727696	0.972681	0.9728579	0.9727696	0.9727696	0.9727696	0.9727696	0.9727696	0.9727696	0.988488	0.9690223	0.970856	0.9649122	0.9728579	0.989146	0.9719633	0.9721442	0.989196	0.9874417	0.9715984	0.988488	0.9880745	0.99344932	0.9879177	0.9880745	0.9880745	0.9893452	0.9712293	0.9714144	0.972946	0.9718725	0.9895427	0.972946
	MGD3-2	0.9727696	0.9879701	0.9724137	0.9704784	0.973556	0.9734695	0.9720539	0.9725921	0.9728579	0.972681	0.972681	0.972681	0.972681	0.972681	0.9888444	0.972681	0.9725921	0.9727696	0.972681	0.972681	0.972681	0.972681	0.972681	0.972681	0.9884366	0.9690223	0.970762	0.9648001	0.9727696	0.989096	0.9718725	0.9720539	0.989146	0.9873882	0.9715065	0.9884366	0.9880223	0.99340733	0.9878652	0.9880223	0.9880223	0.9892955	0.9711364	0.971322	0.9728579	0.9717814	0.9895427	0.9728579
	MGD3-3	0.9733829	0.9885903	0.9727696	0.9714144	0.973296	0.9740696	0.9717814	0.973296	0.9733829	0.9732088	0.9733829	0.9732088	0.9732088	0.9732088	0.9889453	0.9733829	0.9732088	0.973296	0.973296	0.973296	0.9733829	0.9730339	0.9733829	0.9733829	0.9886923	0.9694169	0.9712293	0.9654676	0.973296	0.9894935	0.972681	0.972946	0.9894441	0.9875482	0.9717814	0.9892955	0.9881785	0.99369971	0.9880745	0.9876543	0.9877072	0.9896409	0.9718725	0.97169	0.9733829	0.9722343	0.9896899	0.972946
	MGD4-2	0.9738993	0.9893452	0.972681	0.9715065	0.9739846	0.974575	0.9731215	0.972946	0.9731215	0.972946	0.972946	0.972946	0.972946	0.972946	0.9886413	0.9730339	0.9728579	0.9731215	0.972946	0.972946	0.9731215	0.9731215	0.9730339	0.9731215	0.9883852	0.9700001	0.9712293	0.9664453	0.9728579	0.99022232	0.9730339	0.973556	0.9898362	0.9880745	0.97169	0.9896899	0.9886923	0.99369971	0.9885392	0.9886413	0.9885903	0.9899333	0.9715065	0.9720539	0.9743233	0.9727696	0.9897388	0.9732088
	MGD4-3	0.9728579	0.9879701	0.972503	0.9705732	0.973556	0.973556	0.9720539	0.972681	0.9728579	0.9727696	0.9727696	0.972681	0.9727696	0.9727696	0.9888949	0.9727696	0.972681	0.9727696	0.9727696	0.9727696	0.9727696	0.9727696	0.9727696	0.9727696	0.988488	0.9690223	0.970762	0.9649122	0.9728579	0.989096	0.9718725	0.9720539	0.989196	0.9873882	0.9715984	0.988488	0.9880223	0.99340733	0.9878652	0.9880223	0.9880223	0.9892955	0.9712293	0.971322	0.972946	0.9717814	0.9895427	0.972946
	MGD5-1	0.9728579	0.9880745	0.972503	0.9705732	0.973556	0.973556	0.9720539	0.972681	0.9728579	0.9727696	0.9727696	0.972681	0.9727696	0.9727696	0.9889453	0.9727696	0.972681	0.9727696	0.9727696	0.9727696	0.9727696	0.9727696	0.9727696	0.9727696	0.988488	0.9690223	0.970762	0.9649122	0.9728579	0.989096	0.9718725	0.9720539	0.989196	0.9873882	0.9715984	0.9885392	0.9880223	0.99340733	0.9878652	0.9881265	0.9881265	0.9892955	0.9712293	0.971322	0.972946	0.9717814	0.9895427	0.972946
	MGD5-3	0.9743233	0.9893452	0.973296	0.971322	0.9741544	0.9753181	0.9733829	0.9736421	0.9738138	0.9737281	0.9737281	0.9736421	0.9737281	0.9737281	0.9883337	0.9737281	0.9736421	0.9738993	0.9737281	0.9737281	0.9738138	0.9737281	0.9737281	0.9738138	0.9886413	0.9700001	0.9719633	0.9665522	0.974239	0.99017438	0.9734695	0.9743233	0.9896899	0.9882303	0.9720539	0.9895427	0.9886923	0.99319625	0.9885392	0.9889957	0.9889453	0.99036558	0.9723241	0.972946	0.9746584	0.973296	0.99036558	0.9741544
	MGD6-5	0.9736421	0.988488	0.9720539	0.9700001	0.9740696	0.9744913	0.972946	0.9731215	0.9732088	0.9731215	0.9731215	0.9730339	0.9730339	0.9731215	0.9881265	0.9731215	0.9730339	0.9731215	0.9731215	0.9731215	0.9732088	0.9731215	0.9731215	0.9732088	0.9879177	0.9690223	0.971322	0.9659056	0.973296	0.9895919	0.9725921	0.9736421	0.9885392	0.9878127	0.9714144	0.9887938	0.9884366	0.99143737	0.9882821	0.9878127	0.98776	0.989096	0.9712293	0.9717814	0.9734695	0.9725921	0.9894935	0.9731215
	MGD8-5	0.973296	0.988488	0.972681	0.9724137	0.9733829	0.9738138	0.9718725	0.9732088	0.9732088	0.9731215	0.973296	0.9730339	0.9730339	0.9731215	0.989096	0.973296	0.9731215	0.973296	0.9732088	0.9732088	0.973296	0.9730339	0.973296	0.973296	0.9889453	0.9700963	0.9709497	0.9644615	0.9731215	0.9894441	0.9724137	0.972681	0.9893947	0.9878127	0.9718725	0.9893947	0.9884366	0.99336526	0.9883337	0.9879177	0.9879177	0.99007823	0.9721442	0.9712293	0.973296	0.9723241	0.9897388	0.972946
	MGYG-HGUT-01369	0.9789303	0.9738138	0.9792185	0.9687233	0.9801364	0.99965339	0.979575	0.9882821	0.9885903	0.9882303	0.9882821	0.9880745	0.9881785	0.9882303	0.9741544	0.9882303	0.9881265	0.9881265	0.9882821	0.9882821	0.9882821	0.9888444	0.9882821	0.9881785	0.9740696	0.9683204	0.9806189	0.9700963	0.9836637	0.9744913	0.976908	0.9836637	0.9733829	0.9740696	0.9852736	0.974239	0.974575	0.9728579	0.9746584	0.972946	0.972946	0.9741544	0.9814942	0.9789303	0.9838473	0.9820199	0.9743233	0.9887938
	ML12-1	0.9730339	0.9886413	0.9725921	0.9710432	0.973556	0.9744074	0.9727696	0.9734695	0.9736421	0.973556	0.973556	0.9734695	0.9734695	0.973556	0.9894441	0.973556	0.9734695	0.973556	0.973556	0.973556	0.973556	0.9734695	0.973556	0.973556	0.9896409	0.9698069	0.9706677	0.9651354	0.9732088	0.99050803	0.9721442	0.9723241	0.9886413	0.9876543	0.9717814	0.9894441	0.9882821	0.99268192	0.9881785	0.988488	0.9884366	0.9898362	0.9719633	0.9710432	0.9734695	0.9721442	0.99074366	0.973556
	MN-BM-F01	0.973296	0.99349123	0.9719633	0.9721442	0.9734695	0.9739846	0.972503	0.973556	0.9737281	0.9736421	0.9736421	0.973556	0.973556	0.9736421	0.99211202	0.973556	0.973556	0.9738138	0.973556	0.973556	0.973556	0.9736421	0.973556	0.973556	0.99246432	0.9695148	0.9711364	0.9655776	0.974239	0.9925516	0.9724137	0.9738993	0.99125428	0.99263856	0.9723241	0.99170947	0.9931113	0.989146	0.99306871	0.99139172	0.99139172	0.99184439	0.9709497	0.9714144	0.9736421	0.9723241	0.99361654	0.9737281
	Mehedi_L4	0.968923	0.968923	0.9679126	0.9840297	0.9677068	0.9679126	0.9682189	0.968923	0.9690223	0.9688233	0.968923	0.9688233	0.9688233	0.9688233	0.9687233	0.9687233	0.968923	0.9691214	0.9688233	0.9688233	0.9690223	0.9695148	0.968923	0.9688233	0.9698069	0.9877072	0.9660142	0.962955	0.9687233	0.9698069	0.9682189	0.9685225	0.9693187	0.9700963	0.9671869	0.9685225	0.9700963	0.9679126	0.9702879	0.9690223	0.968923	0.9696125	0.9684216	0.9679126	0.9685225	0.9671869	0.9690223	0.9685225
	NBIMCC1273	0.9743233	0.99215634	0.9720539	0.9727696	0.9738138	0.9739846	0.972681	0.974575	0.9743233	0.974575	0.9746584	0.9743233	0.9744913	0.974575	0.99514828	0.9746584	0.974575	0.9746584	0.9746584	0.9746584	0.9747417	0.97499	0.9746584	0.9747417	0.9928546	0.9699036	0.9701922	0.9662304	0.9750723	0.99365816	0.9722343	0.9738138	0.99111606	0.99152841	0.973556	0.99211202	0.99202314	0.9896409	0.99202314	0.99116222	0.99111606	0.99106982	0.9732088	0.9723241	0.9740696	0.9717814	0.992508	0.9739846
	NBIMCC1381	0.9738993	0.99228881	0.972503	0.9720539	0.9731215	0.9739846	0.9721442	0.9740696	0.9739846	0.9739846	0.9740696	0.9738993	0.9739846	0.9739846	0.99152841	0.9741544	0.9739846	0.974239	0.9740696	0.9740696	0.974239	0.9744913	0.9741544	0.974239	0.99060255	0.9698069	0.9706677	0.9666588	0.9737281	0.9917995	0.9728579	0.9738138	0.99276842	0.99184439	0.9720539	0.999429798	0.99242056	0.9890459	0.99237672	0.99148293	0.99143737	0.99315381	0.97169	0.9717814	0.9734695	0.9721442	0.99184439	0.973296
	NBIMCC_8244_187	0.9746584	0.99237672	0.9720539	0.972946	0.9733829	0.9741544	0.9725921	0.9746584	0.9746584	0.9746584	0.9747417	0.9744913	0.9746584	0.9746584	0.99606573	0.9747417	0.9746584	0.9747417	0.9747417	0.9747417	0.9747417	0.9744913	0.9747417	0.9747417	0.99365816	0.9700001	0.9702879	0.9657966	0.9747417	0.99340733	0.9730339	0.9736421	0.99093056	0.99170947	0.973556	0.99211202	0.99237672	0.9893947	0.99228881	0.99130018	0.99130018	0.99083728	0.9737281	0.9725921	0.974575	0.9718725	0.99259512	0.974239
	NBIMCC_8250_182	0.9761233	0.9734695	0.9781228	0.9676035	0.9774455	0.9827271	0.9775215	0.9835406	0.9835406	0.9835406	0.9836022	0.983355	0.9834789	0.9835406	0.97499	0.9835406	0.983417	0.9835406	0.9836022	0.9836022	0.9836022	0.9837862	0.9836022	0.9835406	0.9736421	0.9682189	0.9766747	0.9673958	0.9866835	0.9754808	0.9733829	0.9814942	0.9738993	0.9750723	0.9807553	0.9744913	0.9753995	0.9727696	0.9751545	0.9741544	0.974239	0.9747417	0.979857	0.97499	0.9790748	0.9781971	0.9741544	0.9826635
	NBRC_13953	0.9732088	0.999685138	0.9719633	0.9725921	0.9734695	0.9738993	0.9727696	0.9731215	0.9732088	0.9732088	0.9732088	0.9730339	0.9732088	0.9732088	0.99097706	0.9732088	0.9731215	0.973296	0.9732088	0.9732088	0.9732088	0.9736421	0.9732088	0.9732088	0.99102348	0.9702879	0.9701922	0.9659056	0.9748247	0.99193393	0.9723241	0.9736421	0.9915738	0.99170947	0.9717814	0.99224473	0.99211202	0.9886413	0.99202314	0.99031792	0.99036558	0.99102348	0.9712293	0.97169	0.9733829	0.97169	0.99289757	0.9731215
	NBRC_3376	0.9780483	0.972946	0.9806872	0.9671869	0.979857	0.983417	0.9810262	0.9825998	0.9827271	0.9825998	0.9826635	0.9824078	0.982536	0.9825998	0.9732088	0.9825998	0.9826635	0.9826635	0.9826635	0.9826635	0.9826635	0.9820849	0.9826635	0.9825998	0.972946	0.9671869	0.9835406	0.9674998	0.9803442	0.9740696	0.9767527	0.9818894	0.9728579	0.9732088	0.9794329	0.9731215	0.9730339	0.9722343	0.973296	0.9724137	0.9725921	0.9736421	0.9821498	0.9784925	0.986016	0.9843909	0.9728579	0.9816265
	NBRC_3534	0.9786392	0.972946	0.9780483	0.9682189	0.986016	0.9794329	0.999397662	0.9791467	0.9792185	0.9790748	0.9791467	0.9790748	0.9790748	0.9790748	0.9727696	0.9790748	0.9792185	0.9794329	0.9791467	0.9791467	0.9792902	0.9788578	0.9792185	0.9791467	0.9723241	0.9688233	0.9771396	0.9700963	0.9781228	0.9736421	0.978419	0.9823435	0.97169	0.9732088	0.9772929	0.972681	0.972946	0.9719633	0.9732088	0.972681	0.9727696	0.9727696	0.9765966	0.9769854	0.979997	0.9780483	0.972946	0.9794329
	NBRC_3734	0.9790748	0.9747417	0.9802058	0.9695148	0.9808911	0.99175453	0.9812946	0.99055534	0.99083728	0.99060255	0.99060255	0.99050803	0.99055534	0.99060255	0.9754808	0.99055534	0.99050803	0.99046064	0.99060255	0.99060255	0.99064967	0.99097706	0.99060255	0.99055534	0.9756427	0.9692202	0.9808911	0.9698069	0.9848652	0.9753181	0.9775973	0.984271	0.9744074	0.9753995	0.9876543	0.9750723	0.9754808	0.9728579	0.9758038	0.9740696	0.9741544	0.9753995	0.98298	0.9796457	0.9843909	0.9825998	0.9753181	0.99003001
	NCIMB_700280	0.9792185	0.974239	0.9804131	0.9697098	0.9803442	0.99139172	0.9806189	0.9892458	0.9895427	0.989196	0.9892458	0.9890459	0.989146	0.989196	0.9752364	0.989096	0.989096	0.9889957	0.989146	0.989146	0.9892458	0.9895427	0.989196	0.9890459	0.9749074	0.9694169	0.9802058	0.9696125	0.9846291	0.9753995	0.9770626	0.983355	0.9738993	0.9744913	0.9859031	0.9747417	0.9747417	0.9720539	0.9749074	0.9743233	0.974239	0.9750723	0.982536	0.9800668	0.9838473	0.9816925	0.9750723	0.99116222
	NCIMB_700820	0.9775973	0.9737281	0.979504	0.9687233	0.9786392	0.99069671	0.979575	0.9870653	0.9872273	0.9870111	0.9870653	0.9869024	0.9869568	0.9870111	0.9743233	0.9869024	0.9869024	0.9869024	0.9869568	0.9869568	0.9870653	0.9866835	0.9870111	0.9868478	0.9738993	0.9684216	0.9796457	0.9679126	0.9816925	0.9750723	0.9767527	0.9820849	0.972681	0.974239	0.985041	0.9747417	0.9744074	0.9723241	0.974575	0.973296	0.9732088	0.9737281	0.9828538	0.9793616	0.9831055	0.9810935	0.9739846	0.9879177
	NCIMB_700860	0.9781971	0.9747417	0.9802058	0.9697098	0.9794329	0.99152841	0.9802751	0.9878127	0.9879701	0.98776	0.9878127	0.9876543	0.9877072	0.98776	0.9752364	0.9876543	0.9876543	0.9876543	0.9877072	0.9877072	0.9878127	0.987495	0.98776	0.9876013	0.9748247	0.9696125	0.9804131	0.9684216	0.982472	0.975884	0.9772929	0.9827271	0.9738138	0.9751545	0.9852156	0.9753995	0.9753181	0.9728579	0.9755619	0.9741544	0.974239	0.9748247	0.98298	0.9799271	0.9841506	0.9818239	0.97499	0.9885903
	NCIMB_701040	0.9779736	0.9724137	0.9774455	0.9676035	0.9781228	0.9892955	0.9787851	0.9897388	0.9899817	0.9897875	0.9898362	0.9896899	0.9897388	0.9897875	0.972681	0.9896899	0.9896899	0.9894935	0.9897388	0.9897388	0.9898362	0.9889957	0.9897875	0.9896409	0.9725921	0.9670819	0.9775973	0.9691214	0.9819547	0.973556	0.976908	0.9823435	0.9720539	0.9728579	0.9860723	0.9730339	0.9731215	0.971322	0.9727696	0.9719633	0.9719633	0.972946	0.9827905	0.9802058	0.9831055	0.9792902	0.9728579	0.9892955
	NCIMB_701437	0.9788578	0.9750723	0.9806189	0.9695148	0.9804819	0.99202314	0.9810262	0.99093056	0.99116222	0.99093056	0.99097706	0.99083728	0.99088396	0.99093056	0.9756427	0.99083728	0.99083728	0.99079051	0.99088396	0.99088396	0.99093056	0.99120829	0.99093056	0.99079051	0.9755619	0.9691214	0.9808911	0.9699036	0.9848064	0.9757233	0.977673	0.984271	0.9744913	0.9754808	0.9878652	0.9753995	0.9757233	0.9732088	0.975884	0.9743233	0.9743233	0.9754808	0.9832928	0.979575	0.9847474	0.9826635	0.9755619	0.99007823
	NCIMB_702465	0.9762819	0.9746584	0.9782712	0.9693187	0.9788578	0.983355	0.978566	0.983725	0.9836637	0.9836637	0.983725	0.9835406	0.9836022	0.9836637	0.9762819	0.9835406	0.9835406	0.9835406	0.9836022	0.9836022	0.983725	0.9835406	0.9836637	0.9834789	0.9758038	0.9687233	0.9784925	0.9665522	0.99069671	0.9762027	0.9744074	0.9817583	0.974239	0.9757233	0.9812277	0.9750723	0.975884	0.9731215	0.9757233	0.97499	0.9751545	0.9752364	0.9808233	0.9770626	0.9804819	0.979997	0.975964	0.9838473
	NCIMB_702466	0.9788578	0.9753181	0.9814278	0.9695148	0.979997	0.99152841	0.9803442	0.99060255	0.99069671	0.99055534	0.99060255	0.99041316	0.99050803	0.99055534	0.9762027	0.99046064	0.99046064	0.99046064	0.99050803	0.99050803	0.99060255	0.99031792	0.99055534	0.99041316	0.9758038	0.9695148	0.9811607	0.9709497	0.9849825	0.9763609	0.976908	0.9837862	0.975964	0.9764396	0.9873882	0.975884	0.9765966	0.9747417	0.9762819	0.9746584	0.9747417	0.9766747	0.9826635	0.9804819	0.9845697	0.982536	0.9757233	0.9899817
	NCIMB_702467	0.9757233	0.973296	0.9773693	0.9673958	0.9778987	0.9881785	0.9780483	0.9881265	0.9884366	0.9882303	0.9881785	0.9880223	0.9881265	0.9881265	0.9736421	0.9880223	0.9881265	0.9880223	0.9880745	0.9880745	0.9881265	0.9873347	0.9881265	0.9879701	0.9732088	0.9672915	0.9773693	0.9679126	0.9847474	0.974575	0.9741544	0.9816265	0.9723241	0.973556	0.985041	0.9734695	0.973556	0.9711364	0.9738993	0.9727696	0.9728579	0.9733829	0.9817583	0.9780483	0.982472	0.9790748	0.9730339	0.99083728
	NCIMB_702468	0.9803442	0.9753181	0.982472	0.968923	0.9826635	0.9842109	0.9831681	0.9824078	0.9827271	0.9823435	0.9824078	0.9822145	0.9822791	0.9823435	0.9761233	0.9823435	0.982472	0.9823435	0.9822791	0.9822791	0.9824078	0.9817583	0.9823435	0.9824078	0.9753181	0.9699036	0.983417	0.9694169	0.9827271	0.9765966	0.9770626	0.9832305	0.97499	0.9762819	0.9802058	0.9761233	0.9764396	0.9758038	0.9764396	0.9756427	0.9757233	0.9757233	0.9822145	0.9800668	0.9854467	0.9845697	0.9758038	0.983725
	NCIMB_702469	0.9774455	0.972946	0.9859031	0.9666588	0.9812946	0.9815605	0.9797163	0.9789303	0.9789303	0.9789303	0.9789303	0.9787122	0.9788578	0.9789303	0.9725921	0.9788578	0.9790026	0.9789303	0.9788578	0.9788578	0.9789303	0.979504	0.9788578	0.9789303	0.972503	0.9679126	0.9821498	0.9690223	0.9790026	0.9732088	0.97499	0.979997	0.9724137	0.9733829	0.9772163	0.9732088	0.9732088	0.9723241	0.9736421	0.9721442	0.9722343	0.9727696	0.9781228	0.9768305	0.9822791	0.9832928	0.972681	0.9801364
	NCIMB_7278	0.9788578	0.9750723	0.9806189	0.9695148	0.9804819	0.99202314	0.9810262	0.99093056	0.99116222	0.99093056	0.99097706	0.99083728	0.99088396	0.99093056	0.9756427	0.99083728	0.99083728	0.99079051	0.99088396	0.99088396	0.99093056	0.99120829	0.99093056	0.99079051	0.9755619	0.9691214	0.9808911	0.9699036	0.9848064	0.9757233	0.977673	0.984271	0.9744913	0.9754808	0.9878652	0.9753995	0.9757233	0.9732088	0.975884	0.9743233	0.9743233	0.9754808	0.9832928	0.979575	0.9847474	0.9826635	0.9755619	0.99007823
	NCIMB_8011	0.9784925	0.9747417	0.9803442	0.9690223	0.9801364	0.9918892	0.9806872	0.99079051	0.99102348	0.99079051	0.99079051	0.99069671	0.99074366	0.99079051	0.9753995	0.99069671	0.99069671	0.99064967	0.99074366	0.99074366	0.99079051	0.99106982	0.99074366	0.99064967	0.9752364	0.968923	0.9808911	0.9696125	0.9847474	0.9753995	0.9772929	0.983969	0.9741544	0.9751545	0.9877072	0.9750723	0.9754808	0.972946	0.9755619	0.9740696	0.9739846	0.9752364	0.9832305	0.9792185	0.9845102	0.9824078	0.9753181	0.9898362
	NCIMB_8140	0.9762027	0.9743233	0.9780483	0.9695148	0.978419	0.9832928	0.9783452	0.9855042	0.9853891	0.9853314	0.9853891	0.9852736	0.9853314	0.9853314	0.9762027	0.9852156	0.9852156	0.9850993	0.9852736	0.9852736	0.9853891	0.9853314	0.9853314	0.9851575	0.9753181	0.9692202	0.9772163	0.9673958	0.99079051	0.9762027	0.9753181	0.9830428	0.974575	0.9756427	0.9821498	0.97499	0.975884	0.9739846	0.9755619	0.9744913	0.974575	0.9752364	0.9810262	0.9769854	0.9801364	0.9790748	0.9761233	0.9843909
	NCIMB_8170	0.9787851	0.97499	0.9805505	0.9694169	0.9804131	0.99197858	0.9809587	0.99088396	0.99111606	0.99088396	0.99093056	0.99079051	0.99083728	0.99088396	0.9755619	0.99079051	0.99079051	0.99074366	0.99083728	0.99083728	0.99088396	0.99116222	0.99088396	0.99074366	0.9754808	0.9690223	0.9808233	0.9698069	0.9847474	0.9756427	0.9775973	0.9842109	0.9744074	0.9753995	0.9878127	0.9753181	0.9756427	0.9731215	0.9758038	0.974239	0.974239	0.9753995	0.9832305	0.979504	0.9846883	0.9825998	0.9754808	0.99003001
	NCIMB_8183	0.9787122	0.973296	0.9818239	0.9674998	0.9805505	0.984331	0.9816925	0.9835406	0.983725	0.9835406	0.9835406	0.983417	0.9835406	0.9835406	0.973556	0.983417	0.9836022	0.983417	0.9834789	0.9834789	0.9835406	0.98298	0.9834789	0.983417	0.972946	0.9669766	0.9838473	0.9684216	0.9811607	0.9746584	0.9771396	0.982536	0.9734695	0.9737281	0.9804819	0.9738138	0.9734695	0.9730339	0.9738993	0.9732088	0.973296	0.9739846	0.98298	0.9793616	0.9866285	0.9849825	0.9733829	0.9824078
	NCIMB_8882	0.9773693	0.9725921	0.9796457	0.968623	0.9783452	0.99007823	0.979575	0.99055534	0.99074366	0.99050803	0.99055534	0.99041316	0.99050803	0.99050803	0.9734695	0.99041316	0.99041316	0.99041316	0.99046064	0.99046064	0.99055534	0.9895919	0.99050803	0.99036558	0.9730339	0.9684216	0.9792902	0.9677068	0.983725	0.974239	0.9765182	0.9826635	0.9717814	0.9734695	0.9869568	0.9732088	0.9736421	0.97169	0.9738138	0.9725921	0.972503	0.9730339	0.982536	0.9781971	0.9825998	0.9808911	0.972946	0.99152841
	NCIMB_8964	0.9784925	0.9731215	0.9815605	0.9672915	0.9804131	0.9840902	0.9814942	0.9834789	0.9835406	0.983417	0.9834789	0.9832305	0.983355	0.983417	0.9733829	0.9832928	0.9835406	0.983417	0.983355	0.983355	0.9834789	0.9828538	0.983417	0.983355	0.9728579	0.966871	0.9836637	0.9682189	0.9810262	0.9744913	0.9770626	0.9822145	0.9733829	0.9732088	0.9804131	0.9736421	0.9733829	0.9725921	0.9734695	0.9730339	0.9731215	0.9739846	0.98298	0.9790748	0.9865182	0.9849239	0.9730339	0.9822791
	ND02	0.9767527	0.9714144	0.9772163	0.9685225	0.975964	0.9818894	0.9768305	0.9817583	0.9818894	0.9817583	0.9817583	0.9816265	0.9816925	0.9817583	0.9734695	0.9816265	0.9816265	0.9815605	0.9816925	0.9816925	0.9817583	0.9812277	0.9816925	0.9815605	0.9731215	0.9683204	0.978566	0.9651354	0.9812946	0.9733829	0.973296	0.9806189	0.9709497	0.9719633	0.9790748	0.9722343	0.9722343	0.9720539	0.9723241	0.9723241	0.9723241	0.9719633	0.999811652	0.9775973	0.9853891	0.979857	0.972681	0.9831055
	ND04	0.9732088	0.9886923	0.9727696	0.9710432	0.9737281	0.9744913	0.972946	0.973556	0.9737281	0.973556	0.9736421	0.973556	0.973556	0.973556	0.9895427	0.9736421	0.973556	0.973556	0.9736421	0.9736421	0.9736421	0.9734695	0.9736421	0.9736421	0.9896899	0.9698069	0.970856	0.9653572	0.9732088	0.99050803	0.9722343	0.9724137	0.9886413	0.9876543	0.9717814	0.9895427	0.9882821	0.99276842	0.9881785	0.988488	0.9884366	0.9898362	0.9720539	0.9710432	0.9734695	0.9723241	0.99069671	0.9736421
	NRIC_0766	0.9999374061	0.9731215	0.975884	0.9697098	0.9787851	0.9790026	0.9789303	0.9764396	0.9764396	0.9763609	0.9764396	0.9762819	0.9762819	0.9763609	0.9740696	0.9763609	0.9764396	0.9764396	0.9764396	0.9764396	0.9765182	0.975964	0.9764396	0.9763609	0.973556	0.9694169	0.9748247	0.9777484	0.9766747	0.9752364	0.9867932	0.9813613	0.972946	0.9744913	0.9733829	0.9744913	0.9746584	0.9738138	0.9748247	0.9736421	0.9737281	0.9736421	0.9767527	0.9840297	0.9782712	0.9762027	0.9731215	0.9778987
	NRIC_0767	0.999843162	0.9732088	0.975884	0.9698069	0.9787851	0.9790026	0.9789303	0.9765182	0.9764396	0.9764396	0.9765182	0.9762819	0.9763609	0.9764396	0.9740696	0.9763609	0.9765182	0.9764396	0.9764396	0.9764396	0.9765966	0.9760438	0.9765182	0.9764396	0.973556	0.9695148	0.9749074	0.9777484	0.9767527	0.9753181	0.9867932	0.9813613	0.9730339	0.974575	0.9733829	0.974575	0.9746584	0.9738138	0.9749074	0.9737281	0.9737281	0.9737281	0.9768305	0.9840902	0.9783452	0.9762027	0.9731215	0.9778987
	P3MRA	0.9738993	0.99228881	0.9723241	0.972681	0.9736421	0.9739846	0.9727696	0.9750723	0.9751545	0.9750723	0.9750723	0.97499	0.97499	0.9750723	0.99602824	0.9751545	0.97499	0.9753181	0.9750723	0.9750723	0.9752364	0.9751545	0.9751545	0.9752364	0.99455563	0.9701922	0.9705732	0.9655776	0.9749074	0.9941112	0.9736421	0.9739846	0.99120829	0.99125428	0.9737281	0.99170947	0.99175453	0.99017438	0.99166433	0.99074366	0.99069671	0.99143737	0.9733829	0.972503	0.9747417	0.97169	0.99268192	0.9738993
	PB2003_044-T3-4	0.984331	0.9737281	0.9765966	0.9692202	0.9762819	0.9800668	0.9781228	0.9806872	0.9804819	0.9806189	0.9806872	0.9805505	0.9806189	0.9806189	0.9738138	0.9804819	0.9807553	0.9806189	0.9805505	0.9805505	0.9806872	0.979997	0.9806189	0.9805505	0.973556	0.9693187	0.9757233	0.9756427	0.9779736	0.9746584	0.9838473	0.9820849	0.9730339	0.9744913	0.9773693	0.9740696	0.974575	0.973296	0.9748247	0.9737281	0.9738138	0.9736421	0.9793616	0.9898848	0.9820849	0.9770626	0.9740696	0.9812946
	PR-7	0.9841506	0.9718725	0.9750723	0.9678099	0.97499	0.978419	0.9763609	0.9781971	0.9786392	0.9781971	0.9782712	0.9781228	0.9781971	0.9781971	0.9720539	0.9780483	0.9782712	0.9781228	0.9781228	0.9781228	0.9781971	0.9775215	0.9781971	0.9781228	0.9719633	0.9676035	0.9750723	0.9753995	0.9762819	0.973556	0.983355	0.9792185	0.9715065	0.9727696	0.9744074	0.972503	0.972503	0.9710432	0.9728579	0.9717814	0.9719633	0.972503	0.9765966	0.9871734	0.9807553	0.9763609	0.9721442	0.978566
	PR-9	0.976908	0.9715984	0.9775215	0.9684216	0.975964	0.9818894	0.976908	0.9816925	0.9816925	0.9816265	0.9816925	0.9814942	0.9815605	0.9816265	0.9736421	0.9814942	0.9817583	0.9816925	0.9815605	0.9815605	0.9816925	0.9810262	0.9816265	0.9814278	0.9733829	0.9683204	0.9784925	0.9657966	0.9807553	0.9736421	0.9737281	0.9807553	0.97169	0.972503	0.9790748	0.9728579	0.9725921	0.9717814	0.9728579	0.972503	0.972503	0.972503	0.999138797	0.9770626	0.9850993	0.9794329	0.972946	0.9828538
	PR01	0.9853314	0.972681	0.97499	0.9670819	0.9754808	0.9788578	0.9760438	0.9780483	0.978419	0.9779736	0.9781228	0.9779736	0.9779736	0.9779736	0.972681	0.9778237	0.9781228	0.9779736	0.9778987	0.9778987	0.9780483	0.9768305	0.9779736	0.9778987	0.9725921	0.966871	0.974575	0.9763609	0.9752364	0.9739846	0.9832928	0.9787851	0.9722343	0.9733829	0.9741544	0.9730339	0.973296	0.9720539	0.9733829	0.9734695	0.973296	0.9727696	0.9750723	0.9868478	0.9790748	0.9756427	0.9731215	0.9782712
	PR02	0.9812277	0.9699036	0.9725921	0.9653572	0.9727696	0.9765966	0.9737281	0.9748247	0.9753181	0.9748247	0.9749074	0.9747417	0.9747417	0.9748247	0.968923	0.9746584	0.9749074	0.97499	0.9747417	0.9747417	0.9748247	0.9754808	0.9748247	0.9747417	0.9693187	0.965024	0.9732088	0.9732088	0.9728579	0.9704784	0.9803442	0.9767527	0.9692202	0.9700001	0.9718725	0.9703833	0.9697098	0.968623	0.9699036	0.9692202	0.9695148	0.9702879	0.9737281	0.9840902	0.9781228	0.9739846	0.9701922	0.975884
	PR03	0.98298	0.9739846	0.9770626	0.9699036	0.9764396	0.9808233	0.9772163	0.9802751	0.9805505	0.9802058	0.9802751	0.9800668	0.9802058	0.9802058	0.9737281	0.9802058	0.9803442	0.9805505	0.9802751	0.9802751	0.9804131	0.9794329	0.9803442	0.9802751	0.9738138	0.9696125	0.9772163	0.9750723	0.977673	0.9753181	0.983725	0.9818239	0.9732088	0.9743233	0.9771396	0.974239	0.9743233	0.9732088	0.9744913	0.9733829	0.9734695	0.9733829	0.9790026	0.99237672	0.9802751	0.9781971	0.9736421	0.9810262
	PR04	0.9775215	0.9727696	0.9781228	0.9694169	0.976908	0.9830428	0.977673	0.9825998	0.982536	0.982536	0.9825998	0.9823435	0.982472	0.982536	0.9749074	0.982536	0.9824078	0.9825998	0.9825998	0.9825998	0.9827271	0.9822145	0.9826635	0.982472	0.9747417	0.9695148	0.9797163	0.9660142	0.9822791	0.9748247	0.9743233	0.9820849	0.972946	0.973556	0.9792902	0.9738993	0.9734695	0.9732088	0.9736421	0.9734695	0.9733829	0.9737281	0.99800219	0.9781971	0.9863519	0.9807553	0.974239	0.9842109
	PR05	0.9841506	0.9718725	0.9749074	0.9677068	0.9750723	0.9782712	0.9762819	0.9780483	0.9784925	0.9780483	0.9781228	0.9779736	0.9780483	0.9780483	0.9720539	0.9778987	0.9781228	0.9781228	0.9779736	0.9779736	0.9780483	0.9773693	0.9780483	0.9779736	0.9721442	0.9674998	0.9751545	0.9753995	0.9763609	0.9737281	0.983355	0.9792185	0.9715065	0.972946	0.974239	0.972503	0.972681	0.9712293	0.972946	0.9717814	0.9719633	0.9725921	0.9766747	0.9871734	0.9806189	0.9763609	0.9723241	0.978419
	PR06	0.9781228	0.9728579	0.979504	0.9694169	0.9787851	0.9847474	0.9791467	0.9831681	0.983355	0.9832305	0.9832305	0.9831681	0.9832305	0.9832305	0.9746584	0.9831055	0.9831055	0.9832305	0.9831681	0.9831681	0.9831681	0.9831055	0.9831681	0.9830428	0.9738993	0.9695148	0.9805505	0.9672915	0.983969	0.9752364	0.9753995	0.9835406	0.973556	0.9739846	0.9810935	0.974575	0.9741544	0.972681	0.9743233	0.9750723	0.9751545	0.9746584	0.9879177	0.9787122	0.9847474	0.9821498	0.974239	0.9851575
	PR08	0.983417	0.972503	0.9752364	0.968015	0.97499	0.9790026	0.9767527	0.9793616	0.9792185	0.9793616	0.9794329	0.9792902	0.9793616	0.9793616	0.9724137	0.9793616	0.9794329	0.979504	0.9794329	0.9794329	0.9794329	0.9787851	0.9794329	0.9793616	0.972681	0.9681171	0.9740696	0.9752364	0.9772929	0.9737281	0.982917	0.9807553	0.9719633	0.9737281	0.9760438	0.9727696	0.973556	0.9717814	0.9738138	0.9727696	0.9727696	0.9724137	0.978419	0.9885903	0.9808233	0.9752364	0.9730339	0.9801364
	PR10	0.983969	0.9718725	0.9748247	0.9677068	0.97499	0.9781228	0.9762819	0.9778987	0.9783452	0.9779736	0.9779736	0.9778987	0.9778987	0.9779736	0.9719633	0.9778237	0.9779736	0.9778987	0.9778987	0.9778987	0.9778987	0.9772929	0.9778987	0.9778237	0.9719633	0.9674998	0.9749074	0.9753995	0.9761233	0.9737281	0.9832928	0.9791467	0.9714144	0.9727696	0.9743233	0.972503	0.9725921	0.9712293	0.9728579	0.97169	0.9718725	0.972503	0.9764396	0.9870111	0.9804819	0.9761233	0.9722343	0.9783452
	PR11	0.9763609	0.971322	0.9772163	0.9681171	0.9760438	0.9821498	0.9767527	0.9817583	0.9814278	0.9815605	0.9816265	0.9814278	0.9814942	0.9815605	0.9734695	0.9815605	0.9814278	0.9816925	0.9816265	0.9816265	0.9817583	0.9810935	0.9816925	0.9814942	0.9731215	0.9678099	0.9787122	0.9655776	0.9809587	0.9734695	0.9733829	0.9808911	0.9711364	0.9722343	0.9787122	0.9722343	0.9722343	0.9721442	0.9724137	0.9719633	0.9719633	0.9719633	0.999138797	0.9770626	0.9852736	0.9797163	0.9725921	0.9832305
	PR12	0.9850993	0.9715065	0.9725921	0.9695148	0.9764396	0.975884	0.9770626	0.9750723	0.9750723	0.97499	0.9750723	0.9749074	0.9749074	0.97499	0.9721442	0.97499	0.9750723	0.9749074	0.9750723	0.9750723	0.9751545	0.9744913	0.9750723	0.97499	0.9721442	0.9673958	0.9722343	0.9747417	0.973556	0.9736421	0.983969	0.9762819	0.9715065	0.9728579	0.9731215	0.9723241	0.9731215	0.9723241	0.9732088	0.9732088	0.9732088	0.9720539	0.972681	0.9802058	0.975964	0.973556	0.9724137	0.9743233
	PR15	0.9827271	0.9737281	0.9755619	0.9711364	0.9778987	0.9818894	0.9775973	0.9824078	0.9826635	0.9824078	0.9824078	0.9822145	0.9823435	0.9824078	0.9737281	0.9823435	0.982472	0.982472	0.9824078	0.9824078	0.982536	0.9816925	0.982472	0.9824078	0.974239	0.9709497	0.9762819	0.9730339	0.9782712	0.974239	0.9825998	0.9827271	0.9734695	0.9739846	0.9786392	0.9741544	0.9738138	0.9731215	0.9740696	0.9727696	0.9728579	0.9736421	0.9789303	0.9883852	0.9808233	0.9773693	0.974239	0.9817583
	PR16	0.9846291	0.9718725	0.975964	0.9679126	0.9757233	0.9790026	0.976908	0.9783452	0.9786392	0.9781971	0.9783452	0.9780483	0.9781228	0.9781971	0.9724137	0.9780483	0.9783452	0.9782712	0.9781228	0.9781228	0.9782712	0.9779736	0.9781971	0.9781228	0.9718725	0.9679126	0.9753181	0.975964	0.9757233	0.9736421	0.9836637	0.9794329	0.9715065	0.9734695	0.9750723	0.9731215	0.973296	0.9717814	0.973556	0.9719633	0.9720539	0.9727696	0.9761233	0.9869568	0.9804131	0.9763609	0.9725921	0.978419
	PR17	0.9845697	0.9722343	0.975964	0.9685225	0.9761233	0.9791467	0.9771396	0.9784925	0.9789303	0.9784925	0.978566	0.978419	0.978419	0.9784925	0.9727696	0.9783452	0.978566	0.9784925	0.978419	0.978419	0.9784925	0.9783452	0.9784925	0.978419	0.9722343	0.9685225	0.9762819	0.9761233	0.9763609	0.9741544	0.9835406	0.9794329	0.9720539	0.9734695	0.9754808	0.973556	0.973556	0.9718725	0.9736421	0.972503	0.972681	0.972946	0.9770626	0.9873347	0.9812277	0.9772929	0.972681	0.9791467
	PR18	0.9840902	0.97169	0.97499	0.9676035	0.9751545	0.9782712	0.9762027	0.9780483	0.9784925	0.9781228	0.9781228	0.9780483	0.9780483	0.9781228	0.9718725	0.9779736	0.9781228	0.9780483	0.9780483	0.9780483	0.9780483	0.9774455	0.9780483	0.9779736	0.9718725	0.9673958	0.9752364	0.9753181	0.9762819	0.9734695	0.9830428	0.9790748	0.971322	0.9728579	0.9743233	0.9723241	0.9725921	0.9709497	0.9728579	0.97169	0.9718725	0.9724137	0.9767527	0.9869024	0.9806189	0.9763609	0.9720539	0.9784925
	PR19	0.9839082	0.97169	0.9747417	0.9676035	0.9749074	0.9781971	0.9761233	0.9779736	0.9783452	0.9779736	0.9780483	0.9778237	0.9778987	0.9779736	0.9718725	0.9778237	0.9780483	0.9779736	0.9778987	0.9778987	0.9779736	0.9772163	0.9778987	0.9778237	0.9717814	0.9673958	0.9750723	0.9751545	0.9762027	0.9733829	0.9831055	0.9790748	0.971322	0.9727696	0.9741544	0.9723241	0.972503	0.970856	0.9727696	0.97169	0.9718725	0.9723241	0.9765966	0.9869568	0.9804819	0.9762027	0.9719633	0.9783452
	PR20	0.9870111	0.9731215	0.9743233	0.9695148	0.977673	0.9783452	0.9775973	0.9772929	0.9772163	0.9771396	0.9772929	0.9770626	0.9770626	0.9771396	0.9730339	0.9771396	0.9772929	0.9772163	0.9772163	0.9772163	0.9773693	0.9761233	0.9772929	0.9772163	0.9727696	0.9683204	0.9748247	0.9771396	0.9750723	0.9743233	0.9857897	0.979997	0.9738138	0.9737281	0.9738138	0.9747417	0.9737281	0.972946	0.9738138	0.9739846	0.9739846	0.9744913	0.974575	0.9842109	0.978419	0.9756427	0.9737281	0.9757233
	PR21	0.9845697	0.9737281	0.9764396	0.9692202	0.9753995	0.9789303	0.9771396	0.9787122	0.9790748	0.9787122	0.9787122	0.9786392	0.9787122	0.9787122	0.9732088	0.9786392	0.9787851	0.9789303	0.9787122	0.9787122	0.9788578	0.978419	0.9787851	0.9787122	0.9734695	0.9691214	0.975884	0.9751545	0.9763609	0.9749074	0.9831681	0.9799271	0.9730339	0.9741544	0.9756427	0.9741544	0.9740696	0.972681	0.9741544	0.9732088	0.9733829	0.9737281	0.9774455	0.9866835	0.9807553	0.9772929	0.9738138	0.9792902
	PR22	0.9845102	0.9733829	0.975964	0.9691214	0.9772929	0.9823435	0.9780483	0.9801364	0.9804131	0.9802058	0.9802058	0.9800668	0.9801364	0.9802058	0.9732088	0.9800668	0.9802058	0.9802058	0.9801364	0.9801364	0.9801364	0.979997	0.9801364	0.9800668	0.9728579	0.968015	0.9762027	0.974575	0.9766747	0.974575	0.984331	0.9814278	0.9732088	0.9738993	0.9779736	0.9740696	0.9737281	0.9722343	0.9739846	0.972946	0.9730339	0.9736421	0.9767527	0.9898362	0.9800668	0.9769854	0.9734695	0.9814942
	PR23	0.9838473	0.9733829	0.975964	0.9697098	0.9765966	0.9805505	0.9774455	0.9801364	0.9797163	0.9800668	0.9801364	0.9799271	0.979997	0.9800668	0.973296	0.9800668	0.9802058	0.9802058	0.9801364	0.9801364	0.9802751	0.9811607	0.9802058	0.9801364	0.9734695	0.9693187	0.9751545	0.9770626	0.9775215	0.974239	0.9830428	0.9804819	0.9728579	0.9740696	0.9780483	0.973556	0.9739846	0.972503	0.9743233	0.9731215	0.9730339	0.973556	0.9781971	0.9882303	0.9810262	0.9765182	0.9737281	0.9807553
	PR24	0.9863519	0.970856	0.9717814	0.968015	0.9764396	0.976908	0.9765182	0.9767527	0.976908	0.976908	0.976908	0.9767527	0.9768305	0.976908	0.970762	0.9767527	0.976908	0.9767527	0.9768305	0.9768305	0.9768305	0.9760438	0.9768305	0.9767527	0.9712293	0.9677068	0.9717814	0.9765182	0.9741544	0.9727696	0.9849825	0.9778237	0.9710432	0.9721442	0.9733829	0.9719633	0.9718725	0.9705732	0.9721442	0.9719633	0.9721442	0.9718725	0.9751545	0.983355	0.9767527	0.9732088	0.971322	0.9757233
	PR25	0.9770626	0.9717814	0.9775215	0.9688233	0.9764396	0.9824078	0.9773693	0.9820199	0.9819547	0.9819547	0.9820199	0.9818239	0.9818894	0.9819547	0.9739846	0.9818239	0.9818239	0.9820849	0.9818894	0.9818894	0.9820199	0.9814278	0.9819547	0.9817583	0.9736421	0.9684216	0.9789303	0.9654676	0.9813613	0.9739846	0.9736421	0.9808911	0.971322	0.9725921	0.9791467	0.9727696	0.9727696	0.9723241	0.972946	0.972681	0.9725921	0.972503	0.999365477	0.9773693	0.9854467	0.979857	0.9731215	0.9831681
	PR26	0.9843909	0.973296	0.975964	0.9690223	0.9760438	0.979997	0.9775973	0.9803442	0.9801364	0.9803442	0.9803442	0.9802751	0.9803442	0.9803442	0.9732088	0.9802751	0.9804131	0.9804131	0.9803442	0.9803442	0.9804819	0.9797868	0.9804131	0.9803442	0.9734695	0.9694169	0.9751545	0.9753181	0.9779736	0.9744074	0.9838473	0.9818239	0.972681	0.974239	0.976908	0.9737281	0.9741544	0.9725921	0.9744074	0.9730339	0.9731215	0.9733829	0.9790026	0.9893947	0.9814278	0.9763609	0.9738138	0.9811607
	PR27	0.984331	0.9722343	0.9754808	0.9678099	0.9753995	0.9787122	0.9765182	0.978419	0.9787122	0.9782712	0.978419	0.9781228	0.9781971	0.9782712	0.9724137	0.9781228	0.978419	0.978419	0.9781971	0.9781971	0.9783452	0.9778237	0.9782712	0.9781971	0.9724137	0.9678099	0.9755619	0.9757233	0.9768305	0.9740696	0.9835406	0.9797163	0.9719633	0.973296	0.9749074	0.972946	0.9731215	0.9717814	0.9733829	0.9718725	0.9720539	0.972946	0.9770626	0.9873882	0.9810935	0.9765966	0.9727696	0.9789303
	PR29	0.9840297	0.9718725	0.9749074	0.9677068	0.9749074	0.9782712	0.9762027	0.9780483	0.9784925	0.9780483	0.9781228	0.9779736	0.9780483	0.9780483	0.9720539	0.9778987	0.9781228	0.9781228	0.9779736	0.9779736	0.9780483	0.9773693	0.9780483	0.9779736	0.9721442	0.9674998	0.9750723	0.9753995	0.9763609	0.9737281	0.983355	0.9792185	0.9715065	0.972946	0.974239	0.972503	0.972681	0.9712293	0.972946	0.9717814	0.9719633	0.9725921	0.9765966	0.9870653	0.9806189	0.9762027	0.9723241	0.978419
	PR30	0.9841506	0.9725921	0.9756427	0.968923	0.975964	0.979575	0.9770626	0.9781228	0.9784925	0.9781228	0.9781228	0.9780483	0.9781228	0.9781228	0.9724137	0.9779736	0.9781971	0.9781971	0.9780483	0.9780483	0.9781228	0.9787122	0.9780483	0.9779736	0.9727696	0.9679126	0.975964	0.9767527	0.9766747	0.9739846	0.9839082	0.9796457	0.9723241	0.9731215	0.9753181	0.973296	0.9731215	0.9717814	0.973296	0.9723241	0.9724137	0.9733829	0.9765182	0.9874417	0.9804131	0.9771396	0.9731215	0.9788578
	PR31	0.9840297	0.97169	0.9749074	0.9676035	0.9748247	0.9782712	0.9762027	0.9780483	0.9784925	0.9780483	0.9781228	0.9779736	0.9780483	0.9780483	0.9718725	0.9778987	0.9781228	0.9779736	0.9779736	0.9779736	0.9780483	0.9773693	0.9780483	0.9779736	0.9717814	0.9674998	0.9749074	0.9752364	0.9761233	0.9733829	0.9832305	0.9791467	0.9714144	0.9727696	0.974239	0.9723241	0.9723241	0.970856	0.972681	0.9715984	0.9717814	0.9723241	0.9764396	0.9870653	0.9806189	0.9762027	0.9721442	0.978419
	PR32	0.9835406	0.972681	0.9753181	0.9684216	0.9754808	0.9804131	0.9772163	0.9786392	0.978566	0.9786392	0.9787122	0.9784925	0.978566	0.9786392	0.972681	0.9784925	0.9787122	0.978419	0.978566	0.978566	0.9786392	0.9779736	0.9786392	0.978419	0.972946	0.9685225	0.975884	0.973556	0.9781228	0.974239	0.9820199	0.9810935	0.9720539	0.9737281	0.9754808	0.9732088	0.9734695	0.9718725	0.9738993	0.972946	0.9730339	0.972681	0.9797868	0.9893947	0.9809587	0.9769854	0.972503	0.9812277
	PR33	0.984331	0.973556	0.975964	0.9690223	0.975964	0.9797163	0.9778237	0.9801364	0.9799271	0.9801364	0.9802058	0.9799271	0.9800668	0.9801364	0.9734695	0.979997	0.9802058	0.9802058	0.9800668	0.9800668	0.9801364	0.979504	0.9801364	0.9800668	0.973556	0.9691214	0.9753995	0.9753181	0.9779736	0.9746584	0.9839082	0.9820199	0.972946	0.9744913	0.976908	0.9739846	0.9744074	0.9728579	0.9746584	0.9733829	0.9734695	0.973556	0.9791467	0.9894935	0.9816925	0.9764396	0.9739846	0.9808911
	PR34	0.9836637	0.9715065	0.9748247	0.9681171	0.9752364	0.9793616	0.9760438	0.9778237	0.9781971	0.9778237	0.9778987	0.9777484	0.9778237	0.9778237	0.9718725	0.977673	0.9778987	0.9778237	0.9777484	0.9777484	0.9778237	0.9783452	0.9777484	0.977673	0.97169	0.9676035	0.9753181	0.9772163	0.9755619	0.972946	0.9825998	0.9788578	0.9712293	0.972503	0.9755619	0.9721442	0.9723241	0.970762	0.972681	0.9711364	0.9712293	0.9723241	0.975964	0.9865734	0.9801364	0.9766747	0.9722343	0.9782712
	QAULDN14	0.9763609	0.973296	0.9797868	0.9706677	0.9792185	0.9885903	0.979504	1	0.999429798	0.999780095	0.9999374061	0.999748491	0.999716838	0.999780095	0.9751545	0.999716838	0.999716838	0.999525914	0.999748491	0.999748491	0.999874624	0.99890967	0.999843162	0.999685138	0.97499	0.9691214	0.9784925	0.9697098	0.983355	0.9748247	0.9754808	0.9816925	0.9732088	0.9738138	0.99455563	0.9743233	0.974239	0.9731215	0.9738993	0.9731215	0.9731215	0.974239	0.9817583	0.9784925	0.9831055	0.9800668	0.9744074	0.9879177
	QAULDN61	0.9746584	0.99237672	0.972681	0.9727696	0.9741544	0.9747417	0.9728579	0.974239	0.9743233	0.974239	0.9743233	0.9741544	0.974239	0.974239	0.99237672	0.9743233	0.9741544	0.974239	0.974239	0.974239	0.9743233	0.974239	0.9743233	0.9743233	0.99134599	0.9704784	0.9714144	0.9667651	0.9756427	0.99148293	0.9733829	0.9746584	0.99120829	0.999236243	0.972946	0.99268192	0.999780095	0.989196	0.999748491	0.99046064	0.99041316	0.99102348	0.9721442	0.9722343	0.9741544	0.972681	0.99323862	0.9743233
	QH13-3	0.9741544	0.9883337	0.9717814	0.9711364	0.9736421	0.9746584	0.9721442	0.973556	0.9734695	0.973556	0.973556	0.973296	0.9734695	0.973556	0.9878652	0.9736421	0.9734695	0.9736421	0.973556	0.973556	0.9736421	0.974239	0.9736421	0.9736421	0.98776	0.9688233	0.9698069	0.9669766	0.9733829	0.9893947	0.9732088	0.9734695	0.9876543	0.9881265	0.9719633	0.9888949	0.9888949	0.9893452	0.9887938	0.9880745	0.9879701	0.9885903	0.9703833	0.9711364	0.973296	0.9712293	0.9892458	0.9723241
	QH36-1	0.973556	0.9888949	0.9720539	0.9721442	0.9741544	0.9738993	0.9721442	0.9738138	0.973556	0.9738138	0.9738138	0.973556	0.9737281	0.9738138	0.9880223	0.9738993	0.9737281	0.9738993	0.9738138	0.9738138	0.9738993	0.9739846	0.9738993	0.9738993	0.9885903	0.9695148	0.9701922	0.9659056	0.9730339	0.989196	0.9731215	0.9736421	0.9881785	0.9878127	0.9724137	0.9885392	0.9885392	0.9897388	0.9884366	0.9876543	0.9876543	0.9889453	0.970762	0.9715065	0.973296	0.9715065	0.99027016	0.9730339
	S2	0.9870653	0.9718725	0.9738138	0.9690223	0.978419	0.9770626	0.9782712	0.9753995	0.9754808	0.9753995	0.9753995	0.9753181	0.9753181	0.9753995	0.972503	0.9753181	0.9753995	0.9752364	0.9753995	0.9753995	0.9753995	0.9760438	0.9753995	0.9753181	0.9723241	0.968015	0.9715065	0.9783452	0.9725921	0.9736421	0.9865182	0.977673	0.9724137	0.9730339	0.9743233	0.9727696	0.9728579	0.9722343	0.9732088	0.9718725	0.9718725	0.9725921	0.9725921	0.9815605	0.9752364	0.9730339	0.9724137	0.974575
	S9_5010-2	0.9768305	0.9714144	0.9773693	0.9684216	0.9762027	0.9819547	0.976908	0.9818239	0.9818239	0.9817583	0.9818239	0.9816925	0.9817583	0.9817583	0.9734695	0.9816265	0.9816265	0.9817583	0.9816925	0.9816925	0.9818239	0.9812946	0.9817583	0.9815605	0.9731215	0.9684216	0.9790748	0.965024	0.9814278	0.9733829	0.973296	0.9806872	0.9709497	0.9720539	0.9791467	0.9723241	0.9721442	0.9718725	0.9724137	0.9723241	0.9723241	0.9720539	0.999557856	0.9775973	0.9855042	0.9799271	0.972681	0.983355
	ST7	0.9762819	0.9748247	0.9783452	0.9690223	0.9787122	0.9840902	0.9784925	0.9831055	0.9831055	0.9831055	0.9831681	0.98298	0.9830428	0.9831055	0.9755619	0.98298	0.98298	0.982917	0.9830428	0.9830428	0.9831055	0.9830428	0.9831055	0.982917	0.974575	0.9696125	0.978566	0.9666588	0.99193393	0.975884	0.9749074	0.982536	0.974239	0.975884	0.9804819	0.9751545	0.9761233	0.9731215	0.9758038	0.974575	0.9746584	0.9747417	0.9823435	0.975964	0.9811607	0.9804131	0.9749074	0.9849825
	SW-B10	0.9758038	0.972946	0.9766747	0.9681171	0.9816265	0.978419	0.979857	0.9765966	0.9767527	0.9767527	0.9766747	0.9764396	0.9765966	0.9765966	0.9738993	0.9764396	0.9767527	0.976908	0.9765182	0.9765182	0.9765966	0.9770626	0.9765966	0.9765182	0.9733829	0.9695148	0.9755619	0.9672915	0.9768305	0.9738138	0.9744913	0.9788578	0.9727696	0.9738993	0.9750723	0.9738138	0.9738993	0.972946	0.9741544	0.9732088	0.9732088	0.9736421	0.9750723	0.9743233	0.9781971	0.9768305	0.9738993	0.9772163
	TJA31	0.973296	0.9892955	0.97169	0.9725921	0.9738138	0.973296	0.9720539	0.973296	0.9731215	0.973296	0.9733829	0.9731215	0.973296	0.973296	0.9886413	0.9733829	0.973296	0.9734695	0.9733829	0.9733829	0.9734695	0.9737281	0.9733829	0.9734695	0.9887938	0.9700963	0.9700001	0.9669766	0.973296	0.9894441	0.9730339	0.9732088	0.9887938	0.9885392	0.9711364	0.9897388	0.989196	0.9896899	0.989196	0.989146	0.989096	0.989146	0.9714144	0.9715984	0.973556	0.9714144	0.9899333	0.9727696
	TOM-179	0.9738993	0.99139172	0.9714144	0.9720539	0.9744913	0.9754808	0.973296	0.9753995	0.9752364	0.9753181	0.9753995	0.9750723	0.9752364	0.9753181	0.99120829	0.9754808	0.9753181	0.9755619	0.9753995	0.9753995	0.9755619	0.9756427	0.9754808	0.9755619	0.99097706	0.9700001	0.9709497	0.9667651	0.9750723	0.99233281	0.9740696	0.974575	0.99050803	0.99069671	0.9734695	0.99197858	0.99130018	0.99017438	0.99130018	0.99116222	0.99111606	0.99088396	0.9725921	0.9723241	0.9743233	0.9724137	0.99130018	0.9734695
	TS1-06	0.9733829	0.9890459	0.9722343	0.9718725	0.9733829	0.9736421	0.9722343	0.9741544	0.9739846	0.9741544	0.974239	0.9739846	0.9740696	0.9741544	0.9898362	0.974239	0.9741544	0.9743233	0.974239	0.974239	0.9743233	0.9743233	0.974239	0.9743233	0.9893947	0.9688233	0.9704784	0.9661225	0.9744913	0.99079051	0.9738138	0.9739846	0.9895427	0.9893452	0.9731215	0.99003001	0.9898848	0.99069671	0.9898362	0.9896409	0.9895919	0.9897388	0.9723241	0.972681	0.9733829	0.9715984	0.9896899	0.973556
	TUA4408L	0.9799271	0.9731215	0.9775973	0.9684216	0.9845697	0.9806189	0.9848652	0.9797163	0.9797868	0.9797163	0.9797868	0.9796457	0.9797163	0.9797163	0.9733829	0.9797163	0.9797868	0.9797868	0.9797868	0.9797868	0.979857	0.9792185	0.9797868	0.9797163	0.9730339	0.9684216	0.9772929	0.970762	0.9797868	0.9740696	0.9792185	0.9832305	0.972503	0.973556	0.9777484	0.972946	0.9732088	0.97169	0.9736421	0.9718725	0.9719633	0.9731215	0.9779736	0.9777484	0.9806189	0.9786392	0.972946	0.9804819
	TW13-3	0.9743233	0.9896409	0.972946	0.9705732	0.9744074	0.9754808	0.9738138	0.9739846	0.9738993	0.9738993	0.9739846	0.9737281	0.9738138	0.9738993	0.9887431	0.9740696	0.9738993	0.9741544	0.9739846	0.9739846	0.9741544	0.9743233	0.9740696	0.9741544	0.9884366	0.9698069	0.9717814	0.9667651	0.974239	0.99036558	0.9731215	0.9741544	0.9894441	0.9885392	0.9722343	0.9895919	0.9888949	0.992508	0.9887431	0.9889453	0.9888949	0.9899817	0.9717814	0.972503	0.9740696	0.9732088	0.99041316	0.974239
	TW20-2	0.9744074	0.9897388	0.9730339	0.9706677	0.9744913	0.9755619	0.9738993	0.9740696	0.9739846	0.9739846	0.9740696	0.9738138	0.9738993	0.9739846	0.9888444	0.9741544	0.9739846	0.974239	0.9740696	0.9740696	0.974239	0.9744074	0.9741544	0.974239	0.9885392	0.9698069	0.9718725	0.966871	0.9743233	0.99046064	0.9732088	0.974239	0.9894441	0.9885392	0.9723241	0.9896899	0.9889957	0.99259512	0.9888444	0.9890459	0.9889957	0.99007823	0.9718725	0.9725921	0.9741544	0.973296	0.99041316	0.9743233
	TW24-5	0.9744913	0.9895919	0.9731215	0.970762	0.974575	0.9756427	0.9739846	0.9741544	0.9740696	0.9740696	0.9741544	0.9738993	0.9739846	0.9740696	0.9886923	0.974239	0.9740696	0.9743233	0.9741544	0.9741544	0.9743233	0.9744913	0.974239	0.9743233	0.9885392	0.9699036	0.9719633	0.9669766	0.974239	0.99041316	0.973296	0.9743233	0.9893947	0.9885903	0.9724137	0.9896899	0.9890459	0.9925516	0.9888949	0.9889453	0.9888949	0.99007823	0.9719633	0.972681	0.974239	0.9733829	0.99041316	0.9744074
	TW26-2-1	0.9744074	0.9897875	0.9732088	0.970762	0.9746584	0.9756427	0.9740696	0.9741544	0.9741544	0.9740696	0.9741544	0.9739846	0.9739846	0.9740696	0.9888949	0.974239	0.9740696	0.9744074	0.9741544	0.9741544	0.9743233	0.9744913	0.974239	0.9743233	0.9885392	0.9699036	0.9720539	0.9670819	0.974239	0.99050803	0.973296	0.9744074	0.9894441	0.9886413	0.972503	0.9897875	0.989096	0.99263856	0.9889453	0.9889957	0.9889957	0.99007823	0.9719633	0.972681	0.974239	0.9734695	0.99050803	0.974239
	TW27-3	0.9746584	0.9897875	0.9732088	0.970762	0.9747417	0.9756427	0.9736421	0.9741544	0.9741544	0.974239	0.974239	0.9739846	0.9741544	0.974239	0.9889957	0.974239	0.9741544	0.9743233	0.974239	0.974239	0.9743233	0.9744913	0.974239	0.9743233	0.9886413	0.9700963	0.9719633	0.9670819	0.974239	0.99055534	0.9733829	0.9743233	0.9894935	0.9887938	0.9723241	0.9898362	0.989096	0.99281155	0.9889957	0.9892458	0.989196	0.99031792	0.9719633	0.972681	0.9741544	0.9733829	0.99060255	0.9744074
	TW28-3-1	0.9744913	0.9897875	0.9731215	0.970762	0.974575	0.9756427	0.9739846	0.9741544	0.9740696	0.9740696	0.9741544	0.9738993	0.9739846	0.9740696	0.9888949	0.974239	0.9740696	0.9743233	0.9741544	0.9741544	0.9743233	0.9744913	0.974239	0.9743233	0.9885903	0.9699036	0.9719633	0.9669766	0.974239	0.99050803	0.973296	0.9743233	0.9894441	0.9885903	0.9724137	0.9897388	0.9890459	0.99263856	0.9888949	0.989096	0.9890459	0.99012635	0.9719633	0.972681	0.974239	0.9733829	0.99046064	0.9744074
	TW39-4	0.9744913	0.9897388	0.9727696	0.9709497	0.9744913	0.9752364	0.9738138	0.9738138	0.9738138	0.9738138	0.9738138	0.9736421	0.9737281	0.9738138	0.9889453	0.9738993	0.9737281	0.9738993	0.9738138	0.9738138	0.9739846	0.9740696	0.9738993	0.9739846	0.9886923	0.9699036	0.97169	0.9666588	0.9740696	0.99064967	0.9734695	0.9744074	0.9894935	0.9884366	0.9720539	0.9897875	0.989096	0.99233281	0.9889957	0.9886923	0.9886413	0.99003001	0.9719633	0.9725921	0.9743233	0.9732088	0.99060255	0.9738993
	TW42-4	0.9743233	0.9899333	0.9731215	0.9710432	0.9744913	0.9755619	0.9738993	0.9738138	0.9738993	0.9738993	0.9738993	0.9737281	0.9738138	0.9738993	0.9887938	0.9738993	0.9738138	0.9739846	0.9738993	0.9738993	0.9738993	0.9741544	0.9738993	0.9738993	0.9885903	0.9697098	0.9718725	0.9665522	0.9740696	0.99041316	0.9731215	0.9739846	0.9896899	0.9886413	0.9725921	0.9898362	0.989096	0.9928546	0.9888949	0.989096	0.9890459	0.99012635	0.9719633	0.972503	0.9740696	0.973296	0.99036558	0.9740696
	TW43-2	0.9744074	0.9896899	0.972681	0.970856	0.9744913	0.9751545	0.9737281	0.9738993	0.9738138	0.9738138	0.9738993	0.9736421	0.9738138	0.9738138	0.9889453	0.9739846	0.9738138	0.9738993	0.9738993	0.9738993	0.9739846	0.9740696	0.9739846	0.9739846	0.9886923	0.9698069	0.97169	0.9664453	0.9741544	0.99069671	0.9733829	0.9743233	0.9894441	0.988488	0.9720539	0.9897388	0.989146	0.99224473	0.9890459	0.9886413	0.9885903	0.99007823	0.9720539	0.972681	0.9743233	0.9732088	0.99055534	0.9738138
	TW43-3	0.9743233	0.9896409	0.9725921	0.970762	0.9744074	0.9751545	0.9736421	0.9738138	0.9737281	0.9737281	0.9738138	0.973556	0.9737281	0.9737281	0.9888444	0.9738993	0.9737281	0.9738138	0.9738138	0.9738138	0.9738993	0.9739846	0.9738993	0.9738993	0.9885903	0.9697098	0.9715984	0.9664453	0.974239	0.99060255	0.973296	0.974239	0.9895427	0.988488	0.9719633	0.9897388	0.9890459	0.99220058	0.9889453	0.9885392	0.988488	0.9899817	0.9719633	0.9725921	0.974239	0.9731215	0.99055534	0.9738993
	TW46-1	0.9747417	0.9897388	0.9730339	0.970762	0.9747417	0.9756427	0.9738138	0.974239	0.9740696	0.9741544	0.974239	0.9738993	0.9740696	0.9741544	0.9890459	0.9743233	0.9741544	0.9743233	0.974239	0.974239	0.9743233	0.9744074	0.9743233	0.9743233	0.9887431	0.9700963	0.9719633	0.9672915	0.9743233	0.99074366	0.9736421	0.9744913	0.9895427	0.988488	0.9722343	0.9898362	0.989146	0.99242056	0.989146	0.9888949	0.9888444	0.9899817	0.9722343	0.9728579	0.9744074	0.9734695	0.99069671	0.9744913
	TW48-3-2	0.9743233	0.9897388	0.9725921	0.970762	0.9744913	0.9752364	0.9736421	0.9738138	0.9738138	0.9738138	0.9738138	0.9736421	0.9737281	0.9738138	0.9889453	0.9738993	0.9737281	0.9738993	0.9738138	0.9738138	0.9739846	0.9740696	0.9738993	0.9739846	0.9886923	0.9698069	0.97169	0.9665522	0.9740696	0.99064967	0.973296	0.9743233	0.9893947	0.9884366	0.9720539	0.9897875	0.989096	0.99228881	0.9889957	0.9885903	0.9885392	0.99003001	0.9719633	0.9725921	0.9743233	0.9732088	0.99060255	0.9738993
	TW49-1	0.9743233	0.9897388	0.9725921	0.970762	0.9744913	0.9752364	0.9736421	0.9738138	0.9738138	0.9738138	0.9738138	0.9736421	0.9737281	0.9738138	0.9889453	0.9738993	0.9737281	0.9738993	0.9738138	0.9738138	0.9739846	0.9740696	0.9738993	0.9739846	0.9886923	0.9698069	0.97169	0.9665522	0.9740696	0.99064967	0.973296	0.9743233	0.9893947	0.9884366	0.9720539	0.9897875	0.989096	0.99228881	0.9889957	0.9885903	0.9885392	0.99003001	0.9719633	0.9725921	0.9743233	0.9732088	0.99060255	0.9738993
	TW50-2	0.974239	0.9896409	0.9727696	0.970762	0.9744074	0.9752364	0.9737281	0.9736421	0.9737281	0.9737281	0.9737281	0.973556	0.9736421	0.9737281	0.9887938	0.9737281	0.9736421	0.9738138	0.9737281	0.9737281	0.9737281	0.9738138	0.9737281	0.9737281	0.9885392	0.9700001	0.97169	0.9666588	0.9740696	0.99050803	0.973296	0.974239	0.9895427	0.9884366	0.9718725	0.9895919	0.9889957	0.99233281	0.9888444	0.9886413	0.9885903	0.99003001	0.9718725	0.9724137	0.9741544	0.9731215	0.99064967	0.9738993
	TW51-2	0.9744913	0.9896409	0.9730339	0.970856	0.9744913	0.9754808	0.9738138	0.9739846	0.9740696	0.9738993	0.9739846	0.9738993	0.9738993	0.9738993	0.9890459	0.9740696	0.9738993	0.974239	0.9739846	0.9739846	0.9741544	0.9743233	0.9740696	0.9741544	0.9886923	0.9700963	0.9719633	0.9667651	0.9744913	0.99074366	0.9734695	0.9744913	0.9894935	0.988488	0.9721442	0.9897388	0.989146	0.99224473	0.9889957	0.9888444	0.9887938	0.99003001	0.9721442	0.972681	0.9744074	0.9733829	0.99060255	0.9741544
	TW7-2-2	0.9744913	0.9897388	0.9731215	0.970762	0.974575	0.9756427	0.9739846	0.9741544	0.9740696	0.9740696	0.9741544	0.9738993	0.9739846	0.9740696	0.9888444	0.974239	0.9740696	0.9743233	0.9741544	0.9741544	0.9743233	0.9744913	0.974239	0.9743233	0.9885392	0.9699036	0.9719633	0.9669766	0.974239	0.99046064	0.973296	0.9743233	0.9894441	0.9886413	0.9724137	0.9896899	0.9889957	0.99259512	0.9888444	0.9890459	0.9889957	0.99007823	0.9719633	0.972681	0.974239	0.9733829	0.99041316	0.9744074
	TW8-2	0.97499	0.9897388	0.973556	0.9709497	0.9751545	0.9757233	0.9739846	0.9743233	0.9743233	0.9743233	0.9743233	0.9741544	0.974239	0.9743233	0.989096	0.9744074	0.974239	0.9743233	0.9743233	0.9743233	0.9744074	0.974575	0.9744074	0.9744074	0.9886923	0.9700963	0.9723241	0.9676035	0.9741544	0.99060255	0.9737281	0.974575	0.9895427	0.9887938	0.9727696	0.9899333	0.989196	0.99294047	0.989196	0.9893947	0.9893452	0.99031792	0.9722343	0.9732088	0.9743233	0.9734695	0.99055534	0.974575
	TY-11	0.9676035	0.9678099	0.966871	0.9826635	0.9662304	0.9665522	0.9666588	0.9676035	0.9678099	0.9676035	0.9677068	0.9676035	0.9676035	0.9676035	0.9673958	0.9676035	0.9677068	0.9678099	0.9677068	0.9677068	0.9677068	0.968015	0.9677068	0.9676035	0.968015	0.9862962	0.9637742	0.9622375	0.9673958	0.968623	0.966871	0.9673958	0.9681171	0.968623	0.9655776	0.9674998	0.9685225	0.966338	0.968923	0.9681171	0.9681171	0.9685225	0.9670819	0.9660142	0.9670819	0.9653572	0.9678099	0.9673958
	Tb1-1	0.9730339	0.988488	0.97169	0.9715984	0.9734695	0.9727696	0.9719633	0.9724137	0.972503	0.9724137	0.972503	0.9722343	0.9723241	0.9724137	0.9886413	0.972503	0.9724137	0.9725921	0.972503	0.972503	0.9725921	0.9730339	0.972503	0.9725921	0.9877072	0.9691214	0.9704784	0.9641195	0.9728579	0.989196	0.972681	0.9724137	0.9883852	0.9885903	0.970856	0.9892458	0.989196	0.9886923	0.989096	0.9876013	0.9875482	0.9889453	0.9706677	0.970856	0.972946	0.9718725	0.9895919	0.9717814
	Tb10-5	0.9739846	0.989146	0.9723241	0.9717814	0.9738138	0.9741544	0.972946	0.973296	0.973296	0.973296	0.973296	0.973296	0.973296	0.973296	0.9886413	0.9733829	0.9732088	0.973556	0.973296	0.973296	0.9734695	0.9739846	0.9733829	0.9734695	0.9885903	0.9701922	0.971322	0.9652465	0.974575	0.9897875	0.9727696	0.9732088	0.9887938	0.9890459	0.97169	0.9892955	0.9896409	0.99027016	0.9894935	0.9888949	0.9888444	0.9888949	0.97169	0.9717814	0.9737281	0.972681	0.9898362	0.973556
	Tb12-3	0.974239	0.9890459	0.9724137	0.9719633	0.9741544	0.9747417	0.973296	0.9744074	0.974239	0.9744074	0.9744913	0.974239	0.9744074	0.9744074	0.9885392	0.9744913	0.9744074	0.974575	0.9744913	0.9744913	0.974575	0.9748247	0.9744913	0.974575	0.9886413	0.9700963	0.9712293	0.9655776	0.974575	0.9898848	0.9734695	0.9733829	0.9885903	0.9887938	0.9725921	0.989146	0.9894441	0.9897388	0.9892955	0.989096	0.9890459	0.989146	0.971322	0.9720539	0.9737281	0.972681	0.9898362	0.9737281
	Tb13-5	0.9736421	0.9882821	0.9723241	0.970856	0.9738993	0.9730339	0.9725921	0.9723241	0.9722343	0.9722343	0.9723241	0.9720539	0.9721442	0.9722343	0.9883337	0.9724137	0.9722343	0.9724137	0.9723241	0.9723241	0.972503	0.972503	0.9724137	0.972503	0.98776	0.9697098	0.970762	0.9651354	0.9736421	0.9894441	0.9725921	0.9725921	0.9881265	0.9881265	0.9703833	0.9883337	0.9886923	0.9899817	0.9885392	0.9881265	0.9880745	0.9888444	0.970762	0.9711364	0.973556	0.9719633	0.9889957	0.972503
	Tb17-6	0.9732088	0.9889453	0.9717814	0.9725921	0.9730339	0.9727696	0.9717814	0.9732088	0.9730339	0.9730339	0.9731215	0.9728579	0.9730339	0.9730339	0.9882821	0.9732088	0.9730339	0.9731215	0.9731215	0.9731215	0.9732088	0.973556	0.9732088	0.9732088	0.9881785	0.9703833	0.9696125	0.9653572	0.973556	0.9895427	0.9728579	0.972681	0.9878127	0.9881785	0.9709497	0.9883852	0.9887938	0.9899333	0.9886923	0.9879701	0.9879177	0.9880223	0.9709497	0.9704784	0.9725921	0.9710432	0.9898848	0.9721442
	Tb18-1	0.973296	0.9881785	0.9720539	0.9714144	0.9732088	0.9736421	0.9714144	0.9727696	0.9728579	0.9727696	0.9727696	0.9725921	0.972681	0.9727696	0.988488	0.9727696	0.972681	0.972681	0.9727696	0.9727696	0.9727696	0.973296	0.9727696	0.9727696	0.9882821	0.9681171	0.9699036	0.9641195	0.972681	0.99003001	0.9728579	0.9724137	0.9882303	0.98776	0.970856	0.9888949	0.9883337	0.988488	0.9882303	0.9888444	0.9888444	0.9885903	0.9712293	0.9711364	0.9731215	0.9715065	0.9894935	0.9717814
	Tb21-3	0.9737281	0.9892955	0.9724137	0.9730339	0.9738138	0.9750723	0.9725921	0.9748247	0.9748247	0.9747417	0.9748247	0.9746584	0.9747417	0.9747417	0.9883337	0.9749074	0.9747417	0.97499	0.9748247	0.9748247	0.97499	0.9749074	0.9749074	0.97499	0.9886413	0.9703833	0.9700001	0.9652465	0.973556	0.9897388	0.973296	0.973556	0.9888949	0.9880745	0.973296	0.989146	0.9887431	0.989146	0.9886413	0.9888949	0.9887938	0.9894935	0.97169	0.9718725	0.9740696	0.9714144	0.9899817	0.9737281
	Tb22-2-2	0.9732088	0.9893452	0.9722343	0.9731215	0.9730339	0.9731215	0.9724137	0.9737281	0.9737281	0.9737281	0.9737281	0.973556	0.9736421	0.9737281	0.988488	0.9738138	0.9736421	0.9738138	0.9737281	0.9737281	0.9738138	0.9739846	0.9738138	0.9738138	0.9883852	0.9700963	0.970856	0.9652465	0.9733829	0.9895427	0.9725921	0.9727696	0.9886413	0.9887431	0.9730339	0.9892458	0.9893947	0.9889957	0.9892955	0.9881785	0.9881265	0.9888949	0.971322	0.97169	0.973556	0.9723241	0.99022232	0.972681
	Tb24-3	0.9723241	0.9880745	0.9719633	0.972681	0.9737281	0.9728579	0.97169	0.972946	0.9730339	0.972946	0.9730339	0.9728579	0.9728579	0.972946	0.9883852	0.9730339	0.972946	0.9731215	0.9730339	0.9730339	0.9731215	0.9734695	0.9730339	0.9731215	0.9881265	0.9699036	0.9701922	0.9648001	0.9727696	0.9890459	0.9719633	0.972681	0.987281	0.9876543	0.9718725	0.9883852	0.9883337	0.9883852	0.9881785	0.987495	0.987495	0.9879701	0.97169	0.970762	0.973296	0.9718725	0.9899333	0.9724137
	Tb24-4	0.973556	0.9885903	0.972681	0.9722343	0.9737281	0.9744074	0.972503	0.9734695	0.973556	0.9733829	0.9734695	0.9733829	0.9733829	0.9733829	0.9883852	0.973556	0.9733829	0.973556	0.9734695	0.9734695	0.9736421	0.974239	0.973556	0.9734695	0.9878127	0.9694169	0.970856	0.9642339	0.9730339	0.9894935	0.9732088	0.9731215	0.9879177	0.9879701	0.9719633	0.989146	0.9886413	0.9886413	0.9885392	0.9882821	0.9882821	0.9886923	0.9715984	0.9715065	0.974239	0.9724137	0.9893452	0.9725921
	Tb25-2	0.9731215	0.9888444	0.9718725	0.9719633	0.9733829	0.9733829	0.9714144	0.9733829	0.973556	0.9734695	0.9734695	0.9733829	0.9734695	0.9734695	0.9883852	0.9734695	0.9733829	0.973556	0.9734695	0.9734695	0.973556	0.9740696	0.9734695	0.973556	0.9888444	0.9698069	0.9699036	0.9656873	0.9731215	0.989196	0.9723241	0.972946	0.989096	0.9885392	0.9719633	0.9889453	0.9890459	0.99046064	0.9888949	0.9878127	0.98776	0.9892955	0.9715065	0.9715065	0.973556	0.9715065	0.99012635	0.972946
	Tb26-3	0.974239	0.989196	0.9724137	0.9718725	0.9744074	0.9744913	0.9725921	0.9732088	0.9732088	0.9732088	0.973296	0.9730339	0.9731215	0.9732088	0.9886923	0.973296	0.9732088	0.973296	0.973296	0.973296	0.9733829	0.9740696	0.973296	0.9733829	0.9882821	0.9704784	0.9705732	0.9659056	0.9739846	0.9895427	0.9728579	0.974575	0.9883852	0.9887938	0.9715984	0.9892458	0.9894935	0.9899817	0.9893947	0.9885903	0.9885903	0.9887431	0.9715065	0.9719633	0.9748247	0.9719633	0.9896899	0.9733829
	Tb27-3	0.9736421	0.9892458	0.9723241	0.972946	0.9737281	0.97499	0.972503	0.9747417	0.9747417	0.9746584	0.9747417	0.974575	0.9746584	0.9746584	0.9882821	0.9748247	0.9746584	0.9749074	0.9747417	0.9747417	0.9749074	0.9748247	0.9748247	0.9749074	0.9885903	0.9704784	0.9699036	0.9651354	0.9734695	0.9896899	0.9732088	0.9734695	0.9888444	0.9880223	0.9732088	0.989096	0.9886923	0.989096	0.9885903	0.9888444	0.9887431	0.9894441	0.9715984	0.9717814	0.9739846	0.971322	0.9899817	0.9736421
	Tb3-2	0.9734695	0.9886923	0.9724137	0.9721442	0.973296	0.9740696	0.9722343	0.9743233	0.974239	0.9743233	0.9744074	0.9740696	0.974239	0.9743233	0.9879177	0.9744074	0.9743233	0.9744074	0.9744074	0.9744074	0.9744913	0.9744074	0.9744074	0.9744913	0.9882303	0.9698069	0.9709497	0.9643478	0.9728579	0.9897388	0.9732088	0.972503	0.9878127	0.98776	0.9725921	0.989196	0.9884366	0.9884366	0.9883852	0.9882821	0.9882821	0.9885903	0.97169	0.97169	0.9737281	0.9721442	0.9896409	0.972946
	Tb3-3	0.9737281	0.9883337	0.972681	0.972681	0.973296	0.9731215	0.972503	0.9737281	0.9738138	0.9736421	0.9737281	0.9736421	0.9736421	0.9736421	0.9889453	0.9738138	0.9736421	0.9739846	0.9737281	0.9737281	0.9738993	0.9741544	0.9738138	0.9738993	0.9889957	0.9701922	0.9711364	0.9636583	0.9731215	0.9893947	0.9721442	0.9723241	0.9877072	0.9878127	0.9723241	0.9887938	0.9885392	0.9887938	0.9883852	0.9876543	0.9876013	0.9885903	0.9723241	0.9724137	0.9741544	0.9724137	0.9896409	0.9732088
	Tb3-5	0.973556	0.9877072	0.9720539	0.9722343	0.973296	0.9730339	0.9720539	0.9738138	0.9737281	0.9737281	0.9738138	0.973556	0.9737281	0.9737281	0.9882303	0.9738993	0.9737281	0.9737281	0.9738138	0.9738138	0.9738993	0.9741544	0.9738993	0.9738993	0.987495	0.9698069	0.970762	0.9638897	0.972503	0.988488	0.9721442	0.9727696	0.9869024	0.987495	0.9721442	0.9885903	0.9882303	0.9883337	0.9880745	0.9871194	0.9871194	0.9874417	0.9725921	0.9718725	0.974239	0.9723241	0.989196	0.9719633
	Tb30-2	0.9733829	0.9887431	0.9728579	0.973296	0.9739846	0.9738993	0.972946	0.974575	0.974575	0.974575	0.9746584	0.9744074	0.9744913	0.974575	0.9884366	0.9746584	0.974575	0.9747417	0.9746584	0.9746584	0.9747417	0.9748247	0.9746584	0.9747417	0.9884366	0.9701922	0.9715984	0.9644615	0.9737281	0.9886413	0.972946	0.9730339	0.9889453	0.98776	0.9732088	0.9887938	0.9883852	0.9894935	0.9882303	0.9871194	0.9870653	0.9895427	0.9730339	0.9721442	0.9743233	0.972946	0.99003001	0.9737281
	Tb30-3-2	0.9720539	0.9887431	0.9720539	0.9727696	0.973556	0.9732088	0.9717814	0.9738138	0.9737281	0.9737281	0.9738138	0.973556	0.9736421	0.9737281	0.9887431	0.9738993	0.9737281	0.9739846	0.9738138	0.9738138	0.9739846	0.9738993	0.9738993	0.9739846	0.9886923	0.9702879	0.9703833	0.9646876	0.9737281	0.9893452	0.9715065	0.972503	0.9893947	0.9876543	0.9720539	0.9886413	0.9883337	0.9896409	0.9882303	0.9873882	0.9873882	0.9898362	0.9715065	0.970856	0.973556	0.9717814	0.99022232	0.972681
	Tb32-4	0.973296	0.9883337	0.9721442	0.9722343	0.9733829	0.9727696	0.9727696	0.9724137	0.9723241	0.9723241	0.9724137	0.9721442	0.9722343	0.9723241	0.9878127	0.972503	0.9723241	0.972503	0.9724137	0.9724137	0.9725921	0.972946	0.972503	0.9725921	0.9878127	0.9693187	0.9700963	0.9645747	0.9730339	0.9898362	0.972503	0.9728579	0.98776	0.98776	0.9706677	0.9887431	0.9883852	0.9887431	0.9882303	0.9883852	0.9882303	0.9886923	0.970762	0.9710432	0.9731215	0.97169	0.9897388	0.9721442
	Tb34-1	0.9744074	0.9892458	0.97169	0.9734695	0.9734695	0.9736421	0.972681	0.9730339	0.9731215	0.972946	0.9730339	0.972946	0.972946	0.972946	0.9883852	0.9731215	0.972946	0.9731215	0.9730339	0.9730339	0.9732088	0.9738993	0.9731215	0.9730339	0.9879177	0.9709497	0.9706677	0.9642339	0.9727696	0.9895919	0.972946	0.9733829	0.988488	0.9880223	0.9717814	0.989146	0.9886923	0.9895919	0.988488	0.9879177	0.9878652	0.9886413	0.97169	0.9715984	0.9736421	0.9717814	0.9894935	0.972681
	Tb38-1	0.9738138	0.9886413	0.9719633	0.9706677	0.9738138	0.9736421	0.972681	0.972946	0.9730339	0.9728579	0.972946	0.9727696	0.9727696	0.9728579	0.9882303	0.9730339	0.9728579	0.9730339	0.972946	0.972946	0.9731215	0.9736421	0.9730339	0.9731215	0.9883337	0.9690223	0.9704784	0.9654676	0.9741544	0.9898848	0.9728579	0.9733829	0.9881785	0.9880745	0.971322	0.989196	0.9887431	0.9886413	0.9885392	0.9888949	0.9888444	0.9889453	0.9703833	0.97169	0.972681	0.9718725	0.9898848	0.972946
	Tb7-2	0.9743233	0.9892955	0.972503	0.9727696	0.9736421	0.9734695	0.9724137	0.9734695	0.9734695	0.9734695	0.9734695	0.973296	0.9733829	0.9734695	0.9883337	0.973556	0.9733829	0.9733829	0.9734695	0.9734695	0.973556	0.9736421	0.973556	0.973556	0.9880223	0.9700963	0.971322	0.9653572	0.9733829	0.9893947	0.9728579	0.9730339	0.9889957	0.9878127	0.9721442	0.9888949	0.9885903	0.9887431	0.988488	0.9881265	0.9881265	0.9887938	0.9722343	0.9720539	0.9740696	0.972503	0.9895427	0.973296
	Tb7-4	0.9738138	0.9885903	0.9717814	0.9725921	0.972946	0.973296	0.97169	0.9737281	0.9734695	0.973556	0.9736421	0.973296	0.9734695	0.973556	0.9882303	0.9736421	0.973556	0.9737281	0.9736421	0.9736421	0.9737281	0.9737281	0.9736421	0.9737281	0.988488	0.970856	0.9703833	0.9642339	0.9736421	0.9893452	0.972681	0.972503	0.9880223	0.9874417	0.971322	0.9886413	0.9881785	0.9892458	0.9880745	0.9875482	0.987495	0.9883337	0.9722343	0.97169	0.9738138	0.97169	0.9889957	0.9727696
	Tb8-4	0.9732088	0.9883852	0.9718725	0.97169	0.9728579	0.973296	0.9714144	0.972946	0.9730339	0.9728579	0.972946	0.9728579	0.9728579	0.9728579	0.9883337	0.9730339	0.9728579	0.972946	0.972946	0.972946	0.9731215	0.9736421	0.9730339	0.9731215	0.9880223	0.9687233	0.970762	0.9635421	0.9732088	0.9896409	0.9728579	0.9725921	0.9880223	0.9879177	0.9715065	0.9885392	0.9886413	0.9895427	0.9885392	0.9878652	0.9878652	0.9884366	0.970856	0.9712293	0.9732088	0.9719633	0.9892458	0.9719633
	Tb8-5	0.9739846	0.9899333	0.972681	0.97169	0.974575	0.973556	0.9728579	0.9734695	0.973556	0.9734695	0.9734695	0.9733829	0.9734695	0.9734695	0.9899817	0.973556	0.9733829	0.9737281	0.9734695	0.9734695	0.9736421	0.9738993	0.973556	0.9736421	0.9898848	0.9697098	0.9710432	0.9656873	0.974239	0.99106982	0.972946	0.9733829	0.9886923	0.9893947	0.9719633	0.99027016	0.99003001	0.99007823	0.99003001	0.99012635	0.99007823	0.9896409	0.971322	0.9720539	0.9738993	0.9723241	0.99064967	0.9739846
	UMB0003	0.9768305	0.9714144	0.9772929	0.9684216	0.9760438	0.9818894	0.9768305	0.9818239	0.9819547	0.9818239	0.9818239	0.9816925	0.9817583	0.9818239	0.9734695	0.9816925	0.9816925	0.9816265	0.9817583	0.9817583	0.9818239	0.9812946	0.9817583	0.9816265	0.9731215	0.9682189	0.9787851	0.9652465	0.9814278	0.9733829	0.9732088	0.9804819	0.9709497	0.9718725	0.9791467	0.9721442	0.9721442	0.9720539	0.9723241	0.9722343	0.9723241	0.9719633	0.999874624	0.977673	0.9853891	0.979997	0.972681	0.9832928
	UMB0005	0.9767527	0.971322	0.9771396	0.9683204	0.975884	0.9819547	0.9766747	0.9816925	0.9818239	0.9816925	0.9816925	0.9815605	0.9816265	0.9816925	0.9733829	0.9815605	0.9815605	0.9814942	0.9816265	0.9816265	0.9816925	0.9811607	0.9816265	0.9814942	0.9730339	0.9683204	0.9787851	0.9651354	0.9814278	0.973296	0.9731215	0.9805505	0.970856	0.9718725	0.9790026	0.9721442	0.9720539	0.9719633	0.9722343	0.9722343	0.9722343	0.9718725	0.999780095	0.9775973	0.9854467	0.9799271	0.972681	0.9832928
	UMB10309	0.9872273	0.9723241	0.972946	0.9691214	0.977673	0.9765182	0.9778237	0.9755619	0.9755619	0.9755619	0.9755619	0.9753995	0.9754808	0.9755619	0.9727696	0.9754808	0.9755619	0.9756427	0.9755619	0.9755619	0.9756427	0.9744913	0.9755619	0.9754808	0.9731215	0.9682189	0.9724137	0.9762819	0.9738993	0.9741544	0.9864629	0.978566	0.972503	0.973296	0.9730339	0.9732088	0.9733829	0.9721442	0.9736421	0.9728579	0.972946	0.9730339	0.9733829	0.983725	0.9765182	0.973556	0.9724137	0.9762027
	UMB1112A	0.9782712	0.9731215	0.9792185	0.9690223	0.977673	0.983725	0.978566	0.9823435	0.9824078	0.9822791	0.9823435	0.9822145	0.9822791	0.9822791	0.974575	0.9821498	0.9821498	0.9822791	0.9822145	0.9822145	0.9823435	0.9817583	0.9822791	0.9820849	0.9739846	0.9691214	0.9806872	0.9667651	0.982472	0.9749074	0.9749074	0.9825998	0.9728579	0.9738993	0.9792902	0.9741544	0.9739846	0.9731215	0.9741544	0.9739846	0.9739846	0.9736421	0.99741068	0.9786392	0.9867932	0.9816925	0.9736421	0.9845102
	UMB1112B	0.9762819	0.9711364	0.976908	0.9676035	0.9756427	0.9812946	0.9763609	0.9809587	0.9810262	0.9809587	0.9809587	0.9807553	0.9808911	0.9809587	0.972946	0.9808233	0.9808233	0.9808233	0.9808911	0.9808911	0.9809587	0.9803442	0.9808911	0.9807553	0.9725921	0.9676035	0.9782712	0.965024	0.9803442	0.972946	0.9730339	0.9806189	0.9706677	0.9718725	0.9781228	0.9720539	0.9718725	0.9715984	0.9721442	0.97169	0.9717814	0.9714144	0.999073584	0.9765966	0.9846291	0.9794329	0.9724137	0.9822791
	UN03-69	0.9766747	0.9720539	0.9782712	0.9677068	0.9846883	0.9778237	0.9832305	0.978566	0.9784925	0.978419	0.978419	0.9783452	0.978419	0.978419	0.9720539	0.9783452	0.9784925	0.978566	0.978419	0.978419	0.978566	0.9780483	0.9784925	0.978419	0.972503	0.9677068	0.976908	0.9691214	0.9781971	0.973556	0.9764396	0.9803442	0.9711364	0.9724137	0.9764396	0.9719633	0.9724137	0.9715065	0.9727696	0.9720539	0.9721442	0.9717814	0.9768305	0.974575	0.9790748	0.9778987	0.972503	0.9784925
	VG_1	0.9777484	0.9722343	0.9790026	0.9684216	0.9779736	0.983725	0.9790026	0.982472	0.9824078	0.9824078	0.982472	0.9822145	0.9823435	0.9824078	0.9740696	0.9822791	0.9822791	0.9822791	0.9823435	0.9823435	0.982472	0.9820199	0.9824078	0.9822145	0.973296	0.9692202	0.9806189	0.9672915	0.983417	0.974575	0.9751545	0.98298	0.973296	0.9738138	0.9792902	0.974239	0.9738993	0.9724137	0.974239	0.9744074	0.9743233	0.9738138	0.9877072	0.9790026	0.9852156	0.9820199	0.973556	0.9841506
	VG_2	0.9777484	0.9722343	0.9791467	0.9685225	0.9781228	0.983725	0.9790026	0.9825998	0.982536	0.982536	0.9825998	0.9823435	0.982472	0.982536	0.9740696	0.9824078	0.9824078	0.9824078	0.982472	0.982472	0.9825998	0.9821498	0.982536	0.9823435	0.9733829	0.9692202	0.9806189	0.9673958	0.983355	0.974575	0.9751545	0.98298	0.9733829	0.9738993	0.9794329	0.974239	0.9739846	0.972503	0.974239	0.9744074	0.974239	0.9738138	0.9878127	0.9790748	0.9851575	0.9820849	0.9736421	0.9842109
	VHProbi_R03	0.9741544	0.99211202	0.9723241	0.9717814	0.973296	0.9738138	0.9724137	0.974239	0.9743233	0.9743233	0.9743233	0.9741544	0.974239	0.9743233	0.99479452	0.9743233	0.974239	0.9744074	0.9743233	0.9743233	0.9744074	0.974239	0.9743233	0.9744074	0.99228881	0.9699036	0.9711364	0.9660142	0.9746584	0.99289757	0.9722343	0.9734695	0.99055534	0.99106982	0.9727696	0.99175453	0.99166433	0.9886923	0.99184439	0.99041316	0.99050803	0.99069671	0.9734695	0.9722343	0.9747417	0.9725921	0.9925516	0.973556
	WMGA17-3	0.97499	0.9897388	0.972946	0.971322	0.9741544	0.9758038	0.9737281	0.9734695	0.973556	0.9733829	0.9734695	0.9733829	0.9733829	0.9733829	0.988488	0.973556	0.9733829	0.9737281	0.9734695	0.9734695	0.9736421	0.9744074	0.973556	0.9736421	0.9882303	0.9695148	0.9714144	0.9666588	0.9744913	0.99050803	0.9733829	0.9739846	0.9887938	0.9884366	0.972681	0.9892458	0.9887431	0.9928546	0.9885903	0.9887938	0.9887431	0.989196	0.9717814	0.9728579	0.9746584	0.9727696	0.9893452	0.9740696
	WMGA17-6	0.9749074	0.9897388	0.9728579	0.9712293	0.9740696	0.9757233	0.9736421	0.9733829	0.9734695	0.973296	0.9733829	0.973296	0.973296	0.973296	0.988488	0.9734695	0.973296	0.9736421	0.9733829	0.9733829	0.973556	0.9743233	0.9734695	0.973556	0.9882303	0.9695148	0.971322	0.9665522	0.9744074	0.99050803	0.973296	0.9738993	0.9886923	0.9883337	0.9725921	0.9892458	0.9887431	0.9928546	0.9885903	0.9887938	0.9887431	0.989196	0.97169	0.9727696	0.974575	0.972681	0.9894441	0.9739846
	WMGA37-2	0.9744913	0.9893947	0.972503	0.9712293	0.9738138	0.9747417	0.9734695	0.9743233	0.9743233	0.974239	0.974239	0.9741544	0.974239	0.974239	0.9895919	0.974239	0.974239	0.9743233	0.974239	0.974239	0.9743233	0.9739846	0.974239	0.9743233	0.9890459	0.9696125	0.97169	0.9661225	0.9744913	0.99088396	0.9737281	0.9744913	0.9895919	0.9888949	0.972503	0.99036558	0.9895427	0.99378258	0.9894935	0.9893947	0.9893947	0.9899333	0.9732088	0.972946	0.974575	0.9732088	0.99022232	0.9736421
	WMGA37-4	0.9741544	0.9886413	0.9728579	0.970762	0.9737281	0.974239	0.973296	0.9736421	0.973556	0.973556	0.9736421	0.9733829	0.973556	0.973556	0.9893452	0.9737281	0.9737281	0.9736421	0.9736421	0.9736421	0.9737281	0.9739846	0.9737281	0.9737281	0.9887938	0.9695148	0.9712293	0.9661225	0.973556	0.99027016	0.9731215	0.9738138	0.9892955	0.9888949	0.9722343	0.99007823	0.9892955	0.99336526	0.9892458	0.9894935	0.9894441	0.99003001	0.9720539	0.972503	0.9738138	0.9728579	0.99022232	0.9733829
	WMGA38-3	0.9746584	0.9888949	0.9733829	0.9709497	0.9740696	0.9746584	0.9734695	0.9744074	0.9743233	0.9744074	0.9744074	0.9741544	0.9743233	0.9744074	0.9893947	0.9744913	0.9744913	0.9744913	0.9744074	0.9744074	0.9744913	0.9747417	0.9744913	0.9744913	0.9886923	0.9697098	0.97169	0.9669766	0.9739846	0.99060255	0.973556	0.9741544	0.9894441	0.9887938	0.9728579	0.99017438	0.989196	0.9941112	0.989096	0.9896409	0.9895919	0.9899333	0.972681	0.9732088	0.9743233	0.9731215	0.99012635	0.9736421
	WMGA38-4	0.9748247	0.9887431	0.9734695	0.9711364	0.9740696	0.9744913	0.9734695	0.9744074	0.9744074	0.9744074	0.9744074	0.974239	0.9743233	0.9744074	0.9893452	0.9744913	0.9744913	0.9744913	0.9744074	0.9744074	0.9744913	0.9746584	0.9744913	0.9744913	0.9886923	0.9700001	0.9715984	0.9667651	0.9739846	0.99050803	0.9736421	0.9740696	0.9893947	0.9886923	0.972946	0.99003001	0.989096	0.99407037	0.9889957	0.9897875	0.9897388	0.9899333	0.972681	0.973296	0.974239	0.9730339	0.9899817	0.9737281
	WMGA38-5	0.9747417	0.9888444	0.973296	0.9710432	0.9739846	0.974575	0.9733829	0.9743233	0.974239	0.9743233	0.9743233	0.9740696	0.974239	0.9743233	0.9893452	0.9744074	0.9744074	0.9744074	0.9743233	0.9743233	0.9744074	0.9746584	0.9744074	0.9744074	0.9887431	0.9698069	0.9715984	0.966871	0.9738993	0.99055534	0.9734695	0.9740696	0.9893947	0.9887431	0.9727696	0.99012635	0.989146	0.99407037	0.9890459	0.9896899	0.9896409	0.9899333	0.9725921	0.9731215	0.974239	0.9730339	0.99007823	0.9737281
	WMGA40-2	0.9747417	0.9888444	0.973296	0.9710432	0.9739846	0.974575	0.9733829	0.9743233	0.974239	0.9743233	0.9743233	0.9740696	0.974239	0.9743233	0.9893452	0.9744074	0.9744074	0.9744074	0.9743233	0.9743233	0.9744074	0.9746584	0.9744074	0.9744074	0.9887431	0.9698069	0.9715984	0.966871	0.9738993	0.99055534	0.9734695	0.9740696	0.9893947	0.9887431	0.9727696	0.99012635	0.989146	0.99402947	0.9890459	0.9896899	0.9896409	0.9899333	0.9725921	0.9731215	0.974239	0.9730339	0.99007823	0.9737281
	WMGA40-4	0.9748247	0.9887938	0.973556	0.9709497	0.9741544	0.9746584	0.9734695	0.9743233	0.9744074	0.9743233	0.9744074	0.974239	0.9743233	0.9743233	0.9893452	0.9744074	0.9744074	0.9744074	0.9744074	0.9744074	0.9744074	0.9746584	0.9744074	0.9744074	0.9885903	0.9700963	0.97169	0.966871	0.9740696	0.99050803	0.9737281	0.9741544	0.9894441	0.9887938	0.972946	0.99007823	0.989146	0.99382391	0.989096	0.9896899	0.9896409	0.99003001	0.9725921	0.9733829	0.974239	0.9732088	0.9899817	0.9738993
	WMGA44-1	0.9750723	0.9893452	0.9733829	0.9714144	0.974575	0.9756427	0.9734695	0.973296	0.973296	0.9732088	0.973296	0.9731215	0.9731215	0.9732088	0.9884366	0.9733829	0.9732088	0.973556	0.973296	0.973296	0.9734695	0.9741544	0.9733829	0.9734695	0.9880223	0.9703833	0.971322	0.966871	0.974575	0.99031792	0.9738138	0.9740696	0.9888949	0.9882821	0.9719633	0.9896899	0.9887938	0.9928546	0.9885903	0.9889957	0.9889453	0.9895919	0.9722343	0.973296	0.9744074	0.9727696	0.9889957	0.9741544
	WMGA44-3	0.9743233	0.9890459	0.972946	0.972503	0.9741544	0.9744074	0.9734695	0.9733829	0.973556	0.9734695	0.9734695	0.9733829	0.9734695	0.9734695	0.9887938	0.9734695	0.9733829	0.9734695	0.9734695	0.9734695	0.9734695	0.9736421	0.9734695	0.9734695	0.9890459	0.9703833	0.9724137	0.966871	0.9737281	0.9898362	0.972946	0.9737281	0.9897388	0.9883337	0.9724137	0.9893452	0.9889453	0.99281155	0.9888444	0.9887431	0.9887431	0.9897388	0.9721442	0.9722343	0.974239	0.9739846	0.9897875	0.973556
	WMGA47-4	0.9741544	0.9889453	0.9728579	0.970856	0.9743233	0.974575	0.9734695	0.9732088	0.9733829	0.973296	0.973296	0.9732088	0.9732088	0.973296	0.9888949	0.973296	0.9732088	0.9732088	0.973296	0.973296	0.973296	0.9733829	0.973296	0.973296	0.9887431	0.9698069	0.9724137	0.9669766	0.9734695	0.9897875	0.9728579	0.9734695	0.9896409	0.9886923	0.9720539	0.9894935	0.9892955	0.99263856	0.989196	0.9889957	0.9889453	0.9899817	0.9714144	0.9723241	0.9738993	0.9739846	0.9897388	0.9734695
	WMGA47-6	0.974239	0.9895919	0.973296	0.9721442	0.9747417	0.9751545	0.9739846	0.9738993	0.9737281	0.9738138	0.9738993	0.9736421	0.9737281	0.9738138	0.9887938	0.9739846	0.9738138	0.9740696	0.9738993	0.9738993	0.9740696	0.9741544	0.9739846	0.9740696	0.9887938	0.9704784	0.97169	0.9666588	0.9738993	0.99055534	0.973296	0.973556	0.9896409	0.988488	0.9727696	0.9896409	0.9888949	0.99272521	0.9887938	0.9895919	0.9895427	0.99050803	0.9718725	0.972503	0.9740696	0.9730339	0.99046064	0.974575
	WMGA50-1	0.9746584	0.989196	0.9728579	0.9727696	0.9743233	0.9744913	0.973556	0.9734695	0.9736421	0.973556	0.973556	0.9734695	0.9734695	0.973556	0.9889453	0.973556	0.9734695	0.9734695	0.973556	0.973556	0.973556	0.973556	0.973556	0.973556	0.9892458	0.9706677	0.972681	0.9667651	0.9739846	0.9899333	0.9731215	0.9738138	0.99007823	0.9885903	0.972503	0.9895919	0.989196	0.9928546	0.9890459	0.9887431	0.9886923	0.9899333	0.9721442	0.9724137	0.9743233	0.974239	0.99003001	0.9737281
	WMGA51-1	0.9733829	0.9882821	0.9725921	0.9703833	0.9741544	0.9744074	0.9732088	0.972681	0.9725921	0.972681	0.9727696	0.9725921	0.972681	0.972681	0.9880223	0.9727696	0.972681	0.9727696	0.9727696	0.9727696	0.9727696	0.9728579	0.9727696	0.9727696	0.9877072	0.9695148	0.970762	0.9662304	0.972681	0.9892458	0.9723241	0.972681	0.988488	0.9877072	0.9718725	0.9883337	0.9880745	0.99184439	0.9879701	0.9882821	0.9882303	0.9889957	0.971322	0.9717814	0.9737281	0.9720539	0.989146	0.9733829
	WMGB102-5	0.973296	0.9887938	0.972503	0.9715984	0.9736421	0.9744074	0.972946	0.9736421	0.9736421	0.9736421	0.9737281	0.9734695	0.973556	0.9736421	0.9896899	0.9737281	0.9736421	0.9738138	0.9737281	0.9737281	0.9738138	0.9738993	0.9737281	0.9738138	0.9897875	0.9701922	0.9709497	0.9652465	0.973556	0.99060255	0.9722343	0.9727696	0.9888444	0.9878127	0.9717814	0.9894441	0.9884366	0.99272521	0.9882303	0.9885392	0.9885392	0.99017438	0.9719633	0.9712293	0.9737281	0.9721442	0.99074366	0.973556
	WMGB103-5	0.9737281	0.9882821	0.9730339	0.9710432	0.9728579	0.9734695	0.9719633	0.9733829	0.973296	0.9733829	0.9734695	0.9731215	0.973296	0.9733829	0.9871734	0.9734695	0.9733829	0.973556	0.9734695	0.9734695	0.973556	0.9733829	0.9734695	0.973556	0.987281	0.9706677	0.9711364	0.9659056	0.9728579	0.989196	0.9725921	0.9733829	0.9882303	0.9869568	0.971322	0.9889957	0.9876543	0.9888444	0.9875482	0.9881785	0.9881265	0.9886923	0.970856	0.9711364	0.973556	0.9728579	0.9887938	0.9725921
	WMGB104-4	0.9734695	0.9889957	0.9727696	0.9714144	0.9731215	0.9740696	0.972503	0.9730339	0.9731215	0.9731215	0.9731215	0.972946	0.9731215	0.9731215	0.9881265	0.9731215	0.9730339	0.9732088	0.9731215	0.9731215	0.9731215	0.9734695	0.9731215	0.9731215	0.9883852	0.9709497	0.971322	0.9651354	0.9736421	0.9899817	0.9724137	0.9732088	0.9889957	0.9880223	0.9711364	0.989196	0.9885903	0.9898362	0.988488	0.9883337	0.9883337	0.9893947	0.9709497	0.9714144	0.9736421	0.972681	0.9895427	0.972681
	WMGB73-3	0.9721442	0.988488	0.970856	0.9712293	0.9725921	0.973556	0.970856	0.9734695	0.9733829	0.9733829	0.9734695	0.9732088	0.973296	0.9733829	0.9876013	0.973556	0.9733829	0.9736421	0.9734695	0.9734695	0.9736421	0.9738993	0.973556	0.9736421	0.9879701	0.9687233	0.9697098	0.9652465	0.9727696	0.9883852	0.9710432	0.9724137	0.9879701	0.987281	0.9718725	0.9885903	0.9880223	0.9888949	0.9878127	0.9870653	0.9870653	0.9881785	0.9704784	0.9699036	0.9720539	0.9711364	0.9896899	0.9720539
	WMGB73-4	0.9722343	0.988488	0.9709497	0.9712293	0.972681	0.973556	0.970856	0.973556	0.9734695	0.973556	0.9736421	0.973296	0.9734695	0.973556	0.9877072	0.9736421	0.973556	0.9737281	0.9736421	0.9736421	0.9737281	0.9739846	0.9736421	0.9737281	0.9880745	0.968923	0.9699036	0.9654676	0.972946	0.988488	0.9711364	0.9725921	0.9880745	0.9873347	0.9720539	0.9886413	0.9880223	0.9888949	0.9878652	0.9870653	0.9870653	0.9882821	0.9705732	0.9700963	0.9721442	0.9711364	0.9898362	0.9720539
	WMGB76-1	0.9734695	0.9887938	0.9724137	0.971322	0.9737281	0.9752364	0.9725921	0.973556	0.9734695	0.973556	0.973556	0.973296	0.9734695	0.973556	0.9873882	0.9736421	0.9734695	0.9736421	0.973556	0.973556	0.9737281	0.974239	0.9736421	0.9737281	0.9878652	0.9696125	0.9717814	0.9661225	0.9744074	0.9890459	0.972503	0.9739846	0.9885903	0.9877072	0.972681	0.9885903	0.9883337	0.9897388	0.9882303	0.9877072	0.98776	0.9889957	0.9723241	0.972503	0.9747417	0.9732088	0.9890459	0.9734695
	WMGB76-2	0.9733829	0.9887938	0.9722343	0.9714144	0.9737281	0.9751545	0.9725921	0.9734695	0.9733829	0.9733829	0.9734695	0.9732088	0.973296	0.9733829	0.9873882	0.973556	0.9733829	0.9736421	0.9734695	0.9734695	0.973556	0.9741544	0.973556	0.973556	0.9879177	0.9697098	0.97169	0.9661225	0.9743233	0.9890459	0.9723241	0.9738993	0.9885392	0.9877072	0.9725921	0.9885903	0.9883337	0.9897388	0.9882303	0.98776	0.98776	0.9889957	0.9723241	0.9724137	0.9746584	0.9732088	0.989096	0.973296
	WMGC13-4	0.9750723	0.99017438	0.9734695	0.9719633	0.9744913	0.9756427	0.9740696	0.9739846	0.9738138	0.9738993	0.9739846	0.9736421	0.9738138	0.9738993	0.9895427	0.9740696	0.9738993	0.9741544	0.9739846	0.9739846	0.9741544	0.9743233	0.9740696	0.9741544	0.989096	0.9697098	0.9715065	0.9674998	0.9743233	0.99093056	0.9740696	0.9744074	0.99012635	0.9883337	0.972681	0.9895919	0.9889957	0.99319625	0.9888444	0.9896899	0.9897388	0.99017438	0.9721442	0.9725921	0.9744913	0.972946	0.99031792	0.9744074
	WMGC4-1	0.97499	0.99027016	0.9733829	0.9719633	0.974575	0.9755619	0.974239	0.9738138	0.9738993	0.9738138	0.9738138	0.9737281	0.9738138	0.9738138	0.9895919	0.9738993	0.9737281	0.9740696	0.9738138	0.9738138	0.9739846	0.974239	0.9738993	0.9739846	0.989196	0.9699036	0.9715984	0.9671869	0.974239	0.99097706	0.9738993	0.9744913	0.9898848	0.9882821	0.972681	0.9895919	0.9889453	0.9931113	0.9888444	0.9896899	0.9896409	0.99022232	0.9721442	0.972503	0.9746584	0.9730339	0.99027016	0.9744074
	XJ1-3	0.9722343	0.9883852	0.9714144	0.9723241	0.972946	0.9732088	0.9717814	0.9727696	0.9725921	0.972503	0.972681	0.9724137	0.9724137	0.972503	0.9881785	0.972681	0.972503	0.972681	0.9725921	0.9725921	0.972681	0.9728579	0.972681	0.972681	0.9887431	0.9698069	0.968923	0.9641195	0.9718725	0.9897388	0.9717814	0.9730339	0.9883337	0.9873347	0.97169	0.9885392	0.9879701	0.99046064	0.9878652	0.9892458	0.9892458	0.9883852	0.9699036	0.9700963	0.9723241	0.9702879	0.9894441	0.972503
	XJ11-5	0.972503	0.9886923	0.9722343	0.9715065	0.972946	0.9731215	0.9715065	0.972503	0.9724137	0.9723241	0.9724137	0.9722343	0.9722343	0.9723241	0.9888444	0.9724137	0.9723241	0.9723241	0.9724137	0.9724137	0.9724137	0.9725921	0.9724137	0.9724137	0.9887938	0.9688233	0.970762	0.9643478	0.973296	0.99022232	0.9720539	0.9723241	0.989096	0.9883337	0.9706677	0.9887431	0.9886923	0.99202314	0.9886413	0.9889453	0.9888444	0.9897388	0.9705732	0.9701922	0.972681	0.9722343	0.9895919	0.9727696
	XJ12-7-1	0.9711364	0.9869568	0.9701922	0.970856	0.9718725	0.9715984	0.9699036	0.9725921	0.972681	0.972503	0.972503	0.972503	0.972503	0.972503	0.9869568	0.972503	0.9724137	0.972503	0.972503	0.972503	0.972503	0.9724137	0.972503	0.972503	0.9879701	0.9685225	0.9673958	0.962955	0.970762	0.9883337	0.9710432	0.971322	0.9873882	0.9861845	0.9715065	0.98776	0.9867384	0.9887938	0.9866835	0.9879177	0.9879701	0.9875482	0.968923	0.9694169	0.970762	0.968923	0.9884366	0.9714144
	XJ12-7-2	0.9712293	0.9870111	0.9702879	0.9709497	0.9719633	0.97169	0.9700001	0.972681	0.9727696	0.9725921	0.9725921	0.9725921	0.9725921	0.9725921	0.9870111	0.9725921	0.972503	0.9725921	0.9725921	0.9725921	0.9725921	0.972503	0.9725921	0.9725921	0.9880223	0.968623	0.9674998	0.9630732	0.970856	0.9883852	0.9711364	0.9712293	0.9873347	0.9861284	0.9715984	0.9878652	0.9867932	0.9888444	0.9867384	0.9879701	0.9880223	0.9876013	0.9690223	0.9695148	0.970856	0.9690223	0.988488	0.9715065
	XJ13-13	0.9718725	0.9877072	0.9706677	0.9715984	0.972503	0.9720539	0.9712293	0.972681	0.9728579	0.972681	0.9727696	0.972681	0.972681	0.972681	0.9884366	0.9727696	0.972681	0.972681	0.9727696	0.9727696	0.9727696	0.972503	0.9727696	0.9727696	0.9881265	0.9683204	0.968923	0.9637742	0.972946	0.9892458	0.97169	0.9721442	0.9875482	0.9871194	0.9715065	0.9883337	0.98776	0.9893947	0.98776	0.9888949	0.9888444	0.9880745	0.9702879	0.971322	0.9723241	0.9700963	0.9888949	0.9720539
	XJ13-3-2	0.9717814	0.9879701	0.9703833	0.97169	0.9724137	0.97169	0.9709497	0.9720539	0.9719633	0.9719633	0.9720539	0.9717814	0.9718725	0.9719633	0.9882303	0.9720539	0.9718725	0.9720539	0.9719633	0.9719633	0.9720539	0.9722343	0.9720539	0.9720539	0.9882821	0.9687233	0.9691214	0.9645747	0.9718725	0.9893452	0.9711364	0.9719633	0.987495	0.9871194	0.9704784	0.9880223	0.98776	0.9895919	0.98776	0.9889957	0.9889453	0.9878127	0.9696125	0.9703833	0.9718725	0.9703833	0.9888444	0.9714144
	XJ13-5	0.972681	0.9881265	0.9720539	0.9715065	0.9734695	0.973556	0.972681	0.972946	0.9730339	0.9728579	0.9728579	0.9728579	0.9728579	0.9728579	0.9889453	0.9728579	0.9727696	0.9728579	0.9728579	0.9728579	0.972946	0.9734695	0.9728579	0.972946	0.9896409	0.9700001	0.9704784	0.965024	0.9728579	0.99046064	0.9717814	0.972681	0.9883852	0.9880745	0.9715065	0.989096	0.9886923	0.99055534	0.9885903	0.9894935	0.9894935	0.989196	0.9702879	0.9705732	0.9724137	0.9717814	0.9899817	0.973556
	XJ15-4	0.972946	0.9893947	0.9714144	0.9720539	0.972681	0.9738993	0.97169	0.973556	0.973556	0.9733829	0.9734695	0.9733829	0.9733829	0.9733829	0.9889957	0.973556	0.9733829	0.973556	0.9734695	0.9734695	0.973556	0.973296	0.973556	0.973556	0.9885392	0.9691214	0.9695148	0.9644615	0.973556	0.99027016	0.9734695	0.9737281	0.9886923	0.9889453	0.9719633	0.989146	0.9895919	0.99083728	0.9894935	0.9897875	0.9897388	0.9885903	0.9699036	0.971322	0.9723241	0.970762	0.9896899	0.9724137
	XJ15-6	0.9727696	0.9883337	0.9711364	0.9715984	0.9728579	0.973556	0.9717814	0.9731215	0.9730339	0.9728579	0.972946	0.9728579	0.9728579	0.9728579	0.9882303	0.9730339	0.9728579	0.9731215	0.972946	0.972946	0.9731215	0.9733829	0.9730339	0.9731215	0.9889957	0.9698069	0.9693187	0.9648001	0.9719633	0.9898362	0.972503	0.9734695	0.9883852	0.9881265	0.9714144	0.9889957	0.9884366	0.9899817	0.9884366	0.9893947	0.9893452	0.9886923	0.9702879	0.9705732	0.9724137	0.9709497	0.9893947	0.972681
	XJ16-4	0.9736421	0.9883337	0.9722343	0.9711364	0.9733829	0.974239	0.972681	0.9738138	0.9736421	0.9736421	0.9737281	0.9734695	0.9736421	0.9736421	0.9885392	0.9738138	0.9736421	0.9736421	0.9737281	0.9737281	0.9738138	0.9739846	0.9738138	0.9738138	0.9883337	0.9693187	0.9711364	0.9656873	0.9736421	0.9895427	0.9725921	0.973296	0.989146	0.9887938	0.9715065	0.989146	0.989196	0.99148293	0.989146	0.9895919	0.9895427	0.9896409	0.9717814	0.971322	0.973556	0.972681	0.989146	0.973556
	XJ17-2	0.972503	0.9881785	0.9706677	0.971322	0.9732088	0.9731215	0.9715065	0.9727696	0.972681	0.972681	0.9727696	0.972503	0.9725921	0.972681	0.9889957	0.9727696	0.972681	0.9727696	0.9727696	0.9727696	0.9727696	0.9730339	0.9727696	0.9727696	0.9892458	0.9684216	0.9691214	0.9651354	0.972946	0.99031792	0.9724137	0.9727696	0.9879177	0.9883337	0.970856	0.9886923	0.9887431	0.9898848	0.9886923	0.9898848	0.9898362	0.9889453	0.9705732	0.9710432	0.9725921	0.970762	0.9897875	0.972681
	XJ18-3	0.9719633	0.9882821	0.970762	0.9720539	0.9727696	0.9728579	0.971322	0.972503	0.9725921	0.972503	0.972503	0.9724137	0.9724137	0.972503	0.9885392	0.972503	0.9724137	0.972503	0.972503	0.972503	0.972503	0.9727696	0.972503	0.972503	0.9890459	0.9697098	0.9692202	0.9646876	0.9719633	0.9894935	0.9715984	0.9727696	0.9886923	0.9880223	0.9714144	0.989096	0.9886413	0.99003001	0.9885392	0.989096	0.9890459	0.9888444	0.9699036	0.9701922	0.9717814	0.970856	0.9898848	0.9718725
	XJ19-4	0.9722343	0.988488	0.971322	0.9725921	0.972946	0.973296	0.97169	0.9730339	0.9731215	0.9730339	0.9730339	0.972946	0.972946	0.9730339	0.9885903	0.9730339	0.972946	0.9730339	0.9730339	0.9730339	0.9730339	0.973296	0.9730339	0.9730339	0.9889453	0.9696125	0.9697098	0.9648001	0.9723241	0.9897388	0.9722343	0.973296	0.9889453	0.9875482	0.9719633	0.9890459	0.9881785	0.99027016	0.9881785	0.9890459	0.9890459	0.9886923	0.9703833	0.9705732	0.9723241	0.971322	0.9895427	0.9724137
	XJ20-5	0.9721442	0.9883337	0.9712293	0.9724137	0.9728579	0.9731215	0.9717814	0.972946	0.9730339	0.9728579	0.9728579	0.9728579	0.9728579	0.9728579	0.9884366	0.9728579	0.9727696	0.9730339	0.9728579	0.9728579	0.972946	0.973296	0.9728579	0.972946	0.9888949	0.9700001	0.9694169	0.9648001	0.9721442	0.9895919	0.9721442	0.973296	0.9887431	0.987495	0.97169	0.9889957	0.9881265	0.99031792	0.9881265	0.9892458	0.989196	0.9884366	0.9703833	0.9706677	0.9724137	0.9710432	0.9894935	0.9722343
	XJ22-3-3	0.9736421	0.9885903	0.971322	0.9721442	0.9736421	0.973296	0.9728579	0.9736421	0.9738138	0.9736421	0.9737281	0.9736421	0.9736421	0.9736421	0.9895919	0.9737281	0.9736421	0.9738993	0.9737281	0.9737281	0.9738138	0.9736421	0.9737281	0.9738138	0.9893947	0.9694169	0.9696125	0.9654676	0.9741544	0.99093056	0.973556	0.973556	0.9885903	0.9881265	0.9722343	0.989146	0.9887938	0.99050803	0.9887431	0.9896899	0.9896409	0.989096	0.9712293	0.9720539	0.9730339	0.9712293	0.99027016	0.9734695
	XJ22-6	0.972681	0.98776	0.9710432	0.9711364	0.9731215	0.972503	0.9717814	0.972946	0.972946	0.9727696	0.972946	0.9727696	0.9727696	0.9727696	0.9887431	0.972946	0.9727696	0.9730339	0.9728579	0.9728579	0.9730339	0.9727696	0.972946	0.9730339	0.9884366	0.9683204	0.9687233	0.9643478	0.973296	0.99003001	0.9727696	0.9728579	0.98776	0.9873347	0.971322	0.9882821	0.9879701	0.9896899	0.9878652	0.9887431	0.9886923	0.9880223	0.9703833	0.9711364	0.9719633	0.9702879	0.9893452	0.972503
	XJ22308	0.9725921	0.9887431	0.9719633	0.9727696	0.9732088	0.9730339	0.9720539	0.9728579	0.972681	0.9725921	0.972681	0.972503	0.9725921	0.9725921	0.9885392	0.972681	0.972503	0.972681	0.9725921	0.9725921	0.9727696	0.9728579	0.972681	0.9727696	0.9886413	0.9705732	0.9701922	0.9641195	0.9725921	0.9897875	0.9720539	0.972946	0.9884366	0.9878652	0.9712293	0.9888949	0.988488	0.99060255	0.988488	0.9895427	0.9895427	0.9883852	0.9703833	0.9703833	0.9724137	0.971322	0.9895427	0.972503
	XJ28-2	0.9727696	0.9881785	0.9719633	0.9705732	0.9731215	0.9728579	0.9715984	0.9715984	0.9715065	0.9715065	0.9715984	0.971322	0.9715984	0.9715065	0.9882303	0.9715984	0.9714144	0.9715065	0.9715065	0.9715065	0.9715984	0.9719633	0.9715984	0.9715984	0.9879177	0.9684216	0.9699036	0.9645747	0.9722343	0.9893947	0.9717814	0.9728579	0.9876013	0.9876013	0.9705732	0.9889957	0.9882303	0.99130018	0.9882303	0.9885903	0.9885392	0.98776	0.9695148	0.9698069	0.9711364	0.970856	0.9888949	0.9718725
	XJ29-8	0.9734695	0.9888949	0.9723241	0.9721442	0.9734695	0.9739846	0.972503	0.9736421	0.9733829	0.9734695	0.9734695	0.9732088	0.9733829	0.9734695	0.9888444	0.973556	0.9733829	0.9734695	0.9734695	0.9734695	0.9736421	0.9739846	0.973556	0.9736421	0.9889453	0.9698069	0.9711364	0.9657966	0.9738993	0.9899817	0.9724137	0.973296	0.9887431	0.9885903	0.971322	0.989146	0.9889453	0.99088396	0.9889453	0.9894935	0.9894441	0.9892955	0.971322	0.9712293	0.9738993	0.9728579	0.9897388	0.9734695
	XJ29306	0.9723241	0.9884366	0.971322	0.972681	0.972946	0.973296	0.9717814	0.9730339	0.9731215	0.9730339	0.9730339	0.972946	0.9730339	0.9730339	0.9885392	0.9730339	0.972946	0.9731215	0.9730339	0.9730339	0.9730339	0.9733829	0.9730339	0.9730339	0.9888949	0.9697098	0.9697098	0.9649122	0.9723241	0.9896899	0.9722343	0.973296	0.9888949	0.9876013	0.9719633	0.989096	0.9882303	0.99031792	0.9882303	0.9890459	0.9890459	0.9886413	0.9703833	0.9706677	0.9724137	0.971322	0.9895919	0.9724137
	XJ31-5	0.9728579	0.9887431	0.9717814	0.9724137	0.9732088	0.972946	0.972503	0.973296	0.9732088	0.9732088	0.973296	0.9730339	0.9732088	0.9732088	0.9896409	0.9733829	0.9732088	0.973556	0.973296	0.973296	0.9734695	0.9731215	0.9733829	0.9734695	0.9890459	0.9691214	0.9697098	0.9648001	0.9736421	0.99083728	0.9728579	0.9730339	0.9884366	0.9885903	0.9714144	0.9896409	0.9892458	0.99027016	0.989146	0.9898848	0.9898848	0.9894935	0.9712293	0.9715984	0.9737281	0.9714144	0.99003001	0.9728579
	XJ31-7	0.9727696	0.9878652	0.9714144	0.9715984	0.9731215	0.9727696	0.9714144	0.9728579	0.9728579	0.972681	0.9728579	0.972681	0.972681	0.972681	0.9881785	0.9728579	0.972681	0.9728579	0.9727696	0.9727696	0.972946	0.9724137	0.9728579	0.972946	0.9878127	0.9688233	0.9692202	0.9638897	0.973556	0.9893452	0.972681	0.973296	0.9879177	0.98776	0.9712293	0.9882303	0.9883852	0.9898848	0.9883337	0.9886413	0.9886413	0.9883852	0.9706677	0.9717814	0.9727696	0.9705732	0.9883852	0.9723241
	XJ37-2	0.973296	0.9883852	0.9710432	0.9715065	0.973296	0.9728579	0.9723241	0.9733829	0.9734695	0.9733829	0.9734695	0.973296	0.973296	0.9733829	0.9888444	0.9734695	0.9733829	0.9733829	0.9734695	0.9734695	0.9734695	0.9733829	0.9734695	0.9734695	0.9886413	0.968923	0.9692202	0.9653572	0.9737281	0.99031792	0.9727696	0.9732088	0.9881265	0.9883337	0.9718725	0.9888949	0.9889957	0.9899333	0.9889453	0.9899817	0.9899817	0.9883337	0.970856	0.9717814	0.972681	0.9706677	0.9895919	0.9730339
	XJ37-4	0.973296	0.9883852	0.9710432	0.9715065	0.973296	0.9728579	0.9723241	0.9733829	0.9734695	0.9733829	0.9734695	0.973296	0.973296	0.9733829	0.9888444	0.9734695	0.9733829	0.9733829	0.9734695	0.9734695	0.9734695	0.9733829	0.9734695	0.9734695	0.9886413	0.968923	0.9692202	0.9653572	0.9737281	0.99031792	0.9727696	0.9732088	0.9881265	0.9883337	0.9718725	0.9888949	0.9889957	0.9899333	0.9889453	0.9899817	0.9899817	0.9883337	0.970856	0.9717814	0.972681	0.9706677	0.9895919	0.9730339
	XJ38-2	0.9737281	0.988488	0.9715065	0.9724137	0.9732088	0.973296	0.972503	0.973296	0.973296	0.9732088	0.973296	0.9731215	0.9732088	0.9732088	0.9890459	0.9733829	0.9732088	0.973556	0.973296	0.973296	0.9734695	0.9731215	0.9733829	0.9734695	0.9885903	0.9696125	0.9691214	0.9652465	0.9737281	0.99027016	0.9732088	0.9733829	0.9881265	0.9882303	0.9718725	0.9887431	0.9887431	0.99088396	0.9886413	0.9893947	0.9893452	0.9882821	0.9709497	0.97169	0.9733829	0.9706677	0.9890459	0.9732088
	XJ38303	0.9721442	0.9882821	0.9711364	0.9723241	0.9727696	0.9730339	0.9715984	0.9728579	0.972946	0.9728579	0.9728579	0.9727696	0.9728579	0.9728579	0.9882821	0.9728579	0.9727696	0.972946	0.9728579	0.9728579	0.9728579	0.9732088	0.9728579	0.9728579	0.9888444	0.9699036	0.9694169	0.9646876	0.9721442	0.9894935	0.9719633	0.9732088	0.988488	0.9873347	0.97169	0.9886923	0.9879701	0.99012635	0.9879701	0.9889957	0.9889957	0.9882303	0.9703833	0.9706677	0.9722343	0.9710432	0.9892955	0.9721442
	XJ39-1	0.9733829	0.9883852	0.9718725	0.9718725	0.973296	0.9733829	0.9723241	0.9738138	0.9738138	0.9738138	0.9738138	0.9736421	0.9737281	0.9738138	0.989096	0.9738993	0.9737281	0.9738993	0.9738138	0.9738138	0.9739846	0.9737281	0.9738993	0.9739846	0.9887938	0.968923	0.9693187	0.9652465	0.9738993	0.9897388	0.972503	0.9733829	0.9884366	0.9880223	0.9725921	0.9888949	0.9886413	0.99064967	0.9885903	0.9893947	0.9893947	0.9884366	0.9712293	0.9720539	0.973296	0.9709497	0.9894935	0.9734695
	XJ50-1	0.972946	0.9879701	0.9712293	0.9704784	0.9730339	0.973556	0.9715065	0.9736421	0.9736421	0.9736421	0.9736421	0.9734695	0.9736421	0.9736421	0.9889957	0.9737281	0.973556	0.9737281	0.9736421	0.9736421	0.9738138	0.9737281	0.9737281	0.9738138	0.9889957	0.9683204	0.968923	0.9646876	0.9733829	0.99074366	0.9736421	0.9730339	0.9879177	0.9886413	0.9720539	0.989196	0.9892955	0.99003001	0.9892458	0.9894935	0.9894441	0.9883337	0.9700001	0.9715984	0.9723241	0.9702879	0.9895919	0.973296
	XJ51-2	0.9732088	0.9889453	0.9715984	0.9720539	0.9728579	0.9739846	0.9718725	0.9744074	0.9744913	0.9743233	0.9744074	0.9743233	0.9743233	0.9743233	0.9892458	0.9744913	0.9743233	0.974575	0.9744074	0.9744074	0.974575	0.9743233	0.9744913	0.974575	0.9888949	0.9694169	0.9692202	0.9654676	0.9738138	0.9898848	0.9737281	0.973296	0.9885903	0.9886413	0.9732088	0.9896409	0.9892955	0.99036558	0.9892955	0.99036558	0.99041316	0.988488	0.9706677	0.9717814	0.9730339	0.970856	0.9896409	0.9730339
	XJ52-2	0.9738138	0.9888444	0.9723241	0.9719633	0.973296	0.974575	0.9722343	0.973296	0.9732088	0.9732088	0.973296	0.9730339	0.9731215	0.9732088	0.9879701	0.973296	0.9731215	0.973296	0.9732088	0.9732088	0.973296	0.9734695	0.973296	0.973296	0.9887431	0.9696125	0.9712293	0.9655776	0.9740696	0.99017438	0.9731215	0.9744074	0.9896409	0.9885392	0.9717814	0.9893947	0.9889453	0.99206762	0.9888444	0.9887431	0.9887938	0.99007823	0.9712293	0.9712293	0.9733829	0.9725921	0.9892458	0.973296
	XJ54-2-1	0.9727696	0.9882821	0.9710432	0.9715984	0.9731215	0.9734695	0.97169	0.9733829	0.973296	0.9731215	0.9732088	0.9731215	0.9731215	0.9731215	0.9883337	0.973296	0.9731215	0.9733829	0.9732088	0.9732088	0.9733829	0.9736421	0.973296	0.9733829	0.9892458	0.9692202	0.9700963	0.9654676	0.9727696	0.9899817	0.9722343	0.973296	0.9889453	0.9888949	0.9711364	0.9896409	0.9892458	0.99017438	0.9892458	0.99007823	0.99003001	0.9893947	0.9706677	0.9706677	0.972681	0.9715065	0.9898848	0.973296
	XJ54-3-2	0.9728579	0.9884366	0.971322	0.9717814	0.9732088	0.9736421	0.9719633	0.973556	0.9734695	0.9733829	0.9734695	0.973296	0.973296	0.9733829	0.988488	0.973556	0.9733829	0.9736421	0.9734695	0.9734695	0.973556	0.9738993	0.973556	0.973556	0.9892955	0.9694169	0.9703833	0.9657966	0.972681	0.99012635	0.9724137	0.9734695	0.9888949	0.9889957	0.9714144	0.9897388	0.9893947	0.99031792	0.9893452	0.99022232	0.99017438	0.9895427	0.9709497	0.9709497	0.972946	0.9717814	0.99003001	0.9733829
	XJ55-1	0.9737281	0.9899817	0.9724137	0.9715984	0.9738993	0.9746584	0.972946	0.9738138	0.9737281	0.973556	0.9736421	0.973556	0.973556	0.973556	0.989146	0.9737281	0.973556	0.9738993	0.9736421	0.9736421	0.9738138	0.9740696	0.9737281	0.9738138	0.9892458	0.9693187	0.971322	0.9666588	0.9741544	0.99046064	0.9732088	0.9736421	0.9896899	0.9892458	0.9720539	0.9897875	0.9896409	0.99224473	0.9896409	0.9896409	0.9895919	0.99012635	0.9712293	0.97169	0.9736421	0.972503	0.99069671	0.973556
	XJ60-3	0.9731215	0.989196	0.9720539	0.9706677	0.973556	0.9747417	0.9725921	0.9744074	0.9744074	0.9743233	0.9744074	0.974239	0.9743233	0.9743233	0.9887938	0.9744074	0.9743233	0.9744074	0.9744074	0.9744074	0.9744074	0.9748247	0.9744074	0.9744074	0.989196	0.9688233	0.9710432	0.9665522	0.9741544	0.99017438	0.9727696	0.9738138	0.9895427	0.988488	0.972681	0.9897875	0.9890459	0.99148293	0.9889957	0.9895919	0.9895427	0.99003001	0.9715984	0.9715984	0.9732088	0.972503	0.99031792	0.9734695
	XJ64-2	0.972681	0.9887431	0.9710432	0.9721442	0.9731215	0.9727696	0.9717814	0.9732088	0.9731215	0.9731215	0.9732088	0.972946	0.9730339	0.9731215	0.9892458	0.973296	0.9731215	0.9733829	0.9732088	0.9732088	0.973296	0.9731215	0.973296	0.973296	0.9889453	0.9690223	0.9694169	0.9651354	0.9733829	0.99036558	0.972681	0.972946	0.9881265	0.9879177	0.97169	0.989096	0.9885903	0.99036558	0.9885903	0.9898362	0.9898362	0.988488	0.970762	0.971322	0.9731215	0.970856	0.9894935	0.972946
	XJ65-2	0.973556	0.9888444	0.9719633	0.9724137	0.973296	0.974575	0.9722343	0.9747417	0.9748247	0.9747417	0.9747417	0.9746584	0.9747417	0.9747417	0.9892955	0.9748247	0.9746584	0.97499	0.9747417	0.9747417	0.9749074	0.9744913	0.9748247	0.9749074	0.989196	0.9699036	0.9700963	0.9661225	0.9741544	0.99017438	0.9741544	0.973556	0.9888949	0.9888444	0.9728579	0.9898362	0.9894935	0.99069671	0.9894935	0.99022232	0.99017438	0.989146	0.9710432	0.9717814	0.973556	0.9715984	0.9898362	0.9738993
	XJ65-4	0.9725921	0.9887938	0.9710432	0.9721442	0.9731215	0.972946	0.9717814	0.973296	0.973296	0.973296	0.9733829	0.9731215	0.9732088	0.973296	0.9892458	0.9733829	0.973296	0.973556	0.9733829	0.9733829	0.9734695	0.9732088	0.9733829	0.9734695	0.9889453	0.9690223	0.9694169	0.9651354	0.973556	0.99041316	0.9728579	0.9731215	0.9881785	0.9880223	0.9717814	0.989096	0.9886923	0.99036558	0.9886413	0.9898362	0.9898362	0.988488	0.9709497	0.9714144	0.973296	0.970856	0.9895919	0.972946
	XJ66-1	0.9720539	0.9882303	0.9704784	0.9715984	0.9725921	0.9722343	0.9712293	0.9725921	0.972503	0.9725921	0.9725921	0.9723241	0.972503	0.9725921	0.9886923	0.972681	0.972503	0.9728579	0.9725921	0.9725921	0.9727696	0.9724137	0.972681	0.9727696	0.9886413	0.968623	0.9687233	0.9642339	0.9732088	0.9897875	0.9720539	0.9723241	0.9878652	0.9876013	0.9714144	0.988488	0.9881785	0.9898362	0.9881265	0.9892955	0.9893452	0.9879177	0.9700963	0.9705732	0.972503	0.9704784	0.9890459	0.9724137
	XJ68-1	0.972503	0.9887431	0.9711364	0.9720539	0.9731215	0.9727696	0.97169	0.9731215	0.9731215	0.9731215	0.9731215	0.972946	0.9730339	0.9731215	0.9892955	0.9732088	0.9730339	0.973296	0.9731215	0.9731215	0.973296	0.9731215	0.9732088	0.973296	0.9888949	0.968923	0.9695148	0.9652465	0.973296	0.99022232	0.9725921	0.9730339	0.9881265	0.9879177	0.97169	0.989096	0.9885392	0.99031792	0.9885392	0.9897388	0.9896899	0.9883337	0.9706677	0.9712293	0.9732088	0.970856	0.9894935	0.9728579
	XJ69-1	0.9715065	0.9881785	0.9705732	0.9719633	0.972681	0.9724137	0.970762	0.9731215	0.9731215	0.9730339	0.9731215	0.972946	0.9730339	0.9730339	0.9879701	0.9731215	0.972946	0.9730339	0.9730339	0.9730339	0.9731215	0.9733829	0.9731215	0.9731215	0.9889453	0.9691214	0.9691214	0.9633084	0.9715984	0.989196	0.971322	0.9721442	0.9882821	0.9870653	0.9721442	0.9886413	0.9877072	0.9899817	0.9876543	0.9887938	0.9887431	0.9883337	0.9697098	0.9700963	0.9720539	0.9703833	0.9890459	0.9718725
	XJ72-2	0.9720539	0.9879177	0.9712293	0.9712293	0.9719633	0.9732088	0.970762	0.972946	0.9732088	0.9730339	0.9730339	0.9730339	0.9730339	0.9730339	0.9880223	0.9730339	0.972946	0.9731215	0.9730339	0.9730339	0.9731215	0.9727696	0.9730339	0.9731215	0.9879701	0.9687233	0.9683204	0.9638897	0.9725921	0.989096	0.9722343	0.9718725	0.9874417	0.9876013	0.9715984	0.9882303	0.9882303	0.99003001	0.9881785	0.9892955	0.9892955	0.98776	0.9700001	0.9700001	0.9721442	0.9696125	0.9887938	0.9723241
	XJ73-2-1	0.9720539	0.9878652	0.9712293	0.9712293	0.9721442	0.9732088	0.9705732	0.9732088	0.973296	0.9732088	0.973296	0.9731215	0.9732088	0.9732088	0.9879701	0.973296	0.9731215	0.9732088	0.9732088	0.9732088	0.973296	0.9728579	0.973296	0.973296	0.9881785	0.9685225	0.9683204	0.9637742	0.972946	0.989146	0.9722343	0.9715065	0.9874417	0.9874417	0.9718725	0.9882303	0.9880745	0.99027016	0.9880223	0.9893452	0.9892955	0.9876543	0.9699036	0.9701922	0.9721442	0.9697098	0.9886413	0.972503
	XJ74-1	0.9724137	0.9883337	0.9711364	0.9714144	0.9728579	0.9727696	0.9715065	0.9727696	0.9727696	0.9727696	0.9728579	0.9725921	0.9727696	0.9727696	0.9890459	0.9728579	0.9727696	0.972946	0.9728579	0.9728579	0.972946	0.9727696	0.9728579	0.972946	0.9886923	0.9685225	0.9691214	0.9648001	0.9734695	0.99027016	0.9724137	0.9728579	0.9879701	0.9879177	0.971322	0.9889453	0.9885392	0.99017438	0.9885392	0.99007823	0.99003001	0.9881785	0.9705732	0.9712293	0.9727696	0.9704784	0.9892955	0.972681
	XJ75-3	0.972946	0.9882821	0.970856	0.97169	0.973296	0.972946	0.9717814	0.9725921	0.9725921	0.9725921	0.972681	0.9724137	0.972503	0.9725921	0.9885903	0.972681	0.9725921	0.9727696	0.972681	0.972681	0.9727696	0.972681	0.972681	0.9727696	0.9882303	0.9693187	0.9693187	0.9654676	0.974239	0.9898362	0.9728579	0.9732088	0.9886923	0.9883337	0.9712293	0.9886413	0.9889957	0.99083728	0.9889453	0.989196	0.989146	0.9886923	0.9705732	0.97169	0.9730339	0.9706677	0.9889957	0.972946
	XJ77-5	0.9725921	0.9885392	0.9718725	0.9715984	0.9737281	0.9739846	0.972503	0.9728579	0.9730339	0.972946	0.972946	0.9728579	0.9728579	0.972946	0.989146	0.972946	0.9728579	0.972946	0.972946	0.972946	0.972946	0.9732088	0.972946	0.972946	0.989196	0.9697098	0.970762	0.9656873	0.9740696	0.9898848	0.9718725	0.9727696	0.9886923	0.9881785	0.9709497	0.989096	0.9887938	0.99170947	0.9887938	0.989096	0.9890459	0.989196	0.9705732	0.9706677	0.9733829	0.9718725	0.9896409	0.9736421
	XJ77-7-1	0.9720539	0.9880745	0.9709497	0.9714144	0.972503	0.9732088	0.9714144	0.9717814	0.9718725	0.9717814	0.9717814	0.97169	0.97169	0.9717814	0.9882303	0.9717814	0.97169	0.9718725	0.9717814	0.9717814	0.9718725	0.9718725	0.9717814	0.9718725	0.9885903	0.9698069	0.9702879	0.9651354	0.972946	0.9888949	0.9715984	0.972503	0.988488	0.9875482	0.9704784	0.9881265	0.9881785	0.99125428	0.9881265	0.9881265	0.9881265	0.9881785	0.9701922	0.9701922	0.9732088	0.9714144	0.9888949	0.9723241
	XJ77-7-2	0.9722343	0.9882821	0.9711364	0.9715984	0.9727696	0.9733829	0.97169	0.9718725	0.9718725	0.9718725	0.9719633	0.97169	0.9717814	0.9718725	0.988488	0.9719633	0.9717814	0.9720539	0.9718725	0.9718725	0.9719633	0.9720539	0.9719633	0.9719633	0.9886413	0.9698069	0.9705732	0.9653572	0.9730339	0.9890459	0.97169	0.972503	0.9884366	0.9875482	0.9706677	0.9883852	0.9881785	0.99139172	0.9881265	0.9882821	0.9883337	0.9882303	0.9702879	0.9702879	0.973296	0.97169	0.9889453	0.9724137
	XJ77-8	0.9728579	0.989146	0.97169	0.9721442	0.9733829	0.9738993	0.9724137	0.9724137	0.9724137	0.9724137	0.972503	0.9722343	0.9723241	0.9724137	0.9888444	0.972503	0.9724137	0.972681	0.972503	0.972503	0.9725921	0.9727696	0.972503	0.9725921	0.9892458	0.9703833	0.970762	0.9656873	0.973556	0.9897388	0.972503	0.972946	0.9892458	0.9882821	0.9711364	0.989096	0.9889453	0.99220058	0.9888949	0.9890459	0.9889957	0.9890459	0.970856	0.9710432	0.9737281	0.9722343	0.9895919	0.9730339
	XJ78-3	0.9731215	0.9889453	0.971322	0.9719633	0.9733829	0.974239	0.972503	0.9731215	0.9731215	0.9731215	0.9731215	0.972946	0.9731215	0.9731215	0.989146	0.9731215	0.9730339	0.9732088	0.9731215	0.9731215	0.9731215	0.973296	0.9731215	0.9731215	0.9895427	0.9700001	0.9711364	0.9659056	0.9741544	0.99027016	0.9727696	0.9733829	0.9897388	0.9888444	0.9714144	0.9895427	0.9892955	0.99211202	0.9892458	0.9897875	0.9897388	0.9898362	0.9711364	0.9715065	0.973556	0.972503	0.99031792	0.9732088
	XJ80-5	0.973296	0.9893452	0.9719633	0.9710432	0.9736421	0.9744074	0.9722343	0.9740696	0.9737281	0.9738138	0.9738993	0.9736421	0.9737281	0.9738138	0.9888444	0.9739846	0.9738138	0.9740696	0.9738993	0.9738993	0.9740696	0.9740696	0.9739846	0.9740696	0.989096	0.9692202	0.9701922	0.9660142	0.9740696	0.99046064	0.9724137	0.9731215	0.9892955	0.9883852	0.9719633	0.9896409	0.9889453	0.99069671	0.9889453	0.9893947	0.9893452	0.9896409	0.971322	0.9709497	0.9731215	0.9717814	0.99017438	0.9733829
	XJ82-2-1	0.9725921	0.9887431	0.9722343	0.9714144	0.9744913	0.9740696	0.9728579	0.9748247	0.9748247	0.9749074	0.9749074	0.9748247	0.9749074	0.9749074	0.988488	0.9749074	0.9748247	0.9750723	0.9749074	0.9749074	0.97499	0.97499	0.9749074	0.97499	0.9886413	0.9690223	0.9705732	0.9662304	0.9736421	0.9899817	0.9720539	0.9728579	0.9885392	0.9877072	0.9720539	0.9887431	0.9881265	0.9896899	0.9880745	0.9890459	0.9889957	0.9895919	0.9720539	0.9714144	0.9738993	0.9717814	0.9899817	0.9738138
	XJ82-2-2	0.9725921	0.9886413	0.9720539	0.9712293	0.9744074	0.9738993	0.972681	0.9746584	0.9746584	0.9747417	0.9747417	0.9746584	0.9747417	0.9747417	0.9883852	0.9747417	0.9746584	0.9749074	0.9747417	0.9747417	0.9748247	0.9748247	0.9747417	0.9748247	0.9886413	0.968923	0.9703833	0.9660142	0.973556	0.9898848	0.9718725	0.972681	0.9885392	0.9876013	0.9718725	0.9886413	0.9880223	0.9895919	0.9879701	0.9889453	0.9888949	0.9894935	0.9718725	0.9712293	0.9737281	0.9715984	0.9899817	0.9738138
	XJ86-3	0.9753995	0.989146	0.9739846	0.9714144	0.97499	0.97499	0.9741544	0.974239	0.9741544	0.974239	0.9743233	0.9739846	0.9741544	0.974239	0.9888444	0.9743233	0.974239	0.974239	0.9743233	0.9743233	0.9744074	0.9741544	0.9743233	0.9744074	0.9883337	0.9702879	0.9715984	0.9665522	0.9748247	0.99046064	0.9743233	0.9743233	0.9887938	0.9883852	0.9718725	0.99003001	0.9889957	0.99328091	0.9888949	0.9894935	0.9894441	0.989196	0.9730339	0.9733829	0.9751545	0.9730339	0.9893947	0.9743233
	YNF-5	0.9773693	0.9728579	0.9781971	0.9693187	0.9769854	0.982917	0.977673	0.9824078	0.9823435	0.9824078	0.9824078	0.9822145	0.9823435	0.9824078	0.9747417	0.9822791	0.9822791	0.982472	0.9823435	0.9823435	0.9824078	0.9819547	0.9823435	0.9822145	0.9744913	0.9694169	0.9794329	0.9660142	0.9822145	0.9747417	0.974239	0.9818239	0.9725921	0.9732088	0.9790748	0.9738993	0.9734695	0.9732088	0.9736421	0.9734695	0.9733829	0.9734695	0.99741068	0.9781971	0.9859031	0.9806189	0.974239	0.9839082
	lbd111	0.9744913	0.9899333	0.9722343	0.9724137	0.9744074	0.9753995	0.972681	0.9739846	0.9740696	0.9739846	0.9739846	0.9738993	0.9739846	0.9739846	0.99007823	0.9740696	0.9738993	0.9741544	0.9739846	0.9739846	0.9740696	0.9744913	0.9740696	0.9740696	0.9893947	0.9703833	0.971322	0.9662304	0.9748247	0.99074366	0.9732088	0.9739846	0.9893452	0.9893452	0.972503	0.99031792	0.9899817	0.99017438	0.9899333	0.99055534	0.99050803	0.9896409	0.9722343	0.9724137	0.974239	0.9728579	0.99069671	0.9737281
	lbd113	0.9737281	0.9893947	0.9722343	0.9715984	0.9737281	0.9744074	0.9723241	0.97499	0.9748247	0.97499	0.9750723	0.9748247	0.9749074	0.97499	0.9898362	0.9750723	0.97499	0.9751545	0.9750723	0.9750723	0.9751545	0.9748247	0.9750723	0.9751545	0.9892955	0.9693187	0.9706677	0.9659056	0.9751545	0.99120829	0.9728579	0.9741544	0.9892458	0.9895427	0.9740696	0.99017438	0.99017438	0.99041316	0.99003001	0.99036558	0.99036558	0.9894935	0.9718725	0.9719633	0.9737281	0.9721442	0.99027016	0.9737281
	lbd57	0.9797868	0.9734695	0.9802058	0.9703833	0.979575	0.9846291	0.9797163	0.9827271	0.9827271	0.9827271	0.9827905	0.9825998	0.9826635	0.9827271	0.9749074	0.9825998	0.9825998	0.982536	0.9826635	0.9826635	0.9827271	0.9825998	0.9827271	0.982536	0.9743233	0.9711364	0.9813613	0.9685225	0.9838473	0.9753181	0.9762819	0.9836637	0.9734695	0.9744074	0.9802751	0.9747417	0.9746584	0.9736421	0.9748247	0.9747417	0.9746584	0.9739846	0.99102348	0.9805505	0.9865734	0.9830428	0.9738993	0.9846291
	lbd72	0.9738993	0.9887431	0.9720539	0.9706677	0.9740696	0.9744913	0.9722343	0.9736421	0.973556	0.9736421	0.9737281	0.9734695	0.973556	0.9736421	0.9896409	0.9737281	0.973556	0.9737281	0.9736421	0.9736421	0.9737281	0.9737281	0.9737281	0.9737281	0.9886923	0.9692202	0.9695148	0.9670819	0.9738993	0.99074366	0.9731215	0.973556	0.9885903	0.9888444	0.9718725	0.9898848	0.9894441	0.99041316	0.9893452	0.9897388	0.9897388	0.9892458	0.9715065	0.9721442	0.973296	0.9709497	0.9895919	0.9734695
	lbd93	0.9797868	0.9734695	0.9802058	0.9703833	0.979575	0.9846291	0.9797163	0.9827271	0.9827271	0.9827271	0.9827905	0.9825998	0.9826635	0.9827271	0.9749074	0.9825998	0.9825998	0.982536	0.9826635	0.9826635	0.9827271	0.9825998	0.9827271	0.982536	0.9743233	0.9711364	0.9813613	0.9685225	0.9838473	0.9753181	0.9762819	0.9836637	0.9734695	0.9744074	0.9802751	0.9747417	0.9746584	0.9736421	0.9748247	0.9747417	0.9746584	0.9739846	0.99102348	0.9805505	0.9865734	0.9830428	0.9738993	0.9846291
	lbl143	0.9796457	0.9733829	0.9801364	0.9701922	0.979504	0.9846291	0.9797163	0.9826635	0.9827271	0.9825998	0.9826635	0.982536	0.9825998	0.9825998	0.9748247	0.982472	0.982472	0.982472	0.982536	0.982536	0.9826635	0.982472	0.9825998	0.9824078	0.974239	0.9710432	0.9813613	0.9683204	0.9838473	0.9753181	0.9763609	0.983725	0.9734695	0.9743233	0.9801364	0.9746584	0.9746584	0.9736421	0.9747417	0.9747417	0.9744913	0.9739846	0.99111606	0.9804131	0.9866285	0.98298	0.9737281	0.9846883
	lbl147	0.9796457	0.9733829	0.9801364	0.9701922	0.979504	0.9846291	0.9797163	0.9826635	0.9827271	0.9825998	0.9826635	0.982536	0.9825998	0.9825998	0.9748247	0.982472	0.982472	0.982472	0.982536	0.982536	0.9826635	0.982472	0.9825998	0.9824078	0.974239	0.9710432	0.9813613	0.9683204	0.9838473	0.9753181	0.9763609	0.983725	0.9734695	0.9743233	0.9801364	0.9746584	0.9746584	0.9736421	0.9747417	0.9747417	0.9744913	0.9739846	0.99111606	0.9804131	0.9866285	0.98298	0.9737281	0.9846883
	lbl157	0.973296	0.99041316	0.9719633	0.9723241	0.973296	0.9733829	0.9721442	0.9743233	0.9744913	0.9744074	0.9744074	0.9743233	0.9743233	0.9744074	0.9898848	0.9744074	0.9743233	0.9744074	0.9744074	0.9744074	0.9744074	0.9741544	0.9744074	0.9744074	0.9896899	0.9691214	0.9700001	0.9656873	0.9738138	0.99148293	0.9724137	0.9736421	0.99041316	0.99027016	0.9733829	0.99069671	0.99083728	0.9892458	0.99074366	0.99050803	0.99046064	0.99012635	0.9714144	0.97169	0.9736421	0.9715984	0.99060255	0.973296
	lbl333	0.9688233	0.9687233	0.9672915	0.9831681	0.9670819	0.9682189	0.9677068	0.9693187	0.9695148	0.9693187	0.9694169	0.9693187	0.9693187	0.9693187	0.9678099	0.9692202	0.9694169	0.9691214	0.9692202	0.9692202	0.9693187	0.9698069	0.9694169	0.9693187	0.9681171	0.9876543	0.9655776	0.9623581	0.9688233	0.9685225	0.9664453	0.9673958	0.9683204	0.9690223	0.9665522	0.968623	0.9688233	0.9666588	0.9690223	0.9684216	0.9684216	0.968923	0.9688233	0.966871	0.9684216	0.9673958	0.9679126	0.9684216
[truncated: 480 more columns]
