# Supplementary material for: Lactobacillus delbrueckii subsp. allosunkii and lactis as emerging human uropathogens in elderly patients
Source: J Clin Microbiol. 2025 Apr 23;63(5):e02072-24. doi: 10.1128/jcm.02072-24 (PMC12077209; doi:10.1128/jcm.02072-24)
Supplement: Table S4 — Results of the single nucleotide polymorphism (SMP) pangenomic analysis for the 40 L. delbrueckii subsp. allosunkii clinical isolates. [file jcm.02072-24-s0005.xlsx]

## Sheet: Feuil1
Table S4 Results of the single nucleotide polymorphism (SMP) pangenomic analysis for the 40 L. delbrueckii subsp. allosunkii clinical isolates.
	PR27	LDEL22	PR05	PR30	PR17	PR29	LDEL-09	PR34	LDEL10	PR12	PR22	LDEL14	LDEL02	LDEL24	PR02	PR03	PR26	PR23	PR18	PR20	LDEL25	LDEL29	PR19	PR15	PR31	PR-7	PR33	PR08	LDEL21	PR21	PR32	PR10	LDEL-06	LDEL04	LDEL11	PR24	LDEL32	PR16	PR01	LDEL26
PR27	0	2195	28	34	29	29	942	43	187	3025	2122	1439	29	2606	58	2153	1874	1873	38	2601	27	38	39	2484	32	28	1879	1876	2250	300	2370	36	943	33	2504	2717	1884	38	1453	34
LDEL22	2195	0	2177	2183	2178	2180	2354	2183	2236	3231	1646	2183	2180	3004	2206	1763	1732	1731	2187	2999	2178	2189	2188	2102	2183	2177	1734	1734	1847	2149	1881	2187	2355	2184	2888	3074	1742	2189	2245	2185
PR05	28	2177	0	18	13	13	926	27	171	3009	2106	1423	13	2590	41	2137	1858	1857	20	2585	11	22	21	2468	16	0	1861	1860	2234	284	2354	20	927	17	2488	2701	1868	22	1437	18
PR30	34	2183	18	0	11	19	930	31	175	3013	2110	1427	19	2594	48	2141	1862	1861	28	2589	17	28	29	2472	22	18	1867	1864	2238	288	2358	26	931	23	2492	2705	1872	28	1441	24
PR17	29	2178	13	11	0	14	925	26	170	3008	2105	1422	14	2589	43	2136	1857	1856	23	2584	12	23	24	2467	17	13	1862	1859	2233	283	2353	21	926	18	2487	2700	1867	23	1436	19
PR29	29	2180	13	19	14	0	927	28	172	3010	2107	1424	14	2591	43	2138	1859	1858	23	2586	12	23	24	2469	17	13	1864	1861	2235	285	2355	21	928	14	2489	2702	1869	23	1438	19
LDEL-09	942	2354	926	930	925	927	0	931	1021	2982	2288	1664	927	2557	956	2360	2235	2234	936	2552	925	936	937	2715	930	926	2240	2237	2482	903	2542	934	1	931	2262	2596	2245	936	1688	932
PR34	43	2183	27	31	26	28	931	0	176	3014	2110	1427	28	2595	57	2141	1862	1861	37	2590	26	37	38	2472	31	27	1867	1864	2238	289	2358	35	932	32	2493	2706	1872	37	1441	33
LDEL10	187	2236	171	175	170	172	1021	176	0	3012	2159	1484	172	2591	201	2186	1917	1916	181	2586	170	181	182	2533	175	171	1922	1919	2287	393	2409	179	1022	176	2489	2697	1927	181	1492	177
PR12	3025	3231	3009	3013	3008	3010	2982	3014	3012	0	3290	3102	3010	2766	3039	3309	3181	3180	3019	2761	3008	3017	3020	3575	3013	3009	3185	3183	3354	3009	3365	3017	2983	3014	2783	2818	3191	3019	3113	3015
PR22	2122	1646	2106	2110	2105	2107	2288	2110	2159	3290	0	2078	2107	2927	2136	1676	1699	1698	2116	2922	2105	2116	2117	2009	2110	2106	1703	1701	1718	2094	1854	2114	2289	2111	2860	3046	1709	2116	2160	2112
LDEL14	1439	2183	1423	1427	1422	1424	1664	1427	1484	3102	2078	0	1424	2655	1453	2119	1881	1880	1433	2650	1422	1433	1434	2556	1427	1423	1886	1883	2206	1394	2343	1431	1665	1428	2619	2772	1891	1433	348	1429
LDEL02	29	2180	13	19	14	14	927	28	172	3010	2107	1424	0	2591	43	2138	1859	1858	23	2586	12	23	24	2469	17	13	1864	1861	2235	285	2355	21	928	18	2489	2702	1869	23	1438	19
LDEL24	2606	3004	2590	2594	2589	2591	2557	2595	2591	2766	2927	2655	2591	0	2620	3021	2833	2832	2600	7	2589	2600	2601	3353	2594	2590	2837	2835	3108	2594	3109	2598	2558	2595	2258	2155	2843	2600	2679	2596
PR02	58	2206	41	48	43	43	956	57	201	3039	2136	1453	43	2620	0	2167	1888	1887	27	2615	41	52	28	2498	46	41	1892	1890	2264	314	2383	50	957	47	2518	2731	1898	52	1467	48
PR03	2153	1763	2137	2141	2136	2138	2360	2141	2186	3309	1676	2119	2138	3021	2167	0	1734	1733	2147	3016	2136	2147	2148	2069	2141	2137	1739	1736	1635	2131	1646	2145	2361	2142	2922	3104	1744	2147	2211	2143
PR26	1874	1732	1858	1862	1857	1859	2235	1862	1917	3181	1699	1881	1859	2833	1888	1734	0	31	1868	2828	1857	1868	1869	2138	1862	1858	45	24	1718	1932	1797	1866	2236	1863	2819	2931	42	1868	1965	1864
PR23	1873	1731	1857	1861	1856	1858	2234	1861	1916	3180	1698	1880	1858	2832	1887	1733	31	0	1867	2827	1856	1867	1868	2137	1861	1857	44	33	1717	1931	1796	1865	2235	1862	2818	2930	41	1867	1964	1863
PR18	38	2187	20	28	23	23	936	37	181	3019	2116	1433	23	2600	27	2147	1868	1867	0	2595	21	32	3	2478	26	20	1871	1870	2242	294	2363	30	937	27	2498	2711	1878	32	1445	28
PR20	2601	2999	2585	2589	2584	2586	2552	2590	2586	2761	2922	2650	2586	7	2615	3016	2828	2827	2595	0	2584	2595	2596	3348	2589	2585	2832	2830	3103	2589	3104	2593	2553	2590	2253	2150	2838	2595	2674	2591
LDEL25	27	2178	11	17	12	12	925	26	170	3008	2105	1422	12	2589	41	2136	1857	1856	21	2584	0	21	22	2467	15	11	1862	1859	2233	283	2353	19	926	16	2487	2700	1867	21	1436	17
LDEL29	38	2189	22	28	23	23	936	37	181	3017	2116	1433	23	2600	52	2147	1868	1867	32	2595	21	0	33	2478	26	22	1873	1870	2244	294	2364	8	937	27	2498	2711	1878	32	1447	28
PR19	39	2188	21	29	24	24	937	38	182	3020	2117	1434	24	2601	28	2148	1869	1868	3	2596	22	33	0	2479	27	21	1872	1871	2243	295	2364	31	938	28	2499	2712	1879	33	1446	29
PR15	2484	2102	2468	2472	2467	2469	2715	2472	2533	3575	2009	2556	2469	3353	2498	2069	2138	2137	2478	3348	2467	2478	2479	0	2472	2468	2142	2140	2183	2478	2168	2476	2716	2473	3275	3404	2148	2478	2612	2474
PR31	32	2183	16	22	17	17	930	31	175	3013	2110	1427	17	2594	46	2141	1862	1861	26	2589	15	26	27	2472	0	16	1867	1864	2238	288	2358	24	931	21	2492	2705	1872	26	1441	22
PR-7	28	2177	0	18	13	13	926	27	171	3009	2106	1423	13	2590	41	2137	1858	1857	20	2585	11	22	21	2468	16	0	1861	1860	2234	284	2354	20	927	17	2488	2701	1868	22	1437	18
PR33	1879	1734	1861	1867	1862	1864	2240	1867	1922	3185	1703	1886	1864	2837	1892	1739	45	44	1871	2832	1862	1873	1872	2142	1867	1861	0	47	1723	1937	1801	1871	2241	1868	2822	2935	55	1873	1970	1869
PR08	1876	1734	1860	1864	1859	1861	2237	1864	1919	3183	1701	1883	1861	2835	1890	1736	24	33	1870	2830	1859	1870	1871	2140	1864	1860	47	0	1720	1934	1799	1868	2238	1865	2821	2933	44	1870	1967	1866
LDEL21	2250	1847	2234	2238	2233	2235	2482	2238	2287	3354	1718	2206	2235	3108	2264	1635	1718	1717	2242	3103	2233	2244	2243	2183	2238	2234	1723	1720	0	2234	1569	2242	2483	2239	3031	3209	1728	2244	2310	2240
PR21	300	2149	284	288	283	285	903	289	393	3009	2094	1394	285	2594	314	2131	1932	1931	294	2589	283	294	295	2478	288	284	1937	1934	2234	0	2352	292	904	289	2496	2687	1942	294	1376	290
PR32	2370	1881	2354	2358	2353	2355	2542	2358	2409	3365	1854	2343	2355	3109	2383	1646	1797	1796	2363	3104	2353	2364	2364	2168	2358	2354	1801	1799	1569	2352	0	2362	2543	2359	3017	3198	1807	2364	2433	2360
PR10	36	2187	20	26	21	21	934	35	179	3017	2114	1431	21	2598	50	2145	1866	1865	30	2593	19	8	31	2476	24	20	1871	1868	2242	292	2362	0	935	25	2496	2709	1876	30	1445	26
LDEL-06	943	2355	927	931	926	928	1	932	1022	2983	2289	1665	928	2558	957	2361	2236	2235	937	2553	926	937	938	2716	931	927	2241	2238	2483	904	2543	935	0	932	2263	2597	2246	937	1689	933
LDEL04	33	2184	17	23	18	14	931	32	176	3014	2111	1428	18	2595	47	2142	1863	1862	27	2590	16	27	28	2473	21	17	1868	1865	2239	289	2359	25	932	0	2493	2706	1873	27	1442	23
LDEL11	2504	2888	2488	2492	2487	2489	2262	2493	2489	2783	2860	2619	2489	2258	2518	2922	2819	2818	2498	2253	2487	2498	2499	3275	2492	2488	2822	2821	3031	2496	3017	2496	2263	2493	0	2285	2829	2498	2629	2494
PR24	2717	3074	2701	2705	2700	2702	2596	2706	2697	2818	3046	2772	2702	2155	2731	3104	2931	2930	2711	2150	2700	2711	2712	3404	2705	2701	2935	2933	3209	2687	3198	2709	2597	2706	2285	0	2941	2711	2772	2707
LDEL32	1884	1742	1868	1872	1867	1869	2245	1872	1927	3191	1709	1891	1869	2843	1898	1744	42	41	1878	2838	1867	1878	1879	2148	1872	1868	55	44	1728	1942	1807	1876	2246	1873	2829	2941	0	1878	1975	1874
PR16	38	2189	22	28	23	23	936	37	181	3019	2116	1433	23	2600	52	2147	1868	1867	32	2595	21	32	33	2478	26	22	1873	1870	2244	294	2364	30	937	27	2498	2711	1878	0	1447	28
PR01	1453	2245	1437	1441	1436	1438	1688	1441	1492	3113	2160	348	1438	2679	1467	2211	1965	1964	1445	2674	1436	1447	1446	2612	1441	1437	1970	1967	2310	1376	2433	1445	1689	1442	2629	2772	1975	1447	0	1443
LDEL26	34	2185	18	24	19	19	932	33	177	3015	2112	1429	19	2596	48	2143	1864	1863	28	2591	17	28	29	2474	22	18	1869	1866	2240	290	2360	26	933	23	2494	2707	1874	28	1443	0
