# Supplementary material for: Lactobacillus delbrueckii subsp. allosunkii and lactis as emerging human uropathogens in elderly patients
Source: J Clin Microbiol. 2025 Apr 23;63(5):e02072-24. doi: 10.1128/jcm.02072-24 (PMC12077209; doi:10.1128/jcm.02072-24)
Supplement: Table S5 — List of antimicrobial resistance genes detected in the collection of 528 L. delbrueckii strains by using ResFinder 4.0 (minimum identity threshold of 90%; minimum length threshold of 70%). [file jcm.02072-24-s0006.xlsx]

## Sheet: Feuil1
Table S5 List of antimicrobial resistance genes detected in the collection of 528 L. delbrueckii strains by using ResFinder 4.0 (minimum identity threshold of 90%; minimum length threshold of 70%).
Resistance gene	Identity	Alignment Length/Gene Length	Coverage	Position in reference	Strain	Contig	Position in contig	Phenotype	Accession no.
blaTEM-116	100.00	861/861	100.0	1..861	LBVIB27	LBVIB27_V12_CCET01000013.1 Lactobacillus delbrueckii subsp. bulgaricus genome assembly LBVIB27_V12, contig VIB27_SCAFFOLD00013, whole genome shotgun sequence	1760..2620	Amoxicillin, Ampicillin, Cephalothin, Piperacillin, Ticarcillin	AY425988
erm(C)	100.00	735/735	100.0	1..735	UMB1112B	UMB1112B_JASPAU010000088.1 Lactobacillus delbrueckii strain UMB1112B NODE_513_length_2550_cov_31.143146, whole genome shotgun sequence	1658..2392	Erythromycin, Lincomycin, Clindamycin, Quinupristin, Pristinamycin IA, Virginiamycin S	M19652
lnu(A)	98.77	486/486	100.0	1..486	ASM2596302v1	ASM2596302v1_JAOZWD010000028.1 MAG: Lactobacillus delbrueckii isolate NPLps01.et k141_275, whole genome shotgun sequence	7488..7973	Lincomycin	M14039
tet(W)	99.11	1920/1920	100.0	1..1920	LDEL-06	LDEL-06_JAPTNZ010000017.1 Lactobacillus delbrueckii strain LDEL-06 contig_17, whole genome shotgun sequence	30015..31934	Doxycycline, Tetracycline, Minocycline	FN396364
tet(W)	99.11	1920/1920	100.0	1..1920	LDEL-09	LDEL-09_JAPTOA010000001.1 Lactobacillus delbrueckii subsp. sunkii strain LDEL-09 contig_1, whole genome shotgun sequence	176141..178060	Doxycycline, Tetracycline, Minocycline	FN396364
tet(W)	99.11	1920/1920	100.0	1..1920	ME-792	ME-792_BNHZ01000077.1 Lactobacillus delbrueckii ME-792 DNA, sequence077, whole genome shotgun sequence	1219..3138	Doxycycline, Tetracycline, Minocycline	FN396364
