# Supplementary material for: Lactobacillus delbrueckii subsp. allosunkii and lactis as emerging human uropathogens in elderly patients
Source: J Clin Microbiol. 2025 Apr 23;63(5):e02072-24. doi: 10.1128/jcm.02072-24 (PMC12077209; doi:10.1128/jcm.02072-24)
Supplement: Table S6 — List of putative virulence genes detected in the collection of 48 L. delbrueckii clinical isolates using the VFDB database. [file jcm.02072-24-s0007.xlsx]

## Sheet: Feuil1
Table S6 List of putative virulence genes detected in the collection of 48 L. delbrueckii clinical isolates using the VFDB database.
qseqid	sacc	stitle	pident	length	qlen	slen	sstrand	qstart	qend	sstart	send	mismatch	gapopen	evalue	coverage_db	coverage_query	genome	annot	VF_Name	VFID	VFcategory	VFCID
LDEL-06_00472	VFG026980_YP_005923858	VFG026980_YP_005923858 sigA/rpoV RNA polymerase sigma factor [SigA VF0257 - Regulation VFC0301] [Mycobacterium tuberculosis RGTB423]	61.386	303	373	324		102	373	22	324	86	1	7.24e-129	93.51851851851852	81.23324396782841	LDEL-06	SigA VF0257_Regulation VFC0301	SigA	VF0257	Regulation	VFC0301
LDEL-06_00625	VFG006826_NP_464902	VFG006826_NP_464902 lisR two-component response regulator [LisR/LisK VF0792 - Regulation VFC0301] [Listeria monocytogenes EGD-e]	67.965	231	237	226		1	231	1	225	68	2	2.38e-100	102.21238938053096	97.46835443037975	LDEL-06	LisR/LisK VF0792_Regulation VFC0301	LisR/LisK	VF0792	Regulation	VFC0301
LDEL-06_00840	VFG047044_WP_014550113	VFG047044_WP_014550113 wbtL glucose-1-phosphate thymidylyltransferase [LPS VF0542 - Immune modulation VFC0258] [Francisella cf. novicida Fx1]	63.014	292	294	299		1	290	1	292	106	1	5.1899999999999996e-136	97.65886287625418	99.31972789115646	LDEL-06	LPS VF0542_Immune modulation VFC0258	LPS	VF0542	Immune modulation	VFC0258
LDEL-06_00970	VFG016490_NP_975163	VFG016490_NP_975163 tuf elongation factor Tu [EF-Tu VF0877 - Adherence VFC0001] [Mycoplasma mycoides subsp. mycoides SC str. PG1]	71.684	392	396	395		4	395	3	394	111	0	0.0	99.24050632911391	98.98989898989899	LDEL-06	EF-Tu VF0877_Adherence VFC0001	EF-Tu	VF0877	Adherence	VFC0001
LDEL-06_01054	VFG000077_NP_465991	VFG000077_NP_465991 clpP ATP-dependent Clp protease proteolytic subunit [ClpP VF0074 - Stress survival VFC0282] [Listeria monocytogenes EGD-e]	68.75	192	194	198		2	193	3	194	60	0	5.93e-98	96.96969696969697	98.96907216494846	LDEL-06	ClpP VF0074_Stress survival VFC0282	ClpP	VF0074	Stress survival	VFC0282
LDEL-06_01113	VFG005871_WP_002991444	VFG005871_WP_002991444 hasC UTP--glucose-1-phosphate uridylyltransferase HasC [Capsule VF0144 - Immune modulation VFC0258] [Streptococcus pyogenes MGAS10270]	71.331	293	300	304		2	290	3	295	80	1	9.43e-149	96.38157894736842	97.66666666666667	LDEL-06	Capsule VF0144_Immune modulation VFC0258	Capsule	VF0144	Immune modulation	VFC0258
LDEL-06_01374	VFG045688_WP_002294134	VFG045688_WP_002294134 cpsA/uppS undecaprenyl diphosphate synthase [Capsule VF0361 - Immune modulation VFC0258] [Enterococcus faecium Aus0004]	61.181	237	243	270		8	242	28	263	89	2	2.8e-106	87.77777777777777	97.53086419753086	LDEL-06	Capsule VF0361_Immune modulation VFC0258	Capsule	VF0361	Immune modulation	VFC0258
LDEL-06_01473	VFG012102_WP_011967678	VFG012102_WP_011967678 groEL chaperonin GroEL [GroEL VF0594 - Adherence VFC0001] [Clostridium beijerinckii NCIMB 8052]	65.485	536	537	541		1	536	1	535	184	1	0.0	99.07578558225508	99.81378026070763	LDEL-06	GroEL VF0594_Adherence VFC0001	GroEL	VF0594	Adherence	VFC0001
LDEL-06_01852	VFG005952_WP_011681172	VFG005952_WP_011681172 STER_RS05290 UDP-N-acetylglucosamine--LPS N-acetylglucosamine transferase [Capsule VF0144 - Immune modulation VFC0258] [Streptococcus thermophilus LMD-9]	81.699	153	154	158		2	154	6	158	28	0	4.6699999999999995e-95	96.83544303797468	99.35064935064936	LDEL-06	Capsule VF0144_Immune modulation VFC0258	Capsule	VF0144	Immune modulation	VFC0258
LDEL-09_00344	VFG026980_YP_005923858	VFG026980_YP_005923858 sigA/rpoV RNA polymerase sigma factor [SigA VF0257 - Regulation VFC0301] [Mycobacterium tuberculosis RGTB423]	61.716	303	372	324		101	372	22	324	85	1	3.1099999999999996e-126	93.51851851851852	81.45161290322581	LDEL-09	SigA VF0257_Regulation VFC0301	SigA	VF0257	Regulation	VFC0301
LDEL-09_00716	VFG016490_NP_975163	VFG016490_NP_975163 tuf elongation factor Tu [EF-Tu VF0877 - Adherence VFC0001] [Mycoplasma mycoides subsp. mycoides SC str. PG1]	71.684	392	396	395		4	395	3	394	111	0	0.0	99.24050632911391	98.98989898989899	LDEL-09	EF-Tu VF0877_Adherence VFC0001	EF-Tu	VF0877	Adherence	VFC0001
LDEL-09_00773	VFG045688_WP_002294134	VFG045688_WP_002294134 cpsA/uppS undecaprenyl diphosphate synthase [Capsule VF0361 - Immune modulation VFC0258] [Enterococcus faecium Aus0004]	61.181	237	243	270		8	242	28	263	89	2	2.8e-106	87.77777777777777	97.53086419753086	LDEL-09	Capsule VF0361_Immune modulation VFC0258	Capsule	VF0361	Immune modulation	VFC0258
LDEL-09_00847	VFG006826_NP_464902	VFG006826_NP_464902 lisR two-component response regulator [LisR/LisK VF0792 - Regulation VFC0301] [Listeria monocytogenes EGD-e]	67.965	231	237	226		1	231	1	225	68	2	2.38e-100	102.21238938053096	97.46835443037975	LDEL-09	LisR/LisK VF0792_Regulation VFC0301	LisR/LisK	VF0792	Regulation	VFC0301
LDEL-09_00923	VFG047044_WP_014550113	VFG047044_WP_014550113 wbtL glucose-1-phosphate thymidylyltransferase [LPS VF0542 - Immune modulation VFC0258] [Francisella cf. novicida Fx1]	63.014	292	294	299		1	290	1	292	106	1	5.1899999999999996e-136	97.65886287625418	99.31972789115646	LDEL-09	LPS VF0542_Immune modulation VFC0258	LPS	VF0542	Immune modulation	VFC0258
LDEL-09_01370	VFG012102_WP_011967678	VFG012102_WP_011967678 groEL chaperonin GroEL [GroEL VF0594 - Adherence VFC0001] [Clostridium beijerinckii NCIMB 8052]	65.485	536	537	541		1	536	1	535	184	1	0.0	99.07578558225508	99.81378026070763	LDEL-09	GroEL VF0594_Adherence VFC0001	GroEL	VF0594	Adherence	VFC0001
LDEL-09_01420	VFG005871_WP_002991444	VFG005871_WP_002991444 hasC UTP--glucose-1-phosphate uridylyltransferase HasC [Capsule VF0144 - Immune modulation VFC0258] [Streptococcus pyogenes MGAS10270]	71.331	293	300	304		2	290	3	295	80	1	9.43e-149	96.38157894736842	97.66666666666667	LDEL-09	Capsule VF0144_Immune modulation VFC0258	Capsule	VF0144	Immune modulation	VFC0258
LDEL-09_01479	VFG000077_NP_465991	VFG000077_NP_465991 clpP ATP-dependent Clp protease proteolytic subunit [ClpP VF0074 - Stress survival VFC0282] [Listeria monocytogenes EGD-e]	68.75	192	194	198		2	193	3	194	60	0	5.93e-98	96.96969696969697	98.96907216494846	LDEL-09	ClpP VF0074_Stress survival VFC0282	ClpP	VF0074	Stress survival	VFC0282
LDEL-09_01811	VFG005952_WP_011681172	VFG005952_WP_011681172 STER_RS05290 UDP-N-acetylglucosamine--LPS N-acetylglucosamine transferase [Capsule VF0144 - Immune modulation VFC0258] [Streptococcus thermophilus LMD-9]	81.699	153	154	158		2	154	6	158	28	0	4.6699999999999995e-95	96.83544303797468	99.35064935064936	LDEL-09	Capsule VF0144_Immune modulation VFC0258	Capsule	VF0144	Immune modulation	VFC0258
LDEL02_00022	VFG016490_NP_975163	VFG016490_NP_975163 tuf elongation factor Tu [EF-Tu VF0877 - Adherence VFC0001] [Mycoplasma mycoides subsp. mycoides SC str. PG1]	71.684	392	396	395		4	395	3	394	111	0	0.0	99.24050632911391	98.98989898989899	LDEL02	EF-Tu VF0877_Adherence VFC0001	EF-Tu	VF0877	Adherence	VFC0001
LDEL02_00163	VFG000077_NP_465991	VFG000077_NP_465991 clpP ATP-dependent Clp protease proteolytic subunit [ClpP VF0074 - Stress survival VFC0282] [Listeria monocytogenes EGD-e]	68.75	192	194	198		2	193	3	194	60	0	5.93e-98	96.96969696969697	98.96907216494846	LDEL02	ClpP VF0074_Stress survival VFC0282	ClpP	VF0074	Stress survival	VFC0282
LDEL02_00222	VFG005871_WP_002991444	VFG005871_WP_002991444 hasC UTP--glucose-1-phosphate uridylyltransferase HasC [Capsule VF0144 - Immune modulation VFC0258] [Streptococcus pyogenes MGAS10270]	71.331	293	300	304		2	290	3	295	80	1	4.19e-149	96.38157894736842	97.66666666666667	LDEL02	Capsule VF0144_Immune modulation VFC0258	Capsule	VF0144	Immune modulation	VFC0258
LDEL02_00609	VFG006826_NP_464902	VFG006826_NP_464902 lisR two-component response regulator [LisR/LisK VF0792 - Regulation VFC0301] [Listeria monocytogenes EGD-e]	67.965	231	237	226		1	231	1	225	68	2	2.38e-100	102.21238938053096	97.46835443037975	LDEL02	LisR/LisK VF0792_Regulation VFC0301	LisR/LisK	VF0792	Regulation	VFC0301
LDEL02_00752	VFG045688_WP_002294134	VFG045688_WP_002294134 cpsA/uppS undecaprenyl diphosphate synthase [Capsule VF0361 - Immune modulation VFC0258] [Enterococcus faecium Aus0004]	61.181	237	243	270		8	242	28	263	89	2	2.8e-106	87.77777777777777	97.53086419753086	LDEL02	Capsule VF0361_Immune modulation VFC0258	Capsule	VF0361	Immune modulation	VFC0258
LDEL02_00908	VFG026980_YP_005923858	VFG026980_YP_005923858 sigA/rpoV RNA polymerase sigma factor [SigA VF0257 - Regulation VFC0301] [Mycobacterium tuberculosis RGTB423]	61.386	303	373	324		102	373	22	324	86	1	7.24e-129	93.51851851851852	81.23324396782841	LDEL02	SigA VF0257_Regulation VFC0301	SigA	VF0257	Regulation	VFC0301
LDEL02_01020	VFG005952_WP_011681172	VFG005952_WP_011681172 STER_RS05290 UDP-N-acetylglucosamine--LPS N-acetylglucosamine transferase [Capsule VF0144 - Immune modulation VFC0258] [Streptococcus thermophilus LMD-9]	81.699	153	154	158		2	154	6	158	28	0	4.6699999999999995e-95	96.83544303797468	99.35064935064936	LDEL02	Capsule VF0144_Immune modulation VFC0258	Capsule	VF0144	Immune modulation	VFC0258
LDEL02_01337	VFG002182_WP_002376666	VFG002182_WP_002376666 cpsI UDP-galactopyranose mutase [Capsule VF0361 - Immune modulation VFC0258] [Enterococcus faecalis V583]	64.324	370	371	379		4	371	10	376	127	4	5.0900000000000004e-173	97.62532981530343	99.73045822102425	LDEL02	Capsule VF0361_Immune modulation VFC0258	Capsule	VF0361	Immune modulation	VFC0258
LDEL02_01360	VFG047041_WP_014548762	VFG047041_WP_014548762 wbtL glucose-1-phosphate thymidylyltransferase [LPS VF0542 - Immune modulation VFC0258] [Francisella cf. tularensis subsp. novicida 3523]	63.699	292	294	293		1	290	1	292	104	1	2.02e-136	99.65870307167235	99.31972789115646	LDEL02	LPS VF0542_Immune modulation VFC0258	LPS	VF0542	Immune modulation	VFC0258
LDEL02_01659	VFG012102_WP_011967678	VFG012102_WP_011967678 groEL chaperonin GroEL [GroEL VF0594 - Adherence VFC0001] [Clostridium beijerinckii NCIMB 8052]	65.485	536	537	541		1	536	1	535	184	1	0.0	99.07578558225508	99.81378026070763	LDEL02	GroEL VF0594_Adherence VFC0001	GroEL	VF0594	Adherence	VFC0001
LDEL04_00256	VFG005871_WP_002991444	VFG005871_WP_002991444 hasC UTP--glucose-1-phosphate uridylyltransferase HasC [Capsule VF0144 - Immune modulation VFC0258] [Streptococcus pyogenes MGAS10270]	71.331	293	300	304		2	290	3	295	80	1	4.19e-149	96.38157894736842	97.66666666666667	LDEL04	Capsule VF0144_Immune modulation VFC0258	Capsule	VF0144	Immune modulation	VFC0258
LDEL04_00315	VFG000077_NP_465991	VFG000077_NP_465991 clpP ATP-dependent Clp protease proteolytic subunit [ClpP VF0074 - Stress survival VFC0282] [Listeria monocytogenes EGD-e]	68.75	192	194	198		2	193	3	194	60	0	5.93e-98	96.96969696969697	98.96907216494846	LDEL04	ClpP VF0074_Stress survival VFC0282	ClpP	VF0074	Stress survival	VFC0282
LDEL04_00456	VFG016490_NP_975163	VFG016490_NP_975163 tuf elongation factor Tu [EF-Tu VF0877 - Adherence VFC0001] [Mycoplasma mycoides subsp. mycoides SC str. PG1]	71.684	392	396	395		4	395	3	394	111	0	0.0	99.24050632911391	98.98989898989899	LDEL04	EF-Tu VF0877_Adherence VFC0001	EF-Tu	VF0877	Adherence	VFC0001
LDEL04_00652	VFG045688_WP_002294134	VFG045688_WP_002294134 cpsA/uppS undecaprenyl diphosphate synthase [Capsule VF0361 - Immune modulation VFC0258] [Enterococcus faecium Aus0004]	61.181	237	243	270		8	242	28	263	89	2	2.8e-106	87.77777777777777	97.53086419753086	LDEL04	Capsule VF0361_Immune modulation VFC0258	Capsule	VF0361	Immune modulation	VFC0258
LDEL04_00916	VFG005952_WP_011681172	VFG005952_WP_011681172 STER_RS05290 UDP-N-acetylglucosamine--LPS N-acetylglucosamine transferase [Capsule VF0144 - Immune modulation VFC0258] [Streptococcus thermophilus LMD-9]	81.699	153	154	158		2	154	6	158	28	0	4.6699999999999995e-95	96.83544303797468	99.35064935064936	LDEL04	Capsule VF0144_Immune modulation VFC0258	Capsule	VF0144	Immune modulation	VFC0258
LDEL04_01251	VFG047041_WP_014548762	VFG047041_WP_014548762 wbtL glucose-1-phosphate thymidylyltransferase [LPS VF0542 - Immune modulation VFC0258] [Francisella cf. tularensis subsp. novicida 3523]	63.699	292	294	293		1	290	1	292	104	1	2.02e-136	99.65870307167235	99.31972789115646	LDEL04	LPS VF0542_Immune modulation VFC0258	LPS	VF0542	Immune modulation	VFC0258
LDEL04_01274	VFG002182_WP_002376666	VFG002182_WP_002376666 cpsI UDP-galactopyranose mutase [Capsule VF0361 - Immune modulation VFC0258] [Enterococcus faecalis V583]	64.324	370	371	379		4	371	10	376	127	4	5.0900000000000004e-173	97.62532981530343	99.73045822102425	LDEL04	Capsule VF0361_Immune modulation VFC0258	Capsule	VF0361	Immune modulation	VFC0258
LDEL04_01307	VFG012102_WP_011967678	VFG012102_WP_011967678 groEL chaperonin GroEL [GroEL VF0594 - Adherence VFC0001] [Clostridium beijerinckii NCIMB 8052]	65.485	536	537	541		1	536	1	535	184	1	0.0	99.07578558225508	99.81378026070763	LDEL04	GroEL VF0594_Adherence VFC0001	GroEL	VF0594	Adherence	VFC0001
LDEL04_01370	VFG026980_YP_005923858	VFG026980_YP_005923858 sigA/rpoV RNA polymerase sigma factor [SigA VF0257 - Regulation VFC0301] [Mycobacterium tuberculosis RGTB423]	61.386	303	373	324		102	373	22	324	86	1	7.24e-129	93.51851851851852	81.23324396782841	LDEL04	SigA VF0257_Regulation VFC0301	SigA	VF0257	Regulation	VFC0301
LDEL04_01601	VFG006826_NP_464902	VFG006826_NP_464902 lisR two-component response regulator [LisR/LisK VF0792 - Regulation VFC0301] [Listeria monocytogenes EGD-e]	67.965	231	237	226		1	231	1	225	68	2	2.38e-100	102.21238938053096	97.46835443037975	LDEL04	LisR/LisK VF0792_Regulation VFC0301	LisR/LisK	VF0792	Regulation	VFC0301
LDEL10_00030	VFG006826_NP_464902	VFG006826_NP_464902 lisR two-component response regulator [LisR/LisK VF0792 - Regulation VFC0301] [Listeria monocytogenes EGD-e]	67.965	231	237	226		1	231	1	225	68	2	2.38e-100	102.21238938053096	97.46835443037975	LDEL10	LisR/LisK VF0792_Regulation VFC0301	LisR/LisK	VF0792	Regulation	VFC0301
LDEL10_00129	VFG016490_NP_975163	VFG016490_NP_975163 tuf elongation factor Tu [EF-Tu VF0877 - Adherence VFC0001] [Mycoplasma mycoides subsp. mycoides SC str. PG1]	71.684	392	396	395		4	395	3	394	111	0	0.0	99.24050632911391	98.98989898989899	LDEL10	EF-Tu VF0877_Adherence VFC0001	EF-Tu	VF0877	Adherence	VFC0001
LDEL10_00481	VFG000077_NP_465991	VFG000077_NP_465991 clpP ATP-dependent Clp protease proteolytic subunit [ClpP VF0074 - Stress survival VFC0282] [Listeria monocytogenes EGD-e]	68.229	192	194	198		2	193	3	194	61	0	2e-97	96.96969696969697	98.96907216494846	LDEL10	ClpP VF0074_Stress survival VFC0282	ClpP	VF0074	Stress survival	VFC0282
LDEL10_00573	VFG045688_WP_002294134	VFG045688_WP_002294134 cpsA/uppS undecaprenyl diphosphate synthase [Capsule VF0361 - Immune modulation VFC0258] [Enterococcus faecium Aus0004]	61.181	237	243	270		8	242	28	263	89	2	2.8e-106	87.77777777777777	97.53086419753086	LDEL10	Capsule VF0361_Immune modulation VFC0258	Capsule	VF0361	Immune modulation	VFC0258
LDEL10_00626	VFG026980_YP_005923858	VFG026980_YP_005923858 sigA/rpoV RNA polymerase sigma factor [SigA VF0257 - Regulation VFC0301] [Mycobacterium tuberculosis RGTB423]	61.716	303	372	324		101	372	22	324	85	1	3.1099999999999996e-126	93.51851851851852	81.45161290322581	LDEL10	SigA VF0257_Regulation VFC0301	SigA	VF0257	Regulation	VFC0301
LDEL10_00888	VFG002182_WP_002376666	VFG002182_WP_002376666 cpsI UDP-galactopyranose mutase [Capsule VF0361 - Immune modulation VFC0258] [Enterococcus faecalis V583]	64.324	370	371	379		4	371	10	376	127	4	5.0900000000000004e-173	97.62532981530343	99.73045822102425	LDEL10	Capsule VF0361_Immune modulation VFC0258	Capsule	VF0361	Immune modulation	VFC0258
LDEL10_00911	VFG047041_WP_014548762	VFG047041_WP_014548762 wbtL glucose-1-phosphate thymidylyltransferase [LPS VF0542 - Immune modulation VFC0258] [Francisella cf. tularensis subsp. novicida 3523]	63.699	292	294	293		1	290	1	292	104	1	2.02e-136	99.65870307167235	99.31972789115646	LDEL10	LPS VF0542_Immune modulation VFC0258	LPS	VF0542	Immune modulation	VFC0258
LDEL10_00969	VFG012102_WP_011967678	VFG012102_WP_011967678 groEL chaperonin GroEL [GroEL VF0594 - Adherence VFC0001] [Clostridium beijerinckii NCIMB 8052]	65.485	536	537	541		1	536	1	535	184	1	0.0	99.07578558225508	99.81378026070763	LDEL10	GroEL VF0594_Adherence VFC0001	GroEL	VF0594	Adherence	VFC0001
LDEL10_01203	VFG005871_WP_002991444	VFG005871_WP_002991444 hasC UTP--glucose-1-phosphate uridylyltransferase HasC [Capsule VF0144 - Immune modulation VFC0258] [Streptococcus pyogenes MGAS10270]	71.331	293	300	304		2	290	3	295	80	1	4.19e-149	96.38157894736842	97.66666666666667	LDEL10	Capsule VF0144_Immune modulation VFC0258	Capsule	VF0144	Immune modulation	VFC0258
LDEL11_00041	VFG000077_NP_465991	VFG000077_NP_465991 clpP ATP-dependent Clp protease proteolytic subunit [ClpP VF0074 - Stress survival VFC0282] [Listeria monocytogenes EGD-e]	68.75	192	194	198		2	193	3	194	60	0	4.46e-98	96.96969696969697	98.96907216494846	LDEL11	ClpP VF0074_Stress survival VFC0282	ClpP	VF0074	Stress survival	VFC0282
LDEL11_00100	VFG005871_WP_002991444	VFG005871_WP_002991444 hasC UTP--glucose-1-phosphate uridylyltransferase HasC [Capsule VF0144 - Immune modulation VFC0258] [Streptococcus pyogenes MGAS10270]	70.37	297	304	304		2	294	3	295	80	2	2.94e-147	97.69736842105263	97.69736842105263	LDEL11	Capsule VF0144_Immune modulation VFC0258	Capsule	VF0144	Immune modulation	VFC0258
LDEL11_00465	VFG045688_WP_002294134	VFG045688_WP_002294134 cpsA/uppS undecaprenyl diphosphate synthase [Capsule VF0361 - Immune modulation VFC0258] [Enterococcus faecium Aus0004]	61.181	237	243	270		8	242	28	263	89	2	2.8e-106	87.77777777777777	97.53086419753086	LDEL11	Capsule VF0361_Immune modulation VFC0258	Capsule	VF0361	Immune modulation	VFC0258
LDEL11_00870	VFG012102_WP_011967678	VFG012102_WP_011967678 groEL chaperonin GroEL [GroEL VF0594 - Adherence VFC0001] [Clostridium beijerinckii NCIMB 8052]	65.485	536	537	541		1	536	1	535	184	1	0.0	99.07578558225508	99.81378026070763	LDEL11	GroEL VF0594_Adherence VFC0001	GroEL	VF0594	Adherence	VFC0001
LDEL11_01032	VFG005952_WP_011681172	VFG005952_WP_011681172 STER_RS05290 UDP-N-acetylglucosamine--LPS N-acetylglucosamine transferase [Capsule VF0144 - Immune modulation VFC0258] [Streptococcus thermophilus LMD-9]	81.699	153	154	158		2	154	6	158	28	0	5.1599999999999994e-95	96.83544303797468	99.35064935064936	LDEL11	Capsule VF0144_Immune modulation VFC0258	Capsule	VF0144	Immune modulation	VFC0258
LDEL11_01123	VFG002182_WP_002376666	VFG002182_WP_002376666 cpsI UDP-galactopyranose mutase [Capsule VF0361 - Immune modulation VFC0258] [Enterococcus faecalis V583]	64.324	370	371	379		4	371	10	376	127	4	2.15e-173	97.62532981530343	99.73045822102425	LDEL11	Capsule VF0361_Immune modulation VFC0258	Capsule	VF0361	Immune modulation	VFC0258
LDEL11_01379	VFG026980_YP_005923858	VFG026980_YP_005923858 sigA/rpoV RNA polymerase sigma factor [SigA VF0257 - Regulation VFC0301] [Mycobacterium tuberculosis RGTB423]	61.386	303	373	324		102	373	22	324	86	1	7.24e-129	93.51851851851852	81.23324396782841	LDEL11	SigA VF0257_Regulation VFC0301	SigA	VF0257	Regulation	VFC0301
LDEL11_01504	VFG016490_NP_975163	VFG016490_NP_975163 tuf elongation factor Tu [EF-Tu VF0877 - Adherence VFC0001] [Mycoplasma mycoides subsp. mycoides SC str. PG1]	71.684	392	396	395		4	395	3	394	111	0	0.0	99.24050632911391	98.98989898989899	LDEL11	EF-Tu VF0877_Adherence VFC0001	EF-Tu	VF0877	Adherence	VFC0001
LDEL11_01537	VFG047044_WP_014550113	VFG047044_WP_014550113 wbtL glucose-1-phosphate thymidylyltransferase [LPS VF0542 - Immune modulation VFC0258] [Francisella cf. novicida Fx1]	63.699	292	294	299		1	290	1	292	104	1	1.98e-136	97.65886287625418	99.31972789115646	LDEL11	LPS VF0542_Immune modulation VFC0258	LPS	VF0542	Immune modulation	VFC0258
LDEL11_01601	VFG006826_NP_464902	VFG006826_NP_464902 lisR two-component response regulator [LisR/LisK VF0792 - Regulation VFC0301] [Listeria monocytogenes EGD-e]	67.965	231	237	226		1	231	1	225	68	2	2.38e-100	102.21238938053096	97.46835443037975	LDEL11	LisR/LisK VF0792_Regulation VFC0301	LisR/LisK	VF0792	Regulation	VFC0301
LDEL13_00125	VFG000077_NP_465991	VFG000077_NP_465991 clpP ATP-dependent Clp protease proteolytic subunit [ClpP VF0074 - Stress survival VFC0282] [Listeria monocytogenes EGD-e]	68.75	192	194	198		2	193	3	194	60	0	4.46e-98	96.96969696969697	98.96907216494846	LDEL13	ClpP VF0074_Stress survival VFC0282	ClpP	VF0074	Stress survival	VFC0282
LDEL13_00174	VFG000080_NP_464522	VFG000080_NP_464522 clpE ATP-dependent protease [ClpE VF0073 - Stress survival VFC0282] [Listeria monocytogenes EGD-e]	60.119	672	688	724		10	678	55	724	263	4	0.0	92.81767955801105	97.67441860465115	LDEL13	ClpE VF0073_Stress survival VFC0282	ClpE	VF0073	Stress survival	VFC0282
LDEL13_00322	VFG045688_WP_002294134	VFG045688_WP_002294134 cpsA/uppS undecaprenyl diphosphate synthase [Capsule VF0361 - Immune modulation VFC0258] [Enterococcus faecium Aus0004]	60.759	237	243	270		8	242	28	263	90	2	6.15e-106	87.77777777777777	97.53086419753086	LDEL13	Capsule VF0361_Immune modulation VFC0258	Capsule	VF0361	Immune modulation	VFC0258
LDEL13_00536	VFG026980_YP_005923858	VFG026980_YP_005923858 sigA/rpoV RNA polymerase sigma factor [SigA VF0257 - Regulation VFC0301] [Mycobacterium tuberculosis RGTB423]	61.716	303	372	324		101	372	22	324	85	1	2.82e-126	93.51851851851852	81.45161290322581	LDEL13	SigA VF0257_Regulation VFC0301	SigA	VF0257	Regulation	VFC0301
LDEL13_01073	VFG002182_WP_002376666	VFG002182_WP_002376666 cpsI UDP-galactopyranose mutase [Capsule VF0361 - Immune modulation VFC0258] [Enterococcus faecalis V583]	64.151	371	371	379		3	371	9	376	128	4	1.9999999999999998e-172	97.8891820580475	100.0	LDEL13	Capsule VF0361_Immune modulation VFC0258	Capsule	VF0361	Immune modulation	VFC0258
LDEL13_01091	VFG047044_WP_014550113	VFG047044_WP_014550113 wbtL glucose-1-phosphate thymidylyltransferase [LPS VF0542 - Immune modulation VFC0258] [Francisella cf. novicida Fx1]	63.014	292	294	299		1	290	1	292	106	1	6.71e-135	97.65886287625418	99.31972789115646	LDEL13	LPS VF0542_Immune modulation VFC0258	LPS	VF0542	Immune modulation	VFC0258
LDEL13_01161	VFG016490_NP_975163	VFG016490_NP_975163 tuf elongation factor Tu [EF-Tu VF0877 - Adherence VFC0001] [Mycoplasma mycoides subsp. mycoides SC str. PG1]	71.684	392	396	395		4	395	3	394	111	0	0.0	99.24050632911391	98.98989898989899	LDEL13	EF-Tu VF0877_Adherence VFC0001	EF-Tu	VF0877	Adherence	VFC0001
LDEL13_01217	VFG012102_WP_011967678	VFG012102_WP_011967678 groEL chaperonin GroEL [GroEL VF0594 - Adherence VFC0001] [Clostridium beijerinckii NCIMB 8052]	65.485	536	537	541		1	536	1	535	184	1	0.0	99.07578558225508	99.81378026070763	LDEL13	GroEL VF0594_Adherence VFC0001	GroEL	VF0594	Adherence	VFC0001
LDEL13_01510	VFG006826_NP_464902	VFG006826_NP_464902 lisR two-component response regulator [LisR/LisK VF0792 - Regulation VFC0301] [Listeria monocytogenes EGD-e]	67.532	231	237	226		1	231	1	225	69	2	6.15e-100	102.21238938053096	97.46835443037975	LDEL13	LisR/LisK VF0792_Regulation VFC0301	LisR/LisK	VF0792	Regulation	VFC0301
LDEL13_01720	VFG005871_WP_002991444	VFG005871_WP_002991444 hasC UTP--glucose-1-phosphate uridylyltransferase HasC [Capsule VF0144 - Immune modulation VFC0258] [Streptococcus pyogenes MGAS10270]	70.37	297	304	304		2	294	3	295	80	2	1.27e-146	97.69736842105263	97.69736842105263	LDEL13	Capsule VF0144_Immune modulation VFC0258	Capsule	VF0144	Immune modulation	VFC0258
LDEL14_00052	VFG000077_NP_465991	VFG000077_NP_465991 clpP ATP-dependent Clp protease proteolytic subunit [ClpP VF0074 - Stress survival VFC0282] [Listeria monocytogenes EGD-e]	68.75	192	194	198		2	193	3	194	60	0	5.93e-98	96.96969696969697	98.96907216494846	LDEL14	ClpP VF0074_Stress survival VFC0282	ClpP	VF0074	Stress survival	VFC0282
LDEL14_00111	VFG005871_WP_002991444	VFG005871_WP_002991444 hasC UTP--glucose-1-phosphate uridylyltransferase HasC [Capsule VF0144 - Immune modulation VFC0258] [Streptococcus pyogenes MGAS10270]	71.331	293	300	304		2	290	3	295	80	1	4.19e-149	96.38157894736842	97.66666666666667	LDEL14	Capsule VF0144_Immune modulation VFC0258	Capsule	VF0144	Immune modulation	VFC0258
LDEL14_00710	VFG026980_YP_005923858	VFG026980_YP_005923858 sigA/rpoV RNA polymerase sigma factor [SigA VF0257 - Regulation VFC0301] [Mycobacterium tuberculosis RGTB423]	61.386	303	373	324		102	373	22	324	86	1	7.24e-129	93.51851851851852	81.23324396782841	LDEL14	SigA VF0257_Regulation VFC0301	SigA	VF0257	Regulation	VFC0301
LDEL14_00732	VFG045688_WP_002294134	VFG045688_WP_002294134 cpsA/uppS undecaprenyl diphosphate synthase [Capsule VF0361 - Immune modulation VFC0258] [Enterococcus faecium Aus0004]	61.181	237	243	270		8	242	28	263	89	2	4.43e-106	87.77777777777777	97.53086419753086	LDEL14	Capsule VF0361_Immune modulation VFC0258	Capsule	VF0361	Immune modulation	VFC0258
LDEL14_01012	VFG002182_WP_002376666	VFG002182_WP_002376666 cpsI UDP-galactopyranose mutase [Capsule VF0361 - Immune modulation VFC0258] [Enterococcus faecalis V583]	63.514	370	371	379		4	371	10	376	130	4	2.72e-172	97.62532981530343	99.73045822102425	LDEL14	Capsule VF0361_Immune modulation VFC0258	Capsule	VF0361	Immune modulation	VFC0258
LDEL14_01276	VFG047044_WP_014550113	VFG047044_WP_014550113 wbtL glucose-1-phosphate thymidylyltransferase [LPS VF0542 - Immune modulation VFC0258] [Francisella cf. novicida Fx1]	63.699	292	294	299		1	290	1	292	104	1	2.61e-136	97.65886287625418	99.31972789115646	LDEL14	LPS VF0542_Immune modulation VFC0258	LPS	VF0542	Immune modulation	VFC0258
LDEL14_01503	VFG012102_WP_011967678	VFG012102_WP_011967678 groEL chaperonin GroEL [GroEL VF0594 - Adherence VFC0001] [Clostridium beijerinckii NCIMB 8052]	65.485	536	537	541		1	536	1	535	184	1	0.0	99.07578558225508	99.81378026070763	LDEL14	GroEL VF0594_Adherence VFC0001	GroEL	VF0594	Adherence	VFC0001
LDEL14_01522	VFG016490_NP_975163	VFG016490_NP_975163 tuf elongation factor Tu [EF-Tu VF0877 - Adherence VFC0001] [Mycoplasma mycoides subsp. mycoides SC str. PG1]	71.684	392	396	395		4	395	3	394	111	0	0.0	99.24050632911391	98.98989898989899	LDEL14	EF-Tu VF0877_Adherence VFC0001	EF-Tu	VF0877	Adherence	VFC0001
LDEL14_01550	VFG006826_NP_464902	VFG006826_NP_464902 lisR two-component response regulator [LisR/LisK VF0792 - Regulation VFC0301] [Listeria monocytogenes EGD-e]	67.965	231	237	226		1	231	1	225	68	2	2.06e-100	102.21238938053096	97.46835443037975	LDEL14	LisR/LisK VF0792_Regulation VFC0301	LisR/LisK	VF0792	Regulation	VFC0301
LDEL19_00017	VFG045688_WP_002294134	VFG045688_WP_002294134 cpsA/uppS undecaprenyl diphosphate synthase [Capsule VF0361 - Immune modulation VFC0258] [Enterococcus faecium Aus0004]	61.181	237	243	270		8	242	28	263	89	2	4.29e-106	87.77777777777777	97.53086419753086	LDEL19	Capsule VF0361_Immune modulation VFC0258	Capsule	VF0361	Immune modulation	VFC0258
LDEL19_00335	VFG000077_NP_465991	VFG000077_NP_465991 clpP ATP-dependent Clp protease proteolytic subunit [ClpP VF0074 - Stress survival VFC0282] [Listeria monocytogenes EGD-e]	68.75	192	194	198		2	193	3	194	60	0	4.46e-98	96.96969696969697	98.96907216494846	LDEL19	ClpP VF0074_Stress survival VFC0282	ClpP	VF0074	Stress survival	VFC0282
LDEL19_00378	VFG000080_NP_464522	VFG000080_NP_464522 clpE ATP-dependent protease [ClpE VF0073 - Stress survival VFC0282] [Listeria monocytogenes EGD-e]	60.119	672	688	724		10	678	55	724	263	4	0.0	92.81767955801105	97.67441860465115	LDEL19	ClpE VF0073_Stress survival VFC0282	ClpE	VF0073	Stress survival	VFC0282
LDEL19_00390	VFG005871_WP_002991444	VFG005871_WP_002991444 hasC UTP--glucose-1-phosphate uridylyltransferase HasC [Capsule VF0144 - Immune modulation VFC0258] [Streptococcus pyogenes MGAS10270]	70.37	297	304	304		2	294	3	295	80	2	1.27e-146	97.69736842105263	97.69736842105263	LDEL19	Capsule VF0144_Immune modulation VFC0258	Capsule	VF0144	Immune modulation	VFC0258
LDEL19_00534	VFG012102_WP_011967678	VFG012102_WP_011967678 groEL chaperonin GroEL [GroEL VF0594 - Adherence VFC0001] [Clostridium beijerinckii NCIMB 8052]	65.485	536	537	541		1	536	1	535	184	1	0.0	99.07578558225508	99.81378026070763	LDEL19	GroEL VF0594_Adherence VFC0001	GroEL	VF0594	Adherence	VFC0001
LDEL19_01061	VFG002182_WP_002376666	VFG002182_WP_002376666 cpsI UDP-galactopyranose mutase [Capsule VF0361 - Immune modulation VFC0258] [Enterococcus faecalis V583]	63.784	370	371	379		4	371	10	376	129	4	2.16e-172	97.62532981530343	99.73045822102425	LDEL19	Capsule VF0361_Immune modulation VFC0258	Capsule	VF0361	Immune modulation	VFC0258
LDEL19_01089	VFG047044_WP_014550113	VFG047044_WP_014550113 wbtL glucose-1-phosphate thymidylyltransferase [LPS VF0542 - Immune modulation VFC0258] [Francisella cf. novicida Fx1]	62.671	292	294	299		1	290	1	292	107	1	5.14e-134	97.65886287625418	99.31972789115646	LDEL19	LPS VF0542_Immune modulation VFC0258	LPS	VF0542	Immune modulation	VFC0258
LDEL19_01114	VFG026980_YP_005923858	VFG026980_YP_005923858 sigA/rpoV RNA polymerase sigma factor [SigA VF0257 - Regulation VFC0301] [Mycobacterium tuberculosis RGTB423]	61.386	303	373	324		102	373	22	324	86	1	7.010000000000001e-129	93.51851851851852	81.23324396782841	LDEL19	SigA VF0257_Regulation VFC0301	SigA	VF0257	Regulation	VFC0301
LDEL19_01239	VFG016490_NP_975163	VFG016490_NP_975163 tuf elongation factor Tu [EF-Tu VF0877 - Adherence VFC0001] [Mycoplasma mycoides subsp. mycoides SC str. PG1]	71.684	392	396	395		4	395	3	394	111	0	0.0	99.24050632911391	98.98989898989899	LDEL19	EF-Tu VF0877_Adherence VFC0001	EF-Tu	VF0877	Adherence	VFC0001
LDEL19_01268	VFG006826_NP_464902	VFG006826_NP_464902 lisR two-component response regulator [LisR/LisK VF0792 - Regulation VFC0301] [Listeria monocytogenes EGD-e]	67.965	231	237	226		1	231	1	225	68	2	2.06e-100	102.21238938053096	97.46835443037975	LDEL19	LisR/LisK VF0792_Regulation VFC0301	LisR/LisK	VF0792	Regulation	VFC0301
LDEL21_00061	VFG045688_WP_002294134	VFG045688_WP_002294134 cpsA/uppS undecaprenyl diphosphate synthase [Capsule VF0361 - Immune modulation VFC0258] [Enterococcus faecium Aus0004]	60.759	237	243	270		8	242	28	263	90	2	1.17e-105	87.77777777777777	97.53086419753086	LDEL21	Capsule VF0361_Immune modulation VFC0258	Capsule	VF0361	Immune modulation	VFC0258
LDEL21_00575	VFG000077_NP_465991	VFG000077_NP_465991 clpP ATP-dependent Clp protease proteolytic subunit [ClpP VF0074 - Stress survival VFC0282] [Listeria monocytogenes EGD-e]	68.75	192	194	198		2	193	3	194	60	0	5.93e-98	96.96969696969697	98.96907216494846	LDEL21	ClpP VF0074_Stress survival VFC0282	ClpP	VF0074	Stress survival	VFC0282
LDEL21_00635	VFG005871_WP_002991444	VFG005871_WP_002991444 hasC UTP--glucose-1-phosphate uridylyltransferase HasC [Capsule VF0144 - Immune modulation VFC0258] [Streptococcus pyogenes MGAS10270]	70.707	297	304	304		2	294	3	295	79	2	7.56e-148	97.69736842105263	97.69736842105263	LDEL21	Capsule VF0144_Immune modulation VFC0258	Capsule	VF0144	Immune modulation	VFC0258
LDEL21_00929	VFG016490_NP_975163	VFG016490_NP_975163 tuf elongation factor Tu [EF-Tu VF0877 - Adherence VFC0001] [Mycoplasma mycoides subsp. mycoides SC str. PG1]	71.684	392	396	395		4	395	3	394	111	0	0.0	99.24050632911391	98.98989898989899	LDEL21	EF-Tu VF0877_Adherence VFC0001	EF-Tu	VF0877	Adherence	VFC0001
LDEL21_01077	VFG047044_WP_014550113	VFG047044_WP_014550113 wbtL glucose-1-phosphate thymidylyltransferase [LPS VF0542 - Immune modulation VFC0258] [Francisella cf. novicida Fx1]	63.699	292	294	299		1	290	1	292	104	1	6.05e-136	97.65886287625418	99.31972789115646	LDEL21	LPS VF0542_Immune modulation VFC0258	LPS	VF0542	Immune modulation	VFC0258
LDEL21_01130	VFG002182_WP_002376666	VFG002182_WP_002376666 cpsI UDP-galactopyranose mutase [Capsule VF0361 - Immune modulation VFC0258] [Enterococcus faecalis V583]	63.342	371	371	379		3	371	9	376	131	4	1.3299999999999999e-171	97.8891820580475	100.0	LDEL21	Capsule VF0361_Immune modulation VFC0258	Capsule	VF0361	Immune modulation	VFC0258
LDEL21_01348	VFG012102_WP_011967678	VFG012102_WP_011967678 groEL chaperonin GroEL [GroEL VF0594 - Adherence VFC0001] [Clostridium beijerinckii NCIMB 8052]	65.485	536	537	541		1	536	1	535	184	1	0.0	99.07578558225508	99.81378026070763	LDEL21	GroEL VF0594_Adherence VFC0001	GroEL	VF0594	Adherence	VFC0001
LDEL21_01558	VFG006826_NP_464902	VFG006826_NP_464902 lisR two-component response regulator [LisR/LisK VF0792 - Regulation VFC0301] [Listeria monocytogenes EGD-e]	67.965	231	237	226		1	231	1	225	68	2	2.38e-100	102.21238938053096	97.46835443037975	LDEL21	LisR/LisK VF0792_Regulation VFC0301	LisR/LisK	VF0792	Regulation	VFC0301
LDEL21_01569	VFG026980_YP_005923858	VFG026980_YP_005923858 sigA/rpoV RNA polymerase sigma factor [SigA VF0257 - Regulation VFC0301] [Mycobacterium tuberculosis RGTB423]	61.386	303	373	324		102	373	22	324	86	1	7.24e-129	93.51851851851852	81.23324396782841	LDEL21	SigA VF0257_Regulation VFC0301	SigA	VF0257	Regulation	VFC0301
LDEL22_00048	VFG005871_WP_002991444	VFG005871_WP_002991444 hasC UTP--glucose-1-phosphate uridylyltransferase HasC [Capsule VF0144 - Immune modulation VFC0258] [Streptococcus pyogenes MGAS10270]	70.707	297	304	304		2	294	3	295	79	2	7.56e-148	97.69736842105263	97.69736842105263	LDEL22	Capsule VF0144_Immune modulation VFC0258	Capsule	VF0144	Immune modulation	VFC0258
LDEL22_00107	VFG000077_NP_465991	VFG000077_NP_465991 clpP ATP-dependent Clp protease proteolytic subunit [ClpP VF0074 - Stress survival VFC0282] [Listeria monocytogenes EGD-e]	68.75	192	194	198		2	193	3	194	60	0	5.93e-98	96.96969696969697	98.96907216494846	LDEL22	ClpP VF0074_Stress survival VFC0282	ClpP	VF0074	Stress survival	VFC0282
LDEL22_00248	VFG016490_NP_975163	VFG016490_NP_975163 tuf elongation factor Tu [EF-Tu VF0877 - Adherence VFC0001] [Mycoplasma mycoides subsp. mycoides SC str. PG1]	71.684	392	396	395		4	395	3	394	111	0	0.0	99.24050632911391	98.98989898989899	LDEL22	EF-Tu VF0877_Adherence VFC0001	EF-Tu	VF0877	Adherence	VFC0001
LDEL22_00378	VFG045688_WP_002294134	VFG045688_WP_002294134 cpsA/uppS undecaprenyl diphosphate synthase [Capsule VF0361 - Immune modulation VFC0258] [Enterococcus faecium Aus0004]	61.181	237	243	270		8	242	28	263	89	2	2.8e-106	87.77777777777777	97.53086419753086	LDEL22	Capsule VF0361_Immune modulation VFC0258	Capsule	VF0361	Immune modulation	VFC0258
LDEL22_01114	VFG002182_WP_002376666	VFG002182_WP_002376666 cpsI UDP-galactopyranose mutase [Capsule VF0361 - Immune modulation VFC0258] [Enterococcus faecalis V583]	63.784	370	371	379		4	371	10	376	129	4	6.23e-172	97.62532981530343	99.73045822102425	LDEL22	Capsule VF0361_Immune modulation VFC0258	Capsule	VF0361	Immune modulation	VFC0258
LDEL22_01161	VFG047044_WP_014550113	VFG047044_WP_014550113 wbtL glucose-1-phosphate thymidylyltransferase [LPS VF0542 - Immune modulation VFC0258] [Francisella cf. novicida Fx1]	63.356	292	294	299		1	290	1	292	105	1	6.86e-135	97.65886287625418	99.31972789115646	LDEL22	LPS VF0542_Immune modulation VFC0258	LPS	VF0542	Immune modulation	VFC0258
LDEL22_01302	VFG012102_WP_011967678	VFG012102_WP_011967678 groEL chaperonin GroEL [GroEL VF0594 - Adherence VFC0001] [Clostridium beijerinckii NCIMB 8052]	65.485	536	537	541		1	536	1	535	184	1	0.0	99.07578558225508	99.81378026070763	LDEL22	GroEL VF0594_Adherence VFC0001	GroEL	VF0594	Adherence	VFC0001
LDEL22_01500	VFG026980_YP_005923858	VFG026980_YP_005923858 sigA/rpoV RNA polymerase sigma factor [SigA VF0257 - Regulation VFC0301] [Mycobacterium tuberculosis RGTB423]	61.386	303	373	324		102	373	22	324	86	1	7.24e-129	93.51851851851852	81.23324396782841	LDEL22	SigA VF0257_Regulation VFC0301	SigA	VF0257	Regulation	VFC0301
LDEL22_01640	VFG006826_NP_464902	VFG006826_NP_464902 lisR two-component response regulator [LisR/LisK VF0792 - Regulation VFC0301] [Listeria monocytogenes EGD-e]	67.965	231	237	226		1	231	1	225	68	2	1.73e-100	102.21238938053096	97.46835443037975	LDEL22	LisR/LisK VF0792_Regulation VFC0301	LisR/LisK	VF0792	Regulation	VFC0301
LDEL24_00178	VFG005871_WP_002991444	VFG005871_WP_002991444 hasC UTP--glucose-1-phosphate uridylyltransferase HasC [Capsule VF0144 - Immune modulation VFC0258] [Streptococcus pyogenes MGAS10270]	71.044	297	304	304		2	294	3	295	78	2	5.6200000000000004e-148	97.69736842105263	97.69736842105263	LDEL24	Capsule VF0144_Immune modulation VFC0258	Capsule	VF0144	Immune modulation	VFC0258
LDEL24_00652	VFG026980_YP_005923858	VFG026980_YP_005923858 sigA/rpoV RNA polymerase sigma factor [SigA VF0257 - Regulation VFC0301] [Mycobacterium tuberculosis RGTB423]	61.056	303	373	324		102	373	22	324	87	1	1.21e-128	93.51851851851852	81.23324396782841	LDEL24	SigA VF0257_Regulation VFC0301	SigA	VF0257	Regulation	VFC0301
LDEL24_00726	VFG045688_WP_002294134	VFG045688_WP_002294134 cpsA/uppS undecaprenyl diphosphate synthase [Capsule VF0361 - Immune modulation VFC0258] [Enterococcus faecium Aus0004]	61.181	237	243	270		8	242	28	263	89	2	2.8e-106	87.77777777777777	97.53086419753086	LDEL24	Capsule VF0361_Immune modulation VFC0258	Capsule	VF0361	Immune modulation	VFC0258
LDEL24_00767	VFG000077_NP_465991	VFG000077_NP_465991 clpP ATP-dependent Clp protease proteolytic subunit [ClpP VF0074 - Stress survival VFC0282] [Listeria monocytogenes EGD-e]	68.75	192	194	198		2	193	3	194	60	0	4.46e-98	96.96969696969697	98.96907216494846	LDEL24	ClpP VF0074_Stress survival VFC0282	ClpP	VF0074	Stress survival	VFC0282
LDEL24_00957	VFG002182_WP_002376666	VFG002182_WP_002376666 cpsI UDP-galactopyranose mutase [Capsule VF0361 - Immune modulation VFC0258] [Enterococcus faecalis V583]	64.054	370	371	379		4	371	10	376	128	4	1.01e-172	97.62532981530343	99.73045822102425	LDEL24	Capsule VF0361_Immune modulation VFC0258	Capsule	VF0361	Immune modulation	VFC0258
LDEL24_00979	VFG047044_WP_014550113	VFG047044_WP_014550113 wbtL glucose-1-phosphate thymidylyltransferase [LPS VF0542 - Immune modulation VFC0258] [Francisella cf. novicida Fx1]	63.356	292	294	299		1	290	1	292	105	1	7.87e-136	97.65886287625418	99.31972789115646	LDEL24	LPS VF0542_Immune modulation VFC0258	LPS	VF0542	Immune modulation	VFC0258
LDEL24_01021	VFG012102_WP_011967678	VFG012102_WP_011967678 groEL chaperonin GroEL [GroEL VF0594 - Adherence VFC0001] [Clostridium beijerinckii NCIMB 8052]	65.485	536	537	541		1	536	1	535	184	1	0.0	99.07578558225508	99.81378026070763	LDEL24	GroEL VF0594_Adherence VFC0001	GroEL	VF0594	Adherence	VFC0001
LDEL24_01743	VFG006826_NP_464902	VFG006826_NP_464902 lisR two-component response regulator [LisR/LisK VF0792 - Regulation VFC0301] [Listeria monocytogenes EGD-e]	67.965	231	237	226		1	231	1	225	68	2	2.38e-100	102.21238938053096	97.46835443037975	LDEL24	LisR/LisK VF0792_Regulation VFC0301	LisR/LisK	VF0792	Regulation	VFC0301
LDEL24_01756	VFG016490_NP_975163	VFG016490_NP_975163 tuf elongation factor Tu [EF-Tu VF0877 - Adherence VFC0001] [Mycoplasma mycoides subsp. mycoides SC str. PG1]	71.684	392	396	395		4	395	3	394	111	0	0.0	99.24050632911391	98.98989898989899	LDEL24	EF-Tu VF0877_Adherence VFC0001	EF-Tu	VF0877	Adherence	VFC0001
LDEL25_00022	VFG016490_NP_975163	VFG016490_NP_975163 tuf elongation factor Tu [EF-Tu VF0877 - Adherence VFC0001] [Mycoplasma mycoides subsp. mycoides SC str. PG1]	71.684	392	396	395		4	395	3	394	111	0	0.0	99.24050632911391	98.98989898989899	LDEL25	EF-Tu VF0877_Adherence VFC0001	EF-Tu	VF0877	Adherence	VFC0001
LDEL25_00163	VFG000077_NP_465991	VFG000077_NP_465991 clpP ATP-dependent Clp protease proteolytic subunit [ClpP VF0074 - Stress survival VFC0282] [Listeria monocytogenes EGD-e]	68.75	192	194	198		2	193	3	194	60	0	5.93e-98	96.96969696969697	98.96907216494846	LDEL25	ClpP VF0074_Stress survival VFC0282	ClpP	VF0074	Stress survival	VFC0282
LDEL25_00222	VFG005871_WP_002991444	VFG005871_WP_002991444 hasC UTP--glucose-1-phosphate uridylyltransferase HasC [Capsule VF0144 - Immune modulation VFC0258] [Streptococcus pyogenes MGAS10270]	71.331	293	300	304		2	290	3	295	80	1	4.19e-149	96.38157894736842	97.66666666666667	LDEL25	Capsule VF0144_Immune modulation VFC0258	Capsule	VF0144	Immune modulation	VFC0258
LDEL25_00733	VFG045688_WP_002294134	VFG045688_WP_002294134 cpsA/uppS undecaprenyl diphosphate synthase [Capsule VF0361 - Immune modulation VFC0258] [Enterococcus faecium Aus0004]	61.181	237	243	270		8	242	28	263	89	2	2.8e-106	87.77777777777777	97.53086419753086	LDEL25	Capsule VF0361_Immune modulation VFC0258	Capsule	VF0361	Immune modulation	VFC0258
LDEL25_00952	VFG005952_WP_011681172	VFG005952_WP_011681172 STER_RS05290 UDP-N-acetylglucosamine--LPS N-acetylglucosamine transferase [Capsule VF0144 - Immune modulation VFC0258] [Streptococcus thermophilus LMD-9]	81.699	153	154	158		2	154	6	158	28	0	4.6699999999999995e-95	96.83544303797468	99.35064935064936	LDEL25	Capsule VF0144_Immune modulation VFC0258	Capsule	VF0144	Immune modulation	VFC0258
LDEL25_01230	VFG047041_WP_014548762	VFG047041_WP_014548762 wbtL glucose-1-phosphate thymidylyltransferase [LPS VF0542 - Immune modulation VFC0258] [Francisella cf. tularensis subsp. novicida 3523]	63.699	292	294	293		1	290	1	292	104	1	2.02e-136	99.65870307167235	99.31972789115646	LDEL25	LPS VF0542_Immune modulation VFC0258	LPS	VF0542	Immune modulation	VFC0258
LDEL25_01253	VFG002182_WP_002376666	VFG002182_WP_002376666 cpsI UDP-galactopyranose mutase [Capsule VF0361 - Immune modulation VFC0258] [Enterococcus faecalis V583]	64.324	370	371	379		4	371	10	376	127	4	5.0900000000000004e-173	97.62532981530343	99.73045822102425	LDEL25	Capsule VF0361_Immune modulation VFC0258	Capsule	VF0361	Immune modulation	VFC0258
LDEL25_01286	VFG012102_WP_011967678	VFG012102_WP_011967678 groEL chaperonin GroEL [GroEL VF0594 - Adherence VFC0001] [Clostridium beijerinckii NCIMB 8052]	65.485	536	537	541		1	536	1	535	184	1	0.0	99.07578558225508	99.81378026070763	LDEL25	GroEL VF0594_Adherence VFC0001	GroEL	VF0594	Adherence	VFC0001
LDEL25_01329	VFG026980_YP_005923858	VFG026980_YP_005923858 sigA/rpoV RNA polymerase sigma factor [SigA VF0257 - Regulation VFC0301] [Mycobacterium tuberculosis RGTB423]	61.716	303	372	324		101	372	22	324	85	1	3.1099999999999996e-126	93.51851851851852	81.45161290322581	LDEL25	SigA VF0257_Regulation VFC0301	SigA	VF0257	Regulation	VFC0301
LDEL25_01600	VFG006826_NP_464902	VFG006826_NP_464902 lisR two-component response regulator [LisR/LisK VF0792 - Regulation VFC0301] [Listeria monocytogenes EGD-e]	67.965	231	237	226		1	231	1	225	68	2	2.38e-100	102.21238938053096	97.46835443037975	LDEL25	LisR/LisK VF0792_Regulation VFC0301	LisR/LisK	VF0792	Regulation	VFC0301
LDEL26_00021	VFG016490_NP_975163	VFG016490_NP_975163 tuf elongation factor Tu [EF-Tu VF0877 - Adherence VFC0001] [Mycoplasma mycoides subsp. mycoides SC str. PG1]	71.684	392	396	395		4	395	3	394	111	0	0.0	99.24050632911391	98.98989898989899	LDEL26	EF-Tu VF0877_Adherence VFC0001	EF-Tu	VF0877	Adherence	VFC0001
LDEL26_00162	VFG000077_NP_465991	VFG000077_NP_465991 clpP ATP-dependent Clp protease proteolytic subunit [ClpP VF0074 - Stress survival VFC0282] [Listeria monocytogenes EGD-e]	68.75	192	194	198		2	193	3	194	60	0	5.93e-98	96.96969696969697	98.96907216494846	LDEL26	ClpP VF0074_Stress survival VFC0282	ClpP	VF0074	Stress survival	VFC0282
LDEL26_00221	VFG005871_WP_002991444	VFG005871_WP_002991444 hasC UTP--glucose-1-phosphate uridylyltransferase HasC [Capsule VF0144 - Immune modulation VFC0258] [Streptococcus pyogenes MGAS10270]	71.331	293	300	304		2	290	3	295	80	1	4.19e-149	96.38157894736842	97.66666666666667	LDEL26	Capsule VF0144_Immune modulation VFC0258	Capsule	VF0144	Immune modulation	VFC0258
LDEL26_00539	VFG006826_NP_464902	VFG006826_NP_464902 lisR two-component response regulator [LisR/LisK VF0792 - Regulation VFC0301] [Listeria monocytogenes EGD-e]	67.965	231	237	226		1	231	1	225	68	2	2.38e-100	102.21238938053096	97.46835443037975	LDEL26	LisR/LisK VF0792_Regulation VFC0301	LisR/LisK	VF0792	Regulation	VFC0301
LDEL26_00588	VFG045688_WP_002294134	VFG045688_WP_002294134 cpsA/uppS undecaprenyl diphosphate synthase [Capsule VF0361 - Immune modulation VFC0258] [Enterococcus faecium Aus0004]	61.181	237	243	270		8	242	28	263	89	2	2.8e-106	87.77777777777777	97.53086419753086	LDEL26	Capsule VF0361_Immune modulation VFC0258	Capsule	VF0361	Immune modulation	VFC0258
LDEL26_00960	VFG005952_WP_011681172	VFG005952_WP_011681172 STER_RS05290 UDP-N-acetylglucosamine--LPS N-acetylglucosamine transferase [Capsule VF0144 - Immune modulation VFC0258] [Streptococcus thermophilus LMD-9]	81.699	153	154	158		2	154	6	158	28	0	4.6699999999999995e-95	96.83544303797468	99.35064935064936	LDEL26	Capsule VF0144_Immune modulation VFC0258	Capsule	VF0144	Immune modulation	VFC0258
LDEL26_01226	VFG047041_WP_014548762	VFG047041_WP_014548762 wbtL glucose-1-phosphate thymidylyltransferase [LPS VF0542 - Immune modulation VFC0258] [Francisella cf. tularensis subsp. novicida 3523]	63.699	292	294	293		1	290	1	292	104	1	2.02e-136	99.65870307167235	99.31972789115646	LDEL26	LPS VF0542_Immune modulation VFC0258	LPS	VF0542	Immune modulation	VFC0258
LDEL26_01249	VFG002182_WP_002376666	VFG002182_WP_002376666 cpsI UDP-galactopyranose mutase [Capsule VF0361 - Immune modulation VFC0258] [Enterococcus faecalis V583]	64.324	370	371	379		4	371	10	376	127	4	5.0900000000000004e-173	97.62532981530343	99.73045822102425	LDEL26	Capsule VF0361_Immune modulation VFC0258	Capsule	VF0361	Immune modulation	VFC0258
LDEL26_01288	VFG012102_WP_011967678	VFG012102_WP_011967678 groEL chaperonin GroEL [GroEL VF0594 - Adherence VFC0001] [Clostridium beijerinckii NCIMB 8052]	65.485	536	537	541		1	536	1	535	184	1	0.0	99.07578558225508	99.81378026070763	LDEL26	GroEL VF0594_Adherence VFC0001	GroEL	VF0594	Adherence	VFC0001
LDEL26_01325	VFG026980_YP_005923858	VFG026980_YP_005923858 sigA/rpoV RNA polymerase sigma factor [SigA VF0257 - Regulation VFC0301] [Mycobacterium tuberculosis RGTB423]	61.716	303	372	324		101	372	22	324	85	1	3.1099999999999996e-126	93.51851851851852	81.45161290322581	LDEL26	SigA VF0257_Regulation VFC0301	SigA	VF0257	Regulation	VFC0301
LDEL28_00017	VFG045688_WP_002294134	VFG045688_WP_002294134 cpsA/uppS undecaprenyl diphosphate synthase [Capsule VF0361 - Immune modulation VFC0258] [Enterococcus faecium Aus0004]	61.181	237	243	270		8	242	28	263	89	2	4.29e-106	87.77777777777777	97.53086419753086	LDEL28	Capsule VF0361_Immune modulation VFC0258	Capsule	VF0361	Immune modulation	VFC0258
LDEL28_00323	VFG000077_NP_465991	VFG000077_NP_465991 clpP ATP-dependent Clp protease proteolytic subunit [ClpP VF0074 - Stress survival VFC0282] [Listeria monocytogenes EGD-e]	68.75	192	194	198		2	193	3	194	60	0	4.46e-98	96.96969696969697	98.96907216494846	LDEL28	ClpP VF0074_Stress survival VFC0282	ClpP	VF0074	Stress survival	VFC0282
LDEL28_00420	VFG005871_WP_002991444	VFG005871_WP_002991444 hasC UTP--glucose-1-phosphate uridylyltransferase HasC [Capsule VF0144 - Immune modulation VFC0258] [Streptococcus pyogenes MGAS10270]	70.37	297	304	304		2	294	3	295	80	2	1.27e-146	97.69736842105263	97.69736842105263	LDEL28	Capsule VF0144_Immune modulation VFC0258	Capsule	VF0144	Immune modulation	VFC0258
LDEL28_00432	VFG000080_NP_464522	VFG000080_NP_464522 clpE ATP-dependent protease [ClpE VF0073 - Stress survival VFC0282] [Listeria monocytogenes EGD-e]	60.119	672	688	724		10	678	55	724	263	4	0.0	92.81767955801105	97.67441860465115	LDEL28	ClpE VF0073_Stress survival VFC0282	ClpE	VF0073	Stress survival	VFC0282
LDEL28_00963	VFG026980_YP_005923858	VFG026980_YP_005923858 sigA/rpoV RNA polymerase sigma factor [SigA VF0257 - Regulation VFC0301] [Mycobacterium tuberculosis RGTB423]	61.386	303	373	324		102	373	22	324	86	1	7.010000000000001e-129	93.51851851851852	81.23324396782841	LDEL28	SigA VF0257_Regulation VFC0301	SigA	VF0257	Regulation	VFC0301
LDEL28_01193	VFG047044_WP_014550113	VFG047044_WP_014550113 wbtL glucose-1-phosphate thymidylyltransferase [LPS VF0542 - Immune modulation VFC0258] [Francisella cf. novicida Fx1]	62.671	292	294	299		1	290	1	292	107	1	5.14e-134	97.65886287625418	99.31972789115646	LDEL28	LPS VF0542_Immune modulation VFC0258	LPS	VF0542	Immune modulation	VFC0258
LDEL28_01232	VFG002182_WP_002376666	VFG002182_WP_002376666 cpsI UDP-galactopyranose mutase [Capsule VF0361 - Immune modulation VFC0258] [Enterococcus faecalis V583]	63.881	371	371	379		3	371	9	376	129	4	2.8800000000000003e-173	97.8891820580475	100.0	LDEL28	Capsule VF0361_Immune modulation VFC0258	Capsule	VF0361	Immune modulation	VFC0258
LDEL28_01282	VFG006826_NP_464902	VFG006826_NP_464902 lisR two-component response regulator [LisR/LisK VF0792 - Regulation VFC0301] [Listeria monocytogenes EGD-e]	67.965	231	237	226		1	231	1	225	68	2	2.06e-100	102.21238938053096	97.46835443037975	LDEL28	LisR/LisK VF0792_Regulation VFC0301	LisR/LisK	VF0792	Regulation	VFC0301
LDEL28_01367	VFG016490_NP_975163	VFG016490_NP_975163 tuf elongation factor Tu [EF-Tu VF0877 - Adherence VFC0001] [Mycoplasma mycoides subsp. mycoides SC str. PG1]	71.684	392	396	395		4	395	3	394	111	0	0.0	99.24050632911391	98.98989898989899	LDEL28	EF-Tu VF0877_Adherence VFC0001	EF-Tu	VF0877	Adherence	VFC0001
LDEL28_01746	VFG012102_WP_011967678	VFG012102_WP_011967678 groEL chaperonin GroEL [GroEL VF0594 - Adherence VFC0001] [Clostridium beijerinckii NCIMB 8052]	65.485	536	537	541		1	536	1	535	184	1	0.0	99.07578558225508	99.81378026070763	LDEL28	GroEL VF0594_Adherence VFC0001	GroEL	VF0594	Adherence	VFC0001
LDEL29_00074	VFG005871_WP_002991444	VFG005871_WP_002991444 hasC UTP--glucose-1-phosphate uridylyltransferase HasC [Capsule VF0144 - Immune modulation VFC0258] [Streptococcus pyogenes MGAS10270]	71.331	293	300	304		2	290	3	295	80	1	4.19e-149	96.38157894736842	97.66666666666667	LDEL29	Capsule VF0144_Immune modulation VFC0258	Capsule	VF0144	Immune modulation	VFC0258
LDEL29_00133	VFG000077_NP_465991	VFG000077_NP_465991 clpP ATP-dependent Clp protease proteolytic subunit [ClpP VF0074 - Stress survival VFC0282] [Listeria monocytogenes EGD-e]	68.75	192	194	198		2	193	3	194	60	0	5.93e-98	96.96969696969697	98.96907216494846	LDEL29	ClpP VF0074_Stress survival VFC0282	ClpP	VF0074	Stress survival	VFC0282
LDEL29_00274	VFG016490_NP_975163	VFG016490_NP_975163 tuf elongation factor Tu [EF-Tu VF0877 - Adherence VFC0001] [Mycoplasma mycoides subsp. mycoides SC str. PG1]	71.684	392	396	395		4	395	3	394	111	0	0.0	99.24050632911391	98.98989898989899	LDEL29	EF-Tu VF0877_Adherence VFC0001	EF-Tu	VF0877	Adherence	VFC0001
LDEL29_00525	VFG045688_WP_002294134	VFG045688_WP_002294134 cpsA/uppS undecaprenyl diphosphate synthase [Capsule VF0361 - Immune modulation VFC0258] [Enterococcus faecium Aus0004]	61.181	237	243	270		8	242	28	263	89	2	2.8e-106	87.77777777777777	97.53086419753086	LDEL29	Capsule VF0361_Immune modulation VFC0258	Capsule	VF0361	Immune modulation	VFC0258
LDEL29_01253	VFG002182_WP_002376666	VFG002182_WP_002376666 cpsI UDP-galactopyranose mutase [Capsule VF0361 - Immune modulation VFC0258] [Enterococcus faecalis V583]	64.324	370	371	379		4	371	10	376	127	4	5.0900000000000004e-173	97.62532981530343	99.73045822102425	LDEL29	Capsule VF0361_Immune modulation VFC0258	Capsule	VF0361	Immune modulation	VFC0258
LDEL29_01276	VFG047041_WP_014548762	VFG047041_WP_014548762 wbtL glucose-1-phosphate thymidylyltransferase [LPS VF0542 - Immune modulation VFC0258] [Francisella cf. tularensis subsp. novicida 3523]	63.699	292	294	293		1	290	1	292	104	1	2.02e-136	99.65870307167235	99.31972789115646	LDEL29	LPS VF0542_Immune modulation VFC0258	LPS	VF0542	Immune modulation	VFC0258
LDEL29_01469	VFG026980_YP_005923858	VFG026980_YP_005923858 sigA/rpoV RNA polymerase sigma factor [SigA VF0257 - Regulation VFC0301] [Mycobacterium tuberculosis RGTB423]	61.386	303	373	324		102	373	22	324	86	1	7.24e-129	93.51851851851852	81.23324396782841	LDEL29	SigA VF0257_Regulation VFC0301	SigA	VF0257	Regulation	VFC0301
LDEL29_01570	VFG006826_NP_464902	VFG006826_NP_464902 lisR two-component response regulator [LisR/LisK VF0792 - Regulation VFC0301] [Listeria monocytogenes EGD-e]	67.965	231	237	226		1	231	1	225	68	2	2.38e-100	102.21238938053096	97.46835443037975	LDEL29	LisR/LisK VF0792_Regulation VFC0301	LisR/LisK	VF0792	Regulation	VFC0301
LDEL29_01635	VFG012102_WP_011967678	VFG012102_WP_011967678 groEL chaperonin GroEL [GroEL VF0594 - Adherence VFC0001] [Clostridium beijerinckii NCIMB 8052]	65.485	536	537	541		1	536	1	535	184	1	0.0	99.07578558225508	99.81378026070763	LDEL29	GroEL VF0594_Adherence VFC0001	GroEL	VF0594	Adherence	VFC0001
LDEL29_01921	VFG005952_WP_011681172	VFG005952_WP_011681172 STER_RS05290 UDP-N-acetylglucosamine--LPS N-acetylglucosamine transferase [Capsule VF0144 - Immune modulation VFC0258] [Streptococcus thermophilus LMD-9]	81.699	153	154	158		2	154	6	158	28	0	4.6699999999999995e-95	96.83544303797468	99.35064935064936	LDEL29	Capsule VF0144_Immune modulation VFC0258	Capsule	VF0144	Immune modulation	VFC0258
LDEL32_00010	VFG016490_NP_975163	VFG016490_NP_975163 tuf elongation factor Tu [EF-Tu VF0877 - Adherence VFC0001] [Mycoplasma mycoides subsp. mycoides SC str. PG1]	71.684	392	396	395		4	395	3	394	111	0	0.0	99.24050632911391	98.98989898989899	LDEL32	EF-Tu VF0877_Adherence VFC0001	EF-Tu	VF0877	Adherence	VFC0001
LDEL32_00387	VFG000077_NP_465991	VFG000077_NP_465991 clpP ATP-dependent Clp protease proteolytic subunit [ClpP VF0074 - Stress survival VFC0282] [Listeria monocytogenes EGD-e]	68.75	192	194	198		2	193	3	194	60	0	4.46e-98	96.96969696969697	98.96907216494846	LDEL32	ClpP VF0074_Stress survival VFC0282	ClpP	VF0074	Stress survival	VFC0282
LDEL32_00496	VFG026980_YP_005923858	VFG026980_YP_005923858 sigA/rpoV RNA polymerase sigma factor [SigA VF0257 - Regulation VFC0301] [Mycobacterium tuberculosis RGTB423]	61.716	303	372	324		101	372	22	324	85	1	4.17e-126	93.51851851851852	81.45161290322581	LDEL32	SigA VF0257_Regulation VFC0301	SigA	VF0257	Regulation	VFC0301
LDEL32_00660	VFG047041_WP_014548762	VFG047041_WP_014548762 wbtL glucose-1-phosphate thymidylyltransferase [LPS VF0542 - Immune modulation VFC0258] [Francisella cf. tularensis subsp. novicida 3523]	63.699	292	294	293		1	290	1	292	104	1	2.02e-136	99.65870307167235	99.31972789115646	LDEL32	LPS VF0542_Immune modulation VFC0258	LPS	VF0542	Immune modulation	VFC0258
LDEL32_00683	VFG002182_WP_002376666	VFG002182_WP_002376666 cpsI UDP-galactopyranose mutase [Capsule VF0361 - Immune modulation VFC0258] [Enterococcus faecalis V583]	64.324	370	371	379		4	371	10	376	127	4	5.0900000000000004e-173	97.62532981530343	99.73045822102425	LDEL32	Capsule VF0361_Immune modulation VFC0258	Capsule	VF0361	Immune modulation	VFC0258
LDEL32_00854	VFG045688_WP_002294134	VFG045688_WP_002294134 cpsA/uppS undecaprenyl diphosphate synthase [Capsule VF0361 - Immune modulation VFC0258] [Enterococcus faecium Aus0004]	61.181	237	243	270		8	242	28	263	89	2	2.8e-106	87.77777777777777	97.53086419753086	LDEL32	Capsule VF0361_Immune modulation VFC0258	Capsule	VF0361	Immune modulation	VFC0258
LDEL32_01094	VFG012102_WP_011967678	VFG012102_WP_011967678 groEL chaperonin GroEL [GroEL VF0594 - Adherence VFC0001] [Clostridium beijerinckii NCIMB 8052]	65.485	536	537	541		1	536	1	535	184	1	0.0	99.07578558225508	99.81378026070763	LDEL32	GroEL VF0594_Adherence VFC0001	GroEL	VF0594	Adherence	VFC0001
LDEL32_01417	VFG005952_WP_011681172	VFG005952_WP_011681172 STER_RS05290 UDP-N-acetylglucosamine--LPS N-acetylglucosamine transferase [Capsule VF0144 - Immune modulation VFC0258] [Streptococcus thermophilus LMD-9]	81.699	153	154	158		2	154	6	158	28	0	4.6699999999999995e-95	96.83544303797468	99.35064935064936	LDEL32	Capsule VF0144_Immune modulation VFC0258	Capsule	VF0144	Immune modulation	VFC0258
LDEL32_01515	VFG006826_NP_464902	VFG006826_NP_464902 lisR two-component response regulator [LisR/LisK VF0792 - Regulation VFC0301] [Listeria monocytogenes EGD-e]	67.965	231	237	226		1	231	1	225	68	2	1.73e-100	102.21238938053096	97.46835443037975	LDEL32	LisR/LisK VF0792_Regulation VFC0301	LisR/LisK	VF0792	Regulation	VFC0301
LDEL32_01644	VFG005871_WP_002991444	VFG005871_WP_002991444 hasC UTP--glucose-1-phosphate uridylyltransferase HasC [Capsule VF0144 - Immune modulation VFC0258] [Streptococcus pyogenes MGAS10270]	70.707	297	304	304		2	294	3	295	79	2	7.56e-148	97.69736842105263	97.69736842105263	LDEL32	Capsule VF0144_Immune modulation VFC0258	Capsule	VF0144	Immune modulation	VFC0258
PR-7_00022	VFG016490_NP_975163	VFG016490_NP_975163 tuf elongation factor Tu [EF-Tu VF0877 - Adherence VFC0001] [Mycoplasma mycoides subsp. mycoides SC str. PG1]	71.684	392	396	395		4	395	3	394	111	0	0.0	99.24050632911391	98.98989898989899	PR-7	EF-Tu VF0877_Adherence VFC0001	EF-Tu	VF0877	Adherence	VFC0001
PR-7_00163	VFG000077_NP_465991	VFG000077_NP_465991 clpP ATP-dependent Clp protease proteolytic subunit [ClpP VF0074 - Stress survival VFC0282] [Listeria monocytogenes EGD-e]	68.75	192	194	198		2	193	3	194	60	0	5.93e-98	96.96969696969697	98.96907216494846	PR-7	ClpP VF0074_Stress survival VFC0282	ClpP	VF0074	Stress survival	VFC0282
PR-7_00222	VFG005871_WP_002991444	VFG005871_WP_002991444 hasC UTP--glucose-1-phosphate uridylyltransferase HasC [Capsule VF0144 - Immune modulation VFC0258] [Streptococcus pyogenes MGAS10270]	71.331	293	300	304		2	290	3	295	80	1	4.19e-149	96.38157894736842	97.66666666666667	PR-7	Capsule VF0144_Immune modulation VFC0258	Capsule	VF0144	Immune modulation	VFC0258
PR-7_00379	VFG026980_YP_005923858	VFG026980_YP_005923858 sigA/rpoV RNA polymerase sigma factor [SigA VF0257 - Regulation VFC0301] [Mycobacterium tuberculosis RGTB423]	61.386	303	373	324		102	373	22	324	86	1	7.24e-129	93.51851851851852	81.23324396782841	PR-7	SigA VF0257_Regulation VFC0301	SigA	VF0257	Regulation	VFC0301
PR-7_00614	VFG047041_WP_014548762	VFG047041_WP_014548762 wbtL glucose-1-phosphate thymidylyltransferase [LPS VF0542 - Immune modulation VFC0258] [Francisella cf. tularensis subsp. novicida 3523]	63.699	292	294	293		1	290	1	292	104	1	2.02e-136	99.65870307167235	99.31972789115646	PR-7	LPS VF0542_Immune modulation VFC0258	LPS	VF0542	Immune modulation	VFC0258
PR-7_00637	VFG002182_WP_002376666	VFG002182_WP_002376666 cpsI UDP-galactopyranose mutase [Capsule VF0361 - Immune modulation VFC0258] [Enterococcus faecalis V583]	64.324	370	371	379		4	371	10	376	127	4	5.0900000000000004e-173	97.62532981530343	99.73045822102425	PR-7	Capsule VF0361_Immune modulation VFC0258	Capsule	VF0361	Immune modulation	VFC0258
PR-7_00676	VFG012102_WP_011967678	VFG012102_WP_011967678 groEL chaperonin GroEL [GroEL VF0594 - Adherence VFC0001] [Clostridium beijerinckii NCIMB 8052]	65.485	536	537	541		1	536	1	535	184	1	0.0	99.07578558225508	99.81378026070763	PR-7	GroEL VF0594_Adherence VFC0001	GroEL	VF0594	Adherence	VFC0001
PR-7_01475	VFG006826_NP_464902	VFG006826_NP_464902 lisR two-component response regulator [LisR/LisK VF0792 - Regulation VFC0301] [Listeria monocytogenes EGD-e]	67.965	231	237	226		1	231	1	225	68	2	2.38e-100	102.21238938053096	97.46835443037975	PR-7	LisR/LisK VF0792_Regulation VFC0301	LisR/LisK	VF0792	Regulation	VFC0301
PR-7_01642	VFG045688_WP_002294134	VFG045688_WP_002294134 cpsA/uppS undecaprenyl diphosphate synthase [Capsule VF0361 - Immune modulation VFC0258] [Enterococcus faecium Aus0004]	61.181	237	243	270		8	242	28	263	89	2	2.8e-106	87.77777777777777	97.53086419753086	PR-7	Capsule VF0361_Immune modulation VFC0258	Capsule	VF0361	Immune modulation	VFC0258
PR-7_01987	VFG005952_WP_011681172	VFG005952_WP_011681172 STER_RS05290 UDP-N-acetylglucosamine--LPS N-acetylglucosamine transferase [Capsule VF0144 - Immune modulation VFC0258] [Streptococcus thermophilus LMD-9]	81.699	153	154	158		2	154	6	158	28	0	4.6699999999999995e-95	96.83544303797468	99.35064935064936	PR-7	Capsule VF0144_Immune modulation VFC0258	Capsule	VF0144	Immune modulation	VFC0258
PR-9_00023	VFG006826_NP_464902	VFG006826_NP_464902 lisR two-component response regulator [LisR/LisK VF0792 - Regulation VFC0301] [Listeria monocytogenes EGD-e]	67.965	231	237	226		1	231	1	225	68	2	2.06e-100	102.21238938053096	97.46835443037975	PR-9	LisR/LisK VF0792_Regulation VFC0301	LisR/LisK	VF0792	Regulation	VFC0301
PR-9_00391	VFG047044_WP_014550113	VFG047044_WP_014550113 wbtL glucose-1-phosphate thymidylyltransferase [LPS VF0542 - Immune modulation VFC0258] [Francisella cf. novicida Fx1]	62.671	292	294	299		1	290	1	292	107	1	5.14e-134	97.65886287625418	99.31972789115646	PR-9	LPS VF0542_Immune modulation VFC0258	LPS	VF0542	Immune modulation	VFC0258
PR-9_00419	VFG002182_WP_002376666	VFG002182_WP_002376666 cpsI UDP-galactopyranose mutase [Capsule VF0361 - Immune modulation VFC0258] [Enterococcus faecalis V583]	63.784	370	371	379		4	371	10	376	129	4	2.16e-172	97.62532981530343	99.73045822102425	PR-9	Capsule VF0361_Immune modulation VFC0258	Capsule	VF0361	Immune modulation	VFC0258
PR-9_00500	VFG026980_YP_005923858	VFG026980_YP_005923858 sigA/rpoV RNA polymerase sigma factor [SigA VF0257 - Regulation VFC0301] [Mycobacterium tuberculosis RGTB423]	61.716	303	372	324		101	372	22	324	85	1	3.18e-126	93.51851851851852	81.45161290322581	PR-9	SigA VF0257_Regulation VFC0301	SigA	VF0257	Regulation	VFC0301
PR-9_00688	VFG005871_WP_002991444	VFG005871_WP_002991444 hasC UTP--glucose-1-phosphate uridylyltransferase HasC [Capsule VF0144 - Immune modulation VFC0258] [Streptococcus pyogenes MGAS10270]	70.37	297	304	304		2	294	3	295	80	2	1.27e-146	97.69736842105263	97.69736842105263	PR-9	Capsule VF0144_Immune modulation VFC0258	Capsule	VF0144	Immune modulation	VFC0258
PR-9_00700	VFG000080_NP_464522	VFG000080_NP_464522 clpE ATP-dependent protease [ClpE VF0073 - Stress survival VFC0282] [Listeria monocytogenes EGD-e]	60.119	672	688	724		10	678	55	724	263	4	0.0	92.81767955801105	97.67441860465115	PR-9	ClpE VF0073_Stress survival VFC0282	ClpE	VF0073	Stress survival	VFC0282
PR-9_00726	VFG016490_NP_975163	VFG016490_NP_975163 tuf elongation factor Tu [EF-Tu VF0877 - Adherence VFC0001] [Mycoplasma mycoides subsp. mycoides SC str. PG1]	71.684	392	396	395		4	395	3	394	111	0	0.0	99.24050632911391	98.98989898989899	PR-9	EF-Tu VF0877_Adherence VFC0001	EF-Tu	VF0877	Adherence	VFC0001
PR-9_01008	VFG045688_WP_002294134	VFG045688_WP_002294134 cpsA/uppS undecaprenyl diphosphate synthase [Capsule VF0361 - Immune modulation VFC0258] [Enterococcus faecium Aus0004]	61.181	237	243	270		8	242	28	263	89	2	4.29e-106	87.77777777777777	97.53086419753086	PR-9	Capsule VF0361_Immune modulation VFC0258	Capsule	VF0361	Immune modulation	VFC0258
PR-9_01535	VFG000077_NP_465991	VFG000077_NP_465991 clpP ATP-dependent Clp protease proteolytic subunit [ClpP VF0074 - Stress survival VFC0282] [Listeria monocytogenes EGD-e]	68.75	192	194	198		2	193	3	194	60	0	4.46e-98	96.96969696969697	98.96907216494846	PR-9	ClpP VF0074_Stress survival VFC0282	ClpP	VF0074	Stress survival	VFC0282
PR-9_01800	VFG012102_WP_011967678	VFG012102_WP_011967678 groEL chaperonin GroEL [GroEL VF0594 - Adherence VFC0001] [Clostridium beijerinckii NCIMB 8052]	65.485	536	537	541		1	536	1	535	184	1	0.0	99.07578558225508	99.81378026070763	PR-9	GroEL VF0594_Adherence VFC0001	GroEL	VF0594	Adherence	VFC0001
PR01_00137	VFG012102_WP_011967678	VFG012102_WP_011967678 groEL chaperonin GroEL [GroEL VF0594 - Adherence VFC0001] [Clostridium beijerinckii NCIMB 8052]	65.299	536	537	541		1	536	1	535	185	1	0.0	99.07578558225508	99.81378026070763	PR01	GroEL VF0594_Adherence VFC0001	GroEL	VF0594	Adherence	VFC0001
PR01_00270	VFG045688_WP_002294134	VFG045688_WP_002294134 cpsA/uppS undecaprenyl diphosphate synthase [Capsule VF0361 - Immune modulation VFC0258] [Enterococcus faecium Aus0004]	61.181	237	243	270		8	242	28	263	89	2	2.8e-106	87.77777777777777	97.53086419753086	PR01	Capsule VF0361_Immune modulation VFC0258	Capsule	VF0361	Immune modulation	VFC0258
PR01_00412	VFG005871_WP_002991444	VFG005871_WP_002991444 hasC UTP--glucose-1-phosphate uridylyltransferase HasC [Capsule VF0144 - Immune modulation VFC0258] [Streptococcus pyogenes MGAS10270]	70.99	293	300	304		2	290	3	295	81	1	4.41e-148	96.38157894736842	97.66666666666667	PR01	Capsule VF0144_Immune modulation VFC0258	Capsule	VF0144	Immune modulation	VFC0258
PR01_00471	VFG000077_NP_465991	VFG000077_NP_465991 clpP ATP-dependent Clp protease proteolytic subunit [ClpP VF0074 - Stress survival VFC0282] [Listeria monocytogenes EGD-e]	68.75	192	194	198		2	193	3	194	60	0	5.93e-98	96.96969696969697	98.96907216494846	PR01	ClpP VF0074_Stress survival VFC0282	ClpP	VF0074	Stress survival	VFC0282
PR01_00503	VFG026980_YP_005923858	VFG026980_YP_005923858 sigA/rpoV RNA polymerase sigma factor [SigA VF0257 - Regulation VFC0301] [Mycobacterium tuberculosis RGTB423]	61.716	303	372	324		101	372	22	324	85	1	3.1099999999999996e-126	93.51851851851852	81.45161290322581	PR01	SigA VF0257_Regulation VFC0301	SigA	VF0257	Regulation	VFC0301
PR01_01282	VFG047044_WP_014550113	VFG047044_WP_014550113 wbtL glucose-1-phosphate thymidylyltransferase [LPS VF0542 - Immune modulation VFC0258] [Francisella cf. novicida Fx1]	63.356	292	294	299		1	290	1	292	105	1	9.37e-136	97.65886287625418	99.31972789115646	PR01	LPS VF0542_Immune modulation VFC0258	LPS	VF0542	Immune modulation	VFC0258
PR01_01362	VFG016490_NP_975163	VFG016490_NP_975163 tuf elongation factor Tu [EF-Tu VF0877 - Adherence VFC0001] [Mycoplasma mycoides subsp. mycoides SC str. PG1]	71.684	392	396	395		4	395	3	394	111	0	0.0	99.24050632911391	98.98989898989899	PR01	EF-Tu VF0877_Adherence VFC0001	EF-Tu	VF0877	Adherence	VFC0001
PR01_01539	VFG002182_WP_002376666	VFG002182_WP_002376666 cpsI UDP-galactopyranose mutase [Capsule VF0361 - Immune modulation VFC0258] [Enterococcus faecalis V583]	63.514	370	371	379		4	371	10	376	130	4	2.72e-172	97.62532981530343	99.73045822102425	PR01	Capsule VF0361_Immune modulation VFC0258	Capsule	VF0361	Immune modulation	VFC0258
PR01_01591	VFG006826_NP_464902	VFG006826_NP_464902 lisR two-component response regulator [LisR/LisK VF0792 - Regulation VFC0301] [Listeria monocytogenes EGD-e]	67.965	231	237	226		1	231	1	225	68	2	2.38e-100	102.21238938053096	97.46835443037975	PR01	LisR/LisK VF0792_Regulation VFC0301	LisR/LisK	VF0792	Regulation	VFC0301
PR02_00063	VFG005871_WP_002991444	VFG005871_WP_002991444 hasC UTP--glucose-1-phosphate uridylyltransferase HasC [Capsule VF0144 - Immune modulation VFC0258] [Streptococcus pyogenes MGAS10270]	71.331	293	300	304		2	290	3	295	80	1	4.19e-149	96.38157894736842	97.66666666666667	PR02	Capsule VF0144_Immune modulation VFC0258	Capsule	VF0144	Immune modulation	VFC0258
PR02_00105	VFG000077_NP_465991	VFG000077_NP_465991 clpP ATP-dependent Clp protease proteolytic subunit [ClpP VF0074 - Stress survival VFC0282] [Listeria monocytogenes EGD-e]	68.75	192	194	198		2	193	3	194	60	0	5.93e-98	96.96969696969697	98.96907216494846	PR02	ClpP VF0074_Stress survival VFC0282	ClpP	VF0074	Stress survival	VFC0282
PR02_00204	VFG045688_WP_002294134	VFG045688_WP_002294134 cpsA/uppS undecaprenyl diphosphate synthase [Capsule VF0361 - Immune modulation VFC0258] [Enterococcus faecium Aus0004]	61.181	237	243	270		8	242	28	263	89	2	2.8e-106	87.77777777777777	97.53086419753086	PR02	Capsule VF0361_Immune modulation VFC0258	Capsule	VF0361	Immune modulation	VFC0258
PR02_00640	VFG006826_NP_464902	VFG006826_NP_464902 lisR two-component response regulator [LisR/LisK VF0792 - Regulation VFC0301] [Listeria monocytogenes EGD-e]	67.965	231	237	226		1	231	1	225	68	2	6.02e-100	102.21238938053096	97.46835443037975	PR02	LisR/LisK VF0792_Regulation VFC0301	LisR/LisK	VF0792	Regulation	VFC0301
PR02_00862	VFG012102_WP_011967678	VFG012102_WP_011967678 groEL chaperonin GroEL [GroEL VF0594 - Adherence VFC0001] [Clostridium beijerinckii NCIMB 8052]	65.485	536	537	541		1	536	1	535	184	1	0.0	99.07578558225508	99.81378026070763	PR02	GroEL VF0594_Adherence VFC0001	GroEL	VF0594	Adherence	VFC0001
PR02_01001	VFG047044_WP_014550113	VFG047044_WP_014550113 wbtL glucose-1-phosphate thymidylyltransferase [LPS VF0542 - Immune modulation VFC0258] [Francisella cf. novicida Fx1]	63.356	292	294	299		1	290	1	292	105	1	1.2599999999999999e-135	97.65886287625418	99.31972789115646	PR02	LPS VF0542_Immune modulation VFC0258	LPS	VF0542	Immune modulation	VFC0258
PR02_01070	VFG016490_NP_975163	VFG016490_NP_975163 tuf elongation factor Tu [EF-Tu VF0877 - Adherence VFC0001] [Mycoplasma mycoides subsp. mycoides SC str. PG1]	71.684	392	396	395		4	395	3	394	111	0	0.0	99.24050632911391	98.98989898989899	PR02	EF-Tu VF0877_Adherence VFC0001	EF-Tu	VF0877	Adherence	VFC0001
PR02_01498	VFG002182_WP_002376666	VFG002182_WP_002376666 cpsI UDP-galactopyranose mutase [Capsule VF0361 - Immune modulation VFC0258] [Enterococcus faecalis V583]	64.324	370	371	379		4	371	10	376	127	4	5.0900000000000004e-173	97.62532981530343	99.73045822102425	PR02	Capsule VF0361_Immune modulation VFC0258	Capsule	VF0361	Immune modulation	VFC0258
PR02_01590	VFG005952_WP_011681172	VFG005952_WP_011681172 STER_RS05290 UDP-N-acetylglucosamine--LPS N-acetylglucosamine transferase [Capsule VF0144 - Immune modulation VFC0258] [Streptococcus thermophilus LMD-9]	81.699	153	154	158		2	154	6	158	28	0	4.6699999999999995e-95	96.83544303797468	99.35064935064936	PR02	Capsule VF0144_Immune modulation VFC0258	Capsule	VF0144	Immune modulation	VFC0258
PR03_00020	VFG000077_NP_465991	VFG000077_NP_465991 clpP ATP-dependent Clp protease proteolytic subunit [ClpP VF0074 - Stress survival VFC0282] [Listeria monocytogenes EGD-e]	68.75	192	194	198		2	193	3	194	60	0	5.93e-98	96.96969696969697	98.96907216494846	PR03	ClpP VF0074_Stress survival VFC0282	ClpP	VF0074	Stress survival	VFC0282
PR03_00401	VFG045688_WP_002294134	VFG045688_WP_002294134 cpsA/uppS undecaprenyl diphosphate synthase [Capsule VF0361 - Immune modulation VFC0258] [Enterococcus faecium Aus0004]	61.181	237	243	270		8	242	28	263	89	2	2.8e-106	87.77777777777777	97.53086419753086	PR03	Capsule VF0361_Immune modulation VFC0258	Capsule	VF0361	Immune modulation	VFC0258
PR03_00464	VFG005871_WP_002991444	VFG005871_WP_002991444 hasC UTP--glucose-1-phosphate uridylyltransferase HasC [Capsule VF0144 - Immune modulation VFC0258] [Streptococcus pyogenes MGAS10270]	70.707	297	304	304		2	294	3	295	79	2	7.56e-148	97.69736842105263	97.69736842105263	PR03	Capsule VF0144_Immune modulation VFC0258	Capsule	VF0144	Immune modulation	VFC0258
PR03_00630	VFG047044_WP_014550113	VFG047044_WP_014550113 wbtL glucose-1-phosphate thymidylyltransferase [LPS VF0542 - Immune modulation VFC0258] [Francisella cf. novicida Fx1]	63.014	292	294	299		1	290	1	292	106	1	9.95e-135	97.65886287625418	99.31972789115646	PR03	LPS VF0542_Immune modulation VFC0258	LPS	VF0542	Immune modulation	VFC0258
PR03_00801	VFG012102_WP_011967678	VFG012102_WP_011967678 groEL chaperonin GroEL [GroEL VF0594 - Adherence VFC0001] [Clostridium beijerinckii NCIMB 8052]	65.485	536	537	541		1	536	1	535	184	1	0.0	99.07578558225508	99.81378026070763	PR03	GroEL VF0594_Adherence VFC0001	GroEL	VF0594	Adherence	VFC0001
PR03_00859	VFG005952_WP_011681172	VFG005952_WP_011681172 STER_RS05290 UDP-N-acetylglucosamine--LPS N-acetylglucosamine transferase [Capsule VF0144 - Immune modulation VFC0258] [Streptococcus thermophilus LMD-9]	81.046	153	154	158		2	154	6	158	29	0	8.45e-95	96.83544303797468	99.35064935064936	PR03	Capsule VF0144_Immune modulation VFC0258	Capsule	VF0144	Immune modulation	VFC0258
PR03_01243	VFG002182_WP_002376666	VFG002182_WP_002376666 cpsI UDP-galactopyranose mutase [Capsule VF0361 - Immune modulation VFC0258] [Enterococcus faecalis V583]	64.324	370	371	379		4	371	10	376	127	4	1.14e-173	97.62532981530343	99.73045822102425	PR03	Capsule VF0361_Immune modulation VFC0258	Capsule	VF0361	Immune modulation	VFC0258
PR03_01282	VFG016490_NP_975163	VFG016490_NP_975163 tuf elongation factor Tu [EF-Tu VF0877 - Adherence VFC0001] [Mycoplasma mycoides subsp. mycoides SC str. PG1]	71.684	392	396	395		4	395	3	394	111	0	0.0	99.24050632911391	98.98989898989899	PR03	EF-Tu VF0877_Adherence VFC0001	EF-Tu	VF0877	Adherence	VFC0001
PR03_01504	VFG026980_YP_005923858	VFG026980_YP_005923858 sigA/rpoV RNA polymerase sigma factor [SigA VF0257 - Regulation VFC0301] [Mycobacterium tuberculosis RGTB423]	61.716	303	372	324		101	372	22	324	85	1	3.1099999999999996e-126	93.51851851851852	81.45161290322581	PR03	SigA VF0257_Regulation VFC0301	SigA	VF0257	Regulation	VFC0301
PR03_01668	VFG006826_NP_464902	VFG006826_NP_464902 lisR two-component response regulator [LisR/LisK VF0792 - Regulation VFC0301] [Listeria monocytogenes EGD-e]	67.965	231	237	226		1	231	1	225	68	2	2.38e-100	102.21238938053096	97.46835443037975	PR03	LisR/LisK VF0792_Regulation VFC0301	LisR/LisK	VF0792	Regulation	VFC0301
PR04_00091	VFG045688_WP_002294134	VFG045688_WP_002294134 cpsA/uppS undecaprenyl diphosphate synthase [Capsule VF0361 - Immune modulation VFC0258] [Enterococcus faecium Aus0004]	61.181	237	243	270		8	242	28	263	89	2	4.29e-106	87.77777777777777	97.53086419753086	PR04	Capsule VF0361_Immune modulation VFC0258	Capsule	VF0361	Immune modulation	VFC0258
PR04_00144	VFG000077_NP_465991	VFG000077_NP_465991 clpP ATP-dependent Clp protease proteolytic subunit [ClpP VF0074 - Stress survival VFC0282] [Listeria monocytogenes EGD-e]	68.75	192	194	198		2	193	3	194	60	0	4.46e-98	96.96969696969697	98.96907216494846	PR04	ClpP VF0074_Stress survival VFC0282	ClpP	VF0074	Stress survival	VFC0282
PR04_00295	VFG012102_WP_011967678	VFG012102_WP_011967678 groEL chaperonin GroEL [GroEL VF0594 - Adherence VFC0001] [Clostridium beijerinckii NCIMB 8052]	65.485	536	537	541		1	536	1	535	184	1	0.0	99.07578558225508	99.81378026070763	PR04	GroEL VF0594_Adherence VFC0001	GroEL	VF0594	Adherence	VFC0001
PR04_00763	VFG016490_NP_975163	VFG016490_NP_975163 tuf elongation factor Tu [EF-Tu VF0877 - Adherence VFC0001] [Mycoplasma mycoides subsp. mycoides SC str. PG1]	71.684	392	396	395		4	395	3	394	111	0	0.0	99.24050632911391	98.98989898989899	PR04	EF-Tu VF0877_Adherence VFC0001	EF-Tu	VF0877	Adherence	VFC0001
PR04_01019	VFG000080_NP_464522	VFG000080_NP_464522 clpE ATP-dependent protease [ClpE VF0073 - Stress survival VFC0282] [Listeria monocytogenes EGD-e]	60.119	672	688	724		10	678	55	724	263	4	0.0	92.81767955801105	97.67441860465115	PR04	ClpE VF0073_Stress survival VFC0282	ClpE	VF0073	Stress survival	VFC0282
PR04_01031	VFG005871_WP_002991444	VFG005871_WP_002991444 hasC UTP--glucose-1-phosphate uridylyltransferase HasC [Capsule VF0144 - Immune modulation VFC0258] [Streptococcus pyogenes MGAS10270]	70.37	297	304	304		2	294	3	295	80	2	1.27e-146	97.69736842105263	97.69736842105263	PR04	Capsule VF0144_Immune modulation VFC0258	Capsule	VF0144	Immune modulation	VFC0258
PR04_01103	VFG026980_YP_005923858	VFG026980_YP_005923858 sigA/rpoV RNA polymerase sigma factor [SigA VF0257 - Regulation VFC0301] [Mycobacterium tuberculosis RGTB423]	61.386	303	373	324		102	373	22	324	86	1	3.72e-128	93.51851851851852	81.23324396782841	PR04	SigA VF0257_Regulation VFC0301	SigA	VF0257	Regulation	VFC0301
PR04_01259	VFG006826_NP_464902	VFG006826_NP_464902 lisR two-component response regulator [LisR/LisK VF0792 - Regulation VFC0301] [Listeria monocytogenes EGD-e]	67.965	231	237	226		1	231	1	225	68	2	2.06e-100	102.21238938053096	97.46835443037975	PR04	LisR/LisK VF0792_Regulation VFC0301	LisR/LisK	VF0792	Regulation	VFC0301
PR04_01322	VFG047044_WP_014550113	VFG047044_WP_014550113 wbtL glucose-1-phosphate thymidylyltransferase [LPS VF0542 - Immune modulation VFC0258] [Francisella cf. novicida Fx1]	62.671	292	294	299		1	290	1	292	107	1	5.14e-134	97.65886287625418	99.31972789115646	PR04	LPS VF0542_Immune modulation VFC0258	LPS	VF0542	Immune modulation	VFC0258
PR04_01669	VFG002182_WP_002376666	VFG002182_WP_002376666 cpsI UDP-galactopyranose mutase [Capsule VF0361 - Immune modulation VFC0258] [Enterococcus faecalis V583]	63.784	370	371	379		4	371	10	376	129	4	2.16e-172	97.62532981530343	99.73045822102425	PR04	Capsule VF0361_Immune modulation VFC0258	Capsule	VF0361	Immune modulation	VFC0258
PR05_00074	VFG005871_WP_002991444	VFG005871_WP_002991444 hasC UTP--glucose-1-phosphate uridylyltransferase HasC [Capsule VF0144 - Immune modulation VFC0258] [Streptococcus pyogenes MGAS10270]	71.331	293	300	304		2	290	3	295	80	1	4.19e-149	96.38157894736842	97.66666666666667	PR05	Capsule VF0144_Immune modulation VFC0258	Capsule	VF0144	Immune modulation	VFC0258
PR05_00133	VFG000077_NP_465991	VFG000077_NP_465991 clpP ATP-dependent Clp protease proteolytic subunit [ClpP VF0074 - Stress survival VFC0282] [Listeria monocytogenes EGD-e]	68.75	192	194	198		2	193	3	194	60	0	5.93e-98	96.96969696969697	98.96907216494846	PR05	ClpP VF0074_Stress survival VFC0282	ClpP	VF0074	Stress survival	VFC0282
PR05_00274	VFG016490_NP_975163	VFG016490_NP_975163 tuf elongation factor Tu [EF-Tu VF0877 - Adherence VFC0001] [Mycoplasma mycoides subsp. mycoides SC str. PG1]	71.684	392	396	395		4	395	3	394	111	0	0.0	99.24050632911391	98.98989898989899	PR05	EF-Tu VF0877_Adherence VFC0001	EF-Tu	VF0877	Adherence	VFC0001
PR05_00619	VFG045688_WP_002294134	VFG045688_WP_002294134 cpsA/uppS undecaprenyl diphosphate synthase [Capsule VF0361 - Immune modulation VFC0258] [Enterococcus faecium Aus0004]	61.181	237	243	270		8	242	28	263	89	2	2.8e-106	87.77777777777777	97.53086419753086	PR05	Capsule VF0361_Immune modulation VFC0258	Capsule	VF0361	Immune modulation	VFC0258
PR05_01048	VFG005952_WP_011681172	VFG005952_WP_011681172 STER_RS05290 UDP-N-acetylglucosamine--LPS N-acetylglucosamine transferase [Capsule VF0144 - Immune modulation VFC0258] [Streptococcus thermophilus LMD-9]	81.699	153	154	158		2	154	6	158	28	0	4.6699999999999995e-95	96.83544303797468	99.35064935064936	PR05	Capsule VF0144_Immune modulation VFC0258	Capsule	VF0144	Immune modulation	VFC0258
PR05_01308	VFG002182_WP_002376666	VFG002182_WP_002376666 cpsI UDP-galactopyranose mutase [Capsule VF0361 - Immune modulation VFC0258] [Enterococcus faecalis V583]	64.324	370	371	379		4	371	10	376	127	4	5.0900000000000004e-173	97.62532981530343	99.73045822102425	PR05	Capsule VF0361_Immune modulation VFC0258	Capsule	VF0361	Immune modulation	VFC0258
PR05_01331	VFG047041_WP_014548762	VFG047041_WP_014548762 wbtL glucose-1-phosphate thymidylyltransferase [LPS VF0542 - Immune modulation VFC0258] [Francisella cf. tularensis subsp. novicida 3523]	63.699	292	294	293		1	290	1	292	104	1	2.02e-136	99.65870307167235	99.31972789115646	PR05	LPS VF0542_Immune modulation VFC0258	LPS	VF0542	Immune modulation	VFC0258
PR05_01383	VFG012102_WP_011967678	VFG012102_WP_011967678 groEL chaperonin GroEL [GroEL VF0594 - Adherence VFC0001] [Clostridium beijerinckii NCIMB 8052]	65.485	536	537	541		1	536	1	535	184	1	0.0	99.07578558225508	99.81378026070763	PR05	GroEL VF0594_Adherence VFC0001	GroEL	VF0594	Adherence	VFC0001
PR05_01446	VFG026980_YP_005923858	VFG026980_YP_005923858 sigA/rpoV RNA polymerase sigma factor [SigA VF0257 - Regulation VFC0301] [Mycobacterium tuberculosis RGTB423]	61.386	303	373	324		102	373	22	324	86	1	7.24e-129	93.51851851851852	81.23324396782841	PR05	SigA VF0257_Regulation VFC0301	SigA	VF0257	Regulation	VFC0301
PR05_01590	VFG006826_NP_464902	VFG006826_NP_464902 lisR two-component response regulator [LisR/LisK VF0792 - Regulation VFC0301] [Listeria monocytogenes EGD-e]	67.965	231	237	226		1	231	1	225	68	2	2.38e-100	102.21238938053096	97.46835443037975	PR05	LisR/LisK VF0792_Regulation VFC0301	LisR/LisK	VF0792	Regulation	VFC0301
PR06_00282	VFG016490_NP_975163	VFG016490_NP_975163 tuf elongation factor Tu [EF-Tu VF0877 - Adherence VFC0001] [Mycoplasma mycoides subsp. mycoides SC str. PG1]	71.684	392	396	395		4	395	3	394	111	0	0.0	99.24050632911391	98.98989898989899	PR06	EF-Tu VF0877_Adherence VFC0001	EF-Tu	VF0877	Adherence	VFC0001
PR06_00398	VFG005871_WP_002991444	VFG005871_WP_002991444 hasC UTP--glucose-1-phosphate uridylyltransferase HasC [Capsule VF0144 - Immune modulation VFC0258] [Streptococcus pyogenes MGAS10270]	70.37	297	304	304		2	294	3	295	80	2	1.27e-146	97.69736842105263	97.69736842105263	PR06	Capsule VF0144_Immune modulation VFC0258	Capsule	VF0144	Immune modulation	VFC0258
PR06_00457	VFG000077_NP_465991	VFG000077_NP_465991 clpP ATP-dependent Clp protease proteolytic subunit [ClpP VF0074 - Stress survival VFC0282] [Listeria monocytogenes EGD-e]	68.75	192	194	198		2	193	3	194	60	0	4.46e-98	96.96969696969697	98.96907216494846	PR06	ClpP VF0074_Stress survival VFC0282	ClpP	VF0074	Stress survival	VFC0282
PR06_00700	VFG012102_WP_011967678	VFG012102_WP_011967678 groEL chaperonin GroEL [GroEL VF0594 - Adherence VFC0001] [Clostridium beijerinckii NCIMB 8052]	65.485	536	537	541		1	536	1	535	184	1	0.0	99.07578558225508	99.81378026070763	PR06	GroEL VF0594_Adherence VFC0001	GroEL	VF0594	Adherence	VFC0001
PR06_00741	VFG047044_WP_014550113	VFG047044_WP_014550113 wbtL glucose-1-phosphate thymidylyltransferase [LPS VF0542 - Immune modulation VFC0258] [Francisella cf. novicida Fx1]	63.014	292	294	299		1	290	1	292	106	1	4.7299999999999997e-135	97.65886287625418	99.31972789115646	PR06	LPS VF0542_Immune modulation VFC0258	LPS	VF0542	Immune modulation	VFC0258
PR06_00922	VFG026980_YP_005923858	VFG026980_YP_005923858 sigA/rpoV RNA polymerase sigma factor [SigA VF0257 - Regulation VFC0301] [Mycobacterium tuberculosis RGTB423]	61.716	303	372	324		101	372	22	324	85	1	3.18e-126	93.51851851851852	81.45161290322581	PR06	SigA VF0257_Regulation VFC0301	SigA	VF0257	Regulation	VFC0301
PR06_01222	VFG006826_NP_464902	VFG006826_NP_464902 lisR two-component response regulator [LisR/LisK VF0792 - Regulation VFC0301] [Listeria monocytogenes EGD-e]	67.532	231	237	226		1	231	1	225	69	2	3.45e-100	102.21238938053096	97.46835443037975	PR06	LisR/LisK VF0792_Regulation VFC0301	LisR/LisK	VF0792	Regulation	VFC0301
PR06_01301	VFG045688_WP_002294134	VFG045688_WP_002294134 cpsA/uppS undecaprenyl diphosphate synthase [Capsule VF0361 - Immune modulation VFC0258] [Enterococcus faecium Aus0004]	61.181	237	243	270		8	242	28	263	89	2	4.29e-106	87.77777777777777	97.53086419753086	PR06	Capsule VF0361_Immune modulation VFC0258	Capsule	VF0361	Immune modulation	VFC0258
PR06_01603	VFG002182_WP_002376666	VFG002182_WP_002376666 cpsI UDP-galactopyranose mutase [Capsule VF0361 - Immune modulation VFC0258] [Enterococcus faecalis V583]	63.784	370	371	379		4	371	10	376	129	4	1.25e-172	97.62532981530343	99.73045822102425	PR06	Capsule VF0361_Immune modulation VFC0258	Capsule	VF0361	Immune modulation	VFC0258
PR08_00071	VFG016490_NP_975163	VFG016490_NP_975163 tuf elongation factor Tu [EF-Tu VF0877 - Adherence VFC0001] [Mycoplasma mycoides subsp. mycoides SC str. PG1]	71.684	392	396	395		4	395	3	394	111	0	0.0	99.24050632911391	98.98989898989899	PR08	EF-Tu VF0877_Adherence VFC0001	EF-Tu	VF0877	Adherence	VFC0001
PR08_00117	VFG000077_NP_465991	VFG000077_NP_465991 clpP ATP-dependent Clp protease proteolytic subunit [ClpP VF0074 - Stress survival VFC0282] [Listeria monocytogenes EGD-e]	68.75	192	194	198		2	193	3	194	60	0	4.46e-98	96.96969696969697	98.96907216494846	PR08	ClpP VF0074_Stress survival VFC0282	ClpP	VF0074	Stress survival	VFC0282
PR08_00334	VFG045688_WP_002294134	VFG045688_WP_002294134 cpsA/uppS undecaprenyl diphosphate synthase [Capsule VF0361 - Immune modulation VFC0258] [Enterococcus faecium Aus0004]	61.181	237	243	270		8	242	28	263	89	2	2.8e-106	87.77777777777777	97.53086419753086	PR08	Capsule VF0361_Immune modulation VFC0258	Capsule	VF0361	Immune modulation	VFC0258
PR08_00552	VFG047041_WP_014548762	VFG047041_WP_014548762 wbtL glucose-1-phosphate thymidylyltransferase [LPS VF0542 - Immune modulation VFC0258] [Francisella cf. tularensis subsp. novicida 3523]	63.699	292	294	293		1	290	1	292	104	1	2.02e-136	99.65870307167235	99.31972789115646	PR08	LPS VF0542_Immune modulation VFC0258	LPS	VF0542	Immune modulation	VFC0258
PR08_00575	VFG002182_WP_002376666	VFG002182_WP_002376666 cpsI UDP-galactopyranose mutase [Capsule VF0361 - Immune modulation VFC0258] [Enterococcus faecalis V583]	64.324	370	371	379		4	371	10	376	127	4	5.0900000000000004e-173	97.62532981530343	99.73045822102425	PR08	Capsule VF0361_Immune modulation VFC0258	Capsule	VF0361	Immune modulation	VFC0258
PR08_00757	VFG006826_NP_464902	VFG006826_NP_464902 lisR two-component response regulator [LisR/LisK VF0792 - Regulation VFC0301] [Listeria monocytogenes EGD-e]	67.965	231	237	226		1	231	1	225	68	2	1.73e-100	102.21238938053096	97.46835443037975	PR08	LisR/LisK VF0792_Regulation VFC0301	LisR/LisK	VF0792	Regulation	VFC0301
PR08_00977	VFG012102_WP_011967678	VFG012102_WP_011967678 groEL chaperonin GroEL [GroEL VF0594 - Adherence VFC0001] [Clostridium beijerinckii NCIMB 8052]	65.485	536	537	541		1	536	1	535	184	1	0.0	99.07578558225508	99.81378026070763	PR08	GroEL VF0594_Adherence VFC0001	GroEL	VF0594	Adherence	VFC0001
PR08_01220	VFG026980_YP_005923858	VFG026980_YP_005923858 sigA/rpoV RNA polymerase sigma factor [SigA VF0257 - Regulation VFC0301] [Mycobacterium tuberculosis RGTB423]	61.716	303	372	324		101	372	22	324	85	1	4.17e-126	93.51851851851852	81.45161290322581	PR08	SigA VF0257_Regulation VFC0301	SigA	VF0257	Regulation	VFC0301
PR08_01491	VFG005871_WP_002991444	VFG005871_WP_002991444 hasC UTP--glucose-1-phosphate uridylyltransferase HasC [Capsule VF0144 - Immune modulation VFC0258] [Streptococcus pyogenes MGAS10270]	70.707	297	304	304		2	294	3	295	79	2	7.56e-148	97.69736842105263	97.69736842105263	PR08	Capsule VF0144_Immune modulation VFC0258	Capsule	VF0144	Immune modulation	VFC0258
PR10_00009	VFG000077_NP_465991	VFG000077_NP_465991 clpP ATP-dependent Clp protease proteolytic subunit [ClpP VF0074 - Stress survival VFC0282] [Listeria monocytogenes EGD-e]	68.75	192	194	198		2	193	3	194	60	0	2.72e-97	96.96969696969697	98.96907216494846	PR10	ClpP VF0074_Stress survival VFC0282	ClpP	VF0074	Stress survival	VFC0282
PR10_00341	VFG005871_WP_002991444	VFG005871_WP_002991444 hasC UTP--glucose-1-phosphate uridylyltransferase HasC [Capsule VF0144 - Immune modulation VFC0258] [Streptococcus pyogenes MGAS10270]	71.331	293	300	304		2	290	3	295	80	1	4.19e-149	96.38157894736842	97.66666666666667	PR10	Capsule VF0144_Immune modulation VFC0258	Capsule	VF0144	Immune modulation	VFC0258
PR10_00425	VFG045688_WP_002294134	VFG045688_WP_002294134 cpsA/uppS undecaprenyl diphosphate synthase [Capsule VF0361 - Immune modulation VFC0258] [Enterococcus faecium Aus0004]	61.181	237	243	270		8	242	28	263	89	2	2.8e-106	87.77777777777777	97.53086419753086	PR10	Capsule VF0361_Immune modulation VFC0258	Capsule	VF0361	Immune modulation	VFC0258
PR10_01030	VFG002182_WP_002376666	VFG002182_WP_002376666 cpsI UDP-galactopyranose mutase [Capsule VF0361 - Immune modulation VFC0258] [Enterococcus faecalis V583]	64.324	370	371	379		4	371	10	376	127	4	5.0900000000000004e-173	97.62532981530343	99.73045822102425	PR10	Capsule VF0361_Immune modulation VFC0258	Capsule	VF0361	Immune modulation	VFC0258
PR10_01053	VFG047041_WP_014548762	VFG047041_WP_014548762 wbtL glucose-1-phosphate thymidylyltransferase [LPS VF0542 - Immune modulation VFC0258] [Francisella cf. tularensis subsp. novicida 3523]	63.699	292	294	293		1	290	1	292	104	1	2.02e-136	99.65870307167235	99.31972789115646	PR10	LPS VF0542_Immune modulation VFC0258	LPS	VF0542	Immune modulation	VFC0258
PR10_01106	VFG026980_YP_005923858	VFG026980_YP_005923858 sigA/rpoV RNA polymerase sigma factor [SigA VF0257 - Regulation VFC0301] [Mycobacterium tuberculosis RGTB423]	61.716	303	372	324		101	372	22	324	85	1	3.1099999999999996e-126	93.51851851851852	81.45161290322581	PR10	SigA VF0257_Regulation VFC0301	SigA	VF0257	Regulation	VFC0301
PR10_01279	VFG005952_WP_011681172	VFG005952_WP_011681172 STER_RS05290 UDP-N-acetylglucosamine--LPS N-acetylglucosamine transferase [Capsule VF0144 - Immune modulation VFC0258] [Streptococcus thermophilus LMD-9]	81.699	153	154	158		2	154	6	158	28	0	4.6699999999999995e-95	96.83544303797468	99.35064935064936	PR10	Capsule VF0144_Immune modulation VFC0258	Capsule	VF0144	Immune modulation	VFC0258
PR10_01446	VFG006826_NP_464902	VFG006826_NP_464902 lisR two-component response regulator [LisR/LisK VF0792 - Regulation VFC0301] [Listeria monocytogenes EGD-e]	67.965	231	237	226		1	231	1	225	68	2	2.38e-100	102.21238938053096	97.46835443037975	PR10	LisR/LisK VF0792_Regulation VFC0301	LisR/LisK	VF0792	Regulation	VFC0301
PR10_01529	VFG012102_WP_011967678	VFG012102_WP_011967678 groEL chaperonin GroEL [GroEL VF0594 - Adherence VFC0001] [Clostridium beijerinckii NCIMB 8052]	65.485	536	537	541		1	536	1	535	184	1	0.0	99.07578558225508	99.81378026070763	PR10	GroEL VF0594_Adherence VFC0001	GroEL	VF0594	Adherence	VFC0001
PR10_01870	VFG016490_NP_975163	VFG016490_NP_975163 tuf elongation factor Tu [EF-Tu VF0877 - Adherence VFC0001] [Mycoplasma mycoides subsp. mycoides SC str. PG1]	71.684	392	396	395		4	395	3	394	111	0	0.0	99.24050632911391	98.98989898989899	PR10	EF-Tu VF0877_Adherence VFC0001	EF-Tu	VF0877	Adherence	VFC0001
PR11_00050	VFG005871_WP_002991444	VFG005871_WP_002991444 hasC UTP--glucose-1-phosphate uridylyltransferase HasC [Capsule VF0144 - Immune modulation VFC0258] [Streptococcus pyogenes MGAS10270]	70.37	297	304	304		2	294	3	295	80	2	1.27e-146	97.69736842105263	97.69736842105263	PR11	Capsule VF0144_Immune modulation VFC0258	Capsule	VF0144	Immune modulation	VFC0258
PR11_00062	VFG000080_NP_464522	VFG000080_NP_464522 clpE ATP-dependent protease [ClpE VF0073 - Stress survival VFC0282] [Listeria monocytogenes EGD-e]	60.119	672	688	724		10	678	55	724	263	4	0.0	92.81767955801105	97.67441860465115	PR11	ClpE VF0073_Stress survival VFC0282	ClpE	VF0073	Stress survival	VFC0282
PR11_00220	VFG012102_WP_011967678	VFG012102_WP_011967678 groEL chaperonin GroEL [GroEL VF0594 - Adherence VFC0001] [Clostridium beijerinckii NCIMB 8052]	65.485	536	537	541		1	536	1	535	184	1	0.0	99.07578558225508	99.81378026070763	PR11	GroEL VF0594_Adherence VFC0001	GroEL	VF0594	Adherence	VFC0001
PR11_00271	VFG000077_NP_465991	VFG000077_NP_465991 clpP ATP-dependent Clp protease proteolytic subunit [ClpP VF0074 - Stress survival VFC0282] [Listeria monocytogenes EGD-e]	68.75	192	194	198		2	193	3	194	60	0	4.46e-98	96.96969696969697	98.96907216494846	PR11	ClpP VF0074_Stress survival VFC0282	ClpP	VF0074	Stress survival	VFC0282
PR11_00607	VFG006826_NP_464902	VFG006826_NP_464902 lisR two-component response regulator [LisR/LisK VF0792 - Regulation VFC0301] [Listeria monocytogenes EGD-e]	67.965	231	237	226		1	231	1	225	68	2	2.06e-100	102.21238938053096	97.46835443037975	PR11	LisR/LisK VF0792_Regulation VFC0301	LisR/LisK	VF0792	Regulation	VFC0301
PR11_00686	VFG047044_WP_014550113	VFG047044_WP_014550113 wbtL glucose-1-phosphate thymidylyltransferase [LPS VF0542 - Immune modulation VFC0258] [Francisella cf. novicida Fx1]	62.671	292	294	299		1	290	1	292	107	1	5.14e-134	97.65886287625418	99.31972789115646	PR11	LPS VF0542_Immune modulation VFC0258	LPS	VF0542	Immune modulation	VFC0258
PR11_00714	VFG002182_WP_002376666	VFG002182_WP_002376666 cpsI UDP-galactopyranose mutase [Capsule VF0361 - Immune modulation VFC0258] [Enterococcus faecalis V583]	63.784	370	371	379		4	371	10	376	129	4	2.16e-172	97.62532981530343	99.73045822102425	PR11	Capsule VF0361_Immune modulation VFC0258	Capsule	VF0361	Immune modulation	VFC0258
PR11_00867	VFG016490_NP_975163	VFG016490_NP_975163 tuf elongation factor Tu [EF-Tu VF0877 - Adherence VFC0001] [Mycoplasma mycoides subsp. mycoides SC str. PG1]	71.684	392	396	395		4	395	3	394	111	0	0.0	99.24050632911391	98.98989898989899	PR11	EF-Tu VF0877_Adherence VFC0001	EF-Tu	VF0877	Adherence	VFC0001
PR11_01145	VFG045688_WP_002294134	VFG045688_WP_002294134 cpsA/uppS undecaprenyl diphosphate synthase [Capsule VF0361 - Immune modulation VFC0258] [Enterococcus faecium Aus0004]	61.181	237	243	270		8	242	28	263	89	2	4.29e-106	87.77777777777777	97.53086419753086	PR11	Capsule VF0361_Immune modulation VFC0258	Capsule	VF0361	Immune modulation	VFC0258
PR11_01671	VFG026980_YP_005923858	VFG026980_YP_005923858 sigA/rpoV RNA polymerase sigma factor [SigA VF0257 - Regulation VFC0301] [Mycobacterium tuberculosis RGTB423]	61.716	303	372	324		101	372	22	324	85	1	3.18e-126	93.51851851851852	81.45161290322581	PR11	SigA VF0257_Regulation VFC0301	SigA	VF0257	Regulation	VFC0301
PR12_00049	VFG045688_WP_002294134	VFG045688_WP_002294134 cpsA/uppS undecaprenyl diphosphate synthase [Capsule VF0361 - Immune modulation VFC0258] [Enterococcus faecium Aus0004]	61.181	237	243	270		8	242	28	263	89	2	2.8e-106	87.77777777777777	97.53086419753086	PR12	Capsule VF0361_Immune modulation VFC0258	Capsule	VF0361	Immune modulation	VFC0258
PR12_00265	VFG002182_WP_002376666	VFG002182_WP_002376666 cpsI UDP-galactopyranose mutase [Capsule VF0361 - Immune modulation VFC0258] [Enterococcus faecalis V583]	63.784	370	371	379		4	371	10	376	129	4	5.839999999999999e-172	97.62532981530343	99.73045822102425	PR12	Capsule VF0361_Immune modulation VFC0258	Capsule	VF0361	Immune modulation	VFC0258
PR12_00278	VFG047044_WP_014550113	VFG047044_WP_014550113 wbtL glucose-1-phosphate thymidylyltransferase [LPS VF0542 - Immune modulation VFC0258] [Francisella cf. novicida Fx1]	63.014	292	294	299		1	290	1	292	106	1	8e-135	97.65886287625418	99.31972789115646	PR12	LPS VF0542_Immune modulation VFC0258	LPS	VF0542	Immune modulation	VFC0258
PR12_00335	VFG005871_WP_002991444	VFG005871_WP_002991444 hasC UTP--glucose-1-phosphate uridylyltransferase HasC [Capsule VF0144 - Immune modulation VFC0258] [Streptococcus pyogenes MGAS10270]	70.37	297	304	304		2	294	3	295	80	2	2.94e-147	97.69736842105263	97.69736842105263	PR12	Capsule VF0144_Immune modulation VFC0258	Capsule	VF0144	Immune modulation	VFC0258
PR12_00394	VFG000077_NP_465991	VFG000077_NP_465991 clpP ATP-dependent Clp protease proteolytic subunit [ClpP VF0074 - Stress survival VFC0282] [Listeria monocytogenes EGD-e]	68.229	192	194	198		2	193	3	194	61	0	1.21e-96	96.96969696969697	98.96907216494846	PR12	ClpP VF0074_Stress survival VFC0282	ClpP	VF0074	Stress survival	VFC0282
PR12_00592	VFG016490_NP_975163	VFG016490_NP_975163 tuf elongation factor Tu [EF-Tu VF0877 - Adherence VFC0001] [Mycoplasma mycoides subsp. mycoides SC str. PG1]	71.684	392	396	395		4	395	3	394	111	0	0.0	99.24050632911391	98.98989898989899	PR12	EF-Tu VF0877_Adherence VFC0001	EF-Tu	VF0877	Adherence	VFC0001
PR12_00915	VFG012102_WP_011967678	VFG012102_WP_011967678 groEL chaperonin GroEL [GroEL VF0594 - Adherence VFC0001] [Clostridium beijerinckii NCIMB 8052]	65.485	536	537	541		1	536	1	535	184	1	0.0	99.07578558225508	99.81378026070763	PR12	GroEL VF0594_Adherence VFC0001	GroEL	VF0594	Adherence	VFC0001
PR12_01434	VFG026980_YP_005923858	VFG026980_YP_005923858 sigA/rpoV RNA polymerase sigma factor [SigA VF0257 - Regulation VFC0301] [Mycobacterium tuberculosis RGTB423]	61.716	303	372	324		101	372	22	324	85	1	3.28e-126	93.51851851851852	81.45161290322581	PR12	SigA VF0257_Regulation VFC0301	SigA	VF0257	Regulation	VFC0301
PR12_01643	VFG006826_NP_464902	VFG006826_NP_464902 lisR two-component response regulator [LisR/LisK VF0792 - Regulation VFC0301] [Listeria monocytogenes EGD-e]	67.965	231	237	226		1	231	1	225	68	2	2.38e-100	102.21238938053096	97.46835443037975	PR12	LisR/LisK VF0792_Regulation VFC0301	LisR/LisK	VF0792	Regulation	VFC0301
PR15_00162	VFG045688_WP_002294134	VFG045688_WP_002294134 cpsA/uppS undecaprenyl diphosphate synthase [Capsule VF0361 - Immune modulation VFC0258] [Enterococcus faecium Aus0004]	61.181	237	243	270		8	242	28	263	89	2	2.8e-106	87.77777777777777	97.53086419753086	PR15	Capsule VF0361_Immune modulation VFC0258	Capsule	VF0361	Immune modulation	VFC0258
PR15_00394	VFG000077_NP_465991	VFG000077_NP_465991 clpP ATP-dependent Clp protease proteolytic subunit [ClpP VF0074 - Stress survival VFC0282] [Listeria monocytogenes EGD-e]	68.75	192	194	198		2	193	3	194	60	0	5.93e-98	96.96969696969697	98.96907216494846	PR15	ClpP VF0074_Stress survival VFC0282	ClpP	VF0074	Stress survival	VFC0282
PR15_00440	VFG012102_WP_011967678	VFG012102_WP_011967678 groEL chaperonin GroEL [GroEL VF0594 - Adherence VFC0001] [Clostridium beijerinckii NCIMB 8052]	65.485	536	537	541		1	536	1	535	184	1	0.0	99.07578558225508	99.81378026070763	PR15	GroEL VF0594_Adherence VFC0001	GroEL	VF0594	Adherence	VFC0001
PR15_00558	VFG005871_WP_002991444	VFG005871_WP_002991444 hasC UTP--glucose-1-phosphate uridylyltransferase HasC [Capsule VF0144 - Immune modulation VFC0258] [Streptococcus pyogenes MGAS10270]	71.331	293	300	304		2	290	3	295	80	1	4.19e-149	96.38157894736842	97.66666666666667	PR15	Capsule VF0144_Immune modulation VFC0258	Capsule	VF0144	Immune modulation	VFC0258
PR15_01251	VFG002182_WP_002376666	VFG002182_WP_002376666 cpsI UDP-galactopyranose mutase [Capsule VF0361 - Immune modulation VFC0258] [Enterococcus faecalis V583]	63.784	370	371	379		4	371	10	376	129	4	9.999999999999999e-173	97.62532981530343	99.73045822102425	PR15	Capsule VF0361_Immune modulation VFC0258	Capsule	VF0361	Immune modulation	VFC0258
PR15_01454	VFG006826_NP_464902	VFG006826_NP_464902 lisR two-component response regulator [LisR/LisK VF0792 - Regulation VFC0301] [Listeria monocytogenes EGD-e]	67.965	231	237	226		1	231	1	225	68	2	1.73e-100	102.21238938053096	97.46835443037975	PR15	LisR/LisK VF0792_Regulation VFC0301	LisR/LisK	VF0792	Regulation	VFC0301
PR15_01503	VFG047044_WP_014550113	VFG047044_WP_014550113 wbtL glucose-1-phosphate thymidylyltransferase [LPS VF0542 - Immune modulation VFC0258] [Francisella cf. novicida Fx1]	63.699	292	294	299		1	290	1	292	104	1	1.35e-136	97.65886287625418	99.31972789115646	PR15	LPS VF0542_Immune modulation VFC0258	LPS	VF0542	Immune modulation	VFC0258
PR15_01547	VFG026980_YP_005923858	VFG026980_YP_005923858 sigA/rpoV RNA polymerase sigma factor [SigA VF0257 - Regulation VFC0301] [Mycobacterium tuberculosis RGTB423]	61.716	303	372	324		101	372	22	324	85	1	3.1099999999999996e-126	93.51851851851852	81.45161290322581	PR15	SigA VF0257_Regulation VFC0301	SigA	VF0257	Regulation	VFC0301
PR15_01584	VFG016490_NP_975163	VFG016490_NP_975163 tuf elongation factor Tu [EF-Tu VF0877 - Adherence VFC0001] [Mycoplasma mycoides subsp. mycoides SC str. PG1]	71.684	392	396	395		4	395	3	394	111	0	0.0	99.24050632911391	98.98989898989899	PR15	EF-Tu VF0877_Adherence VFC0001	EF-Tu	VF0877	Adherence	VFC0001
PR16_00256	VFG005871_WP_002991444	VFG005871_WP_002991444 hasC UTP--glucose-1-phosphate uridylyltransferase HasC [Capsule VF0144 - Immune modulation VFC0258] [Streptococcus pyogenes MGAS10270]	71.331	293	300	304		2	290	3	295	80	1	4.19e-149	96.38157894736842	97.66666666666667	PR16	Capsule VF0144_Immune modulation VFC0258	Capsule	VF0144	Immune modulation	VFC0258
PR16_00315	VFG000077_NP_465991	VFG000077_NP_465991 clpP ATP-dependent Clp protease proteolytic subunit [ClpP VF0074 - Stress survival VFC0282] [Listeria monocytogenes EGD-e]	68.75	192	194	198		2	193	3	194	60	0	5.93e-98	96.96969696969697	98.96907216494846	PR16	ClpP VF0074_Stress survival VFC0282	ClpP	VF0074	Stress survival	VFC0282
PR16_00456	VFG016490_NP_975163	VFG016490_NP_975163 tuf elongation factor Tu [EF-Tu VF0877 - Adherence VFC0001] [Mycoplasma mycoides subsp. mycoides SC str. PG1]	71.684	392	396	395		4	395	3	394	111	0	0.0	99.24050632911391	98.98989898989899	PR16	EF-Tu VF0877_Adherence VFC0001	EF-Tu	VF0877	Adherence	VFC0001
PR16_00527	VFG045688_WP_002294134	VFG045688_WP_002294134 cpsA/uppS undecaprenyl diphosphate synthase [Capsule VF0361 - Immune modulation VFC0258] [Enterococcus faecium Aus0004]	61.181	237	243	270		8	242	28	263	89	2	2.8e-106	87.77777777777777	97.53086419753086	PR16	Capsule VF0361_Immune modulation VFC0258	Capsule	VF0361	Immune modulation	VFC0258
PR16_01115	VFG002182_WP_002376666	VFG002182_WP_002376666 cpsI UDP-galactopyranose mutase [Capsule VF0361 - Immune modulation VFC0258] [Enterococcus faecalis V583]	64.324	370	371	379		4	371	10	376	127	4	5.0900000000000004e-173	97.62532981530343	99.73045822102425	PR16	Capsule VF0361_Immune modulation VFC0258	Capsule	VF0361	Immune modulation	VFC0258
PR16_01138	VFG047041_WP_014548762	VFG047041_WP_014548762 wbtL glucose-1-phosphate thymidylyltransferase [LPS VF0542 - Immune modulation VFC0258] [Francisella cf. tularensis subsp. novicida 3523]	63.699	292	294	293		1	290	1	292	104	1	2.02e-136	99.65870307167235	99.31972789115646	PR16	LPS VF0542_Immune modulation VFC0258	LPS	VF0542	Immune modulation	VFC0258
PR16_01250	VFG012102_WP_011967678	VFG012102_WP_011967678 groEL chaperonin GroEL [GroEL VF0594 - Adherence VFC0001] [Clostridium beijerinckii NCIMB 8052]	65.485	536	537	541		1	536	1	535	184	1	0.0	99.07578558225508	99.81378026070763	PR16	GroEL VF0594_Adherence VFC0001	GroEL	VF0594	Adherence	VFC0001
PR16_01358	VFG026980_YP_005923858	VFG026980_YP_005923858 sigA/rpoV RNA polymerase sigma factor [SigA VF0257 - Regulation VFC0301] [Mycobacterium tuberculosis RGTB423]	61.386	303	373	324		102	373	22	324	86	1	7.24e-129	93.51851851851852	81.23324396782841	PR16	SigA VF0257_Regulation VFC0301	SigA	VF0257	Regulation	VFC0301
PR16_01493	VFG006826_NP_464902	VFG006826_NP_464902 lisR two-component response regulator [LisR/LisK VF0792 - Regulation VFC0301] [Listeria monocytogenes EGD-e]	67.965	231	237	226		1	231	1	225	68	2	2.38e-100	102.21238938053096	97.46835443037975	PR16	LisR/LisK VF0792_Regulation VFC0301	LisR/LisK	VF0792	Regulation	VFC0301
PR17_00022	VFG016490_NP_975163	VFG016490_NP_975163 tuf elongation factor Tu [EF-Tu VF0877 - Adherence VFC0001] [Mycoplasma mycoides subsp. mycoides SC str. PG1]	71.684	392	396	395		4	395	3	394	111	0	0.0	99.24050632911391	98.98989898989899	PR17	EF-Tu VF0877_Adherence VFC0001	EF-Tu	VF0877	Adherence	VFC0001
PR17_00163	VFG000077_NP_465991	VFG000077_NP_465991 clpP ATP-dependent Clp protease proteolytic subunit [ClpP VF0074 - Stress survival VFC0282] [Listeria monocytogenes EGD-e]	68.75	192	194	198		2	193	3	194	60	0	5.93e-98	96.96969696969697	98.96907216494846	PR17	ClpP VF0074_Stress survival VFC0282	ClpP	VF0074	Stress survival	VFC0282
PR17_00222	VFG005871_WP_002991444	VFG005871_WP_002991444 hasC UTP--glucose-1-phosphate uridylyltransferase HasC [Capsule VF0144 - Immune modulation VFC0258] [Streptococcus pyogenes MGAS10270]	71.331	293	300	304		2	290	3	295	80	1	4.19e-149	96.38157894736842	97.66666666666667	PR17	Capsule VF0144_Immune modulation VFC0258	Capsule	VF0144	Immune modulation	VFC0258
PR17_00850	VFG045688_WP_002294134	VFG045688_WP_002294134 cpsA/uppS undecaprenyl diphosphate synthase [Capsule VF0361 - Immune modulation VFC0258] [Enterococcus faecium Aus0004]	61.181	237	243	270		8	242	28	263	89	2	2.8e-106	87.77777777777777	97.53086419753086	PR17	Capsule VF0361_Immune modulation VFC0258	Capsule	VF0361	Immune modulation	VFC0258
PR17_00881	VFG005952_WP_011681172	VFG005952_WP_011681172 STER_RS05290 UDP-N-acetylglucosamine--LPS N-acetylglucosamine transferase [Capsule VF0144 - Immune modulation VFC0258] [Streptococcus thermophilus LMD-9]	81.699	153	154	158		2	154	6	158	28	0	4.6699999999999995e-95	96.83544303797468	99.35064935064936	PR17	Capsule VF0144_Immune modulation VFC0258	Capsule	VF0144	Immune modulation	VFC0258
PR17_01203	VFG002182_WP_002376666	VFG002182_WP_002376666 cpsI UDP-galactopyranose mutase [Capsule VF0361 - Immune modulation VFC0258] [Enterococcus faecalis V583]	64.324	370	371	379		4	371	10	376	127	4	5.0900000000000004e-173	97.62532981530343	99.73045822102425	PR17	Capsule VF0361_Immune modulation VFC0258	Capsule	VF0361	Immune modulation	VFC0258
PR17_01226	VFG047041_WP_014548762	VFG047041_WP_014548762 wbtL glucose-1-phosphate thymidylyltransferase [LPS VF0542 - Immune modulation VFC0258] [Francisella cf. tularensis subsp. novicida 3523]	63.699	292	294	293		1	290	1	292	104	1	2.02e-136	99.65870307167235	99.31972789115646	PR17	LPS VF0542_Immune modulation VFC0258	LPS	VF0542	Immune modulation	VFC0258
PR17_01284	VFG012102_WP_011967678	VFG012102_WP_011967678 groEL chaperonin GroEL [GroEL VF0594 - Adherence VFC0001] [Clostridium beijerinckii NCIMB 8052]	65.485	536	537	541		1	536	1	535	184	1	0.0	99.07578558225508	99.81378026070763	PR17	GroEL VF0594_Adherence VFC0001	GroEL	VF0594	Adherence	VFC0001
PR17_01321	VFG026980_YP_005923858	VFG026980_YP_005923858 sigA/rpoV RNA polymerase sigma factor [SigA VF0257 - Regulation VFC0301] [Mycobacterium tuberculosis RGTB423]	61.716	303	372	324		101	372	22	324	85	1	3.1099999999999996e-126	93.51851851851852	81.45161290322581	PR17	SigA VF0257_Regulation VFC0301	SigA	VF0257	Regulation	VFC0301
PR17_01477	VFG006826_NP_464902	VFG006826_NP_464902 lisR two-component response regulator [LisR/LisK VF0792 - Regulation VFC0301] [Listeria monocytogenes EGD-e]	67.965	231	237	226		1	231	1	225	68	2	2.38e-100	102.21238938053096	97.46835443037975	PR17	LisR/LisK VF0792_Regulation VFC0301	LisR/LisK	VF0792	Regulation	VFC0301
PR18_00010	VFG016490_NP_975163	VFG016490_NP_975163 tuf elongation factor Tu [EF-Tu VF0877 - Adherence VFC0001] [Mycoplasma mycoides subsp. mycoides SC str. PG1]	71.684	392	396	395		4	395	3	394	111	0	0.0	99.24050632911391	98.98989898989899	PR18	EF-Tu VF0877_Adherence VFC0001	EF-Tu	VF0877	Adherence	VFC0001
PR18_00151	VFG000077_NP_465991	VFG000077_NP_465991 clpP ATP-dependent Clp protease proteolytic subunit [ClpP VF0074 - Stress survival VFC0282] [Listeria monocytogenes EGD-e]	68.75	192	194	198		2	193	3	194	60	0	5.93e-98	96.96969696969697	98.96907216494846	PR18	ClpP VF0074_Stress survival VFC0282	ClpP	VF0074	Stress survival	VFC0282
PR18_00210	VFG005871_WP_002991444	VFG005871_WP_002991444 hasC UTP--glucose-1-phosphate uridylyltransferase HasC [Capsule VF0144 - Immune modulation VFC0258] [Streptococcus pyogenes MGAS10270]	71.331	293	300	304		2	290	3	295	80	1	4.19e-149	96.38157894736842	97.66666666666667	PR18	Capsule VF0144_Immune modulation VFC0258	Capsule	VF0144	Immune modulation	VFC0258
PR18_00306	VFG006826_NP_464902	VFG006826_NP_464902 lisR two-component response regulator [LisR/LisK VF0792 - Regulation VFC0301] [Listeria monocytogenes EGD-e]	67.965	231	237	226		1	231	1	225	68	2	2.38e-100	102.21238938053096	97.46835443037975	PR18	LisR/LisK VF0792_Regulation VFC0301	LisR/LisK	VF0792	Regulation	VFC0301
PR18_00380	VFG045688_WP_002294134	VFG045688_WP_002294134 cpsA/uppS undecaprenyl diphosphate synthase [Capsule VF0361 - Immune modulation VFC0258] [Enterococcus faecium Aus0004]	61.181	237	243	270		8	242	28	263	89	2	2.8e-106	87.77777777777777	97.53086419753086	PR18	Capsule VF0361_Immune modulation VFC0258	Capsule	VF0361	Immune modulation	VFC0258
PR18_00625	VFG005952_WP_011681172	VFG005952_WP_011681172 STER_RS05290 UDP-N-acetylglucosamine--LPS N-acetylglucosamine transferase [Capsule VF0144 - Immune modulation VFC0258] [Streptococcus thermophilus LMD-9]	81.699	153	154	158		2	154	6	158	28	0	4.6699999999999995e-95	96.83544303797468	99.35064935064936	PR18	Capsule VF0144_Immune modulation VFC0258	Capsule	VF0144	Immune modulation	VFC0258
PR18_00842	VFG026980_YP_005923858	VFG026980_YP_005923858 sigA/rpoV RNA polymerase sigma factor [SigA VF0257 - Regulation VFC0301] [Mycobacterium tuberculosis RGTB423]	61.716	303	372	324		101	372	22	324	85	1	3.1099999999999996e-126	93.51851851851852	81.45161290322581	PR18	SigA VF0257_Regulation VFC0301	SigA	VF0257	Regulation	VFC0301
PR18_01128	VFG002182_WP_002376666	VFG002182_WP_002376666 cpsI UDP-galactopyranose mutase [Capsule VF0361 - Immune modulation VFC0258] [Enterococcus faecalis V583]	64.324	370	371	379		4	371	10	376	127	4	5.0900000000000004e-173	97.62532981530343	99.73045822102425	PR18	Capsule VF0361_Immune modulation VFC0258	Capsule	VF0361	Immune modulation	VFC0258
PR18_01151	VFG047041_WP_014548762	VFG047041_WP_014548762 wbtL glucose-1-phosphate thymidylyltransferase [LPS VF0542 - Immune modulation VFC0258] [Francisella cf. tularensis subsp. novicida 3523]	63.699	292	294	293		1	290	1	292	104	1	2.02e-136	99.65870307167235	99.31972789115646	PR18	LPS VF0542_Immune modulation VFC0258	LPS	VF0542	Immune modulation	VFC0258
PR18_01553	VFG012102_WP_011967678	VFG012102_WP_011967678 groEL chaperonin GroEL [GroEL VF0594 - Adherence VFC0001] [Clostridium beijerinckii NCIMB 8052]	65.485	536	537	541		1	536	1	535	184	1	0.0	99.07578558225508	99.81378026070763	PR18	GroEL VF0594_Adherence VFC0001	GroEL	VF0594	Adherence	VFC0001
PR19_00075	VFG005871_WP_002991444	VFG005871_WP_002991444 hasC UTP--glucose-1-phosphate uridylyltransferase HasC [Capsule VF0144 - Immune modulation VFC0258] [Streptococcus pyogenes MGAS10270]	71.331	293	300	304		2	290	3	295	80	1	4.19e-149	96.38157894736842	97.66666666666667	PR19	Capsule VF0144_Immune modulation VFC0258	Capsule	VF0144	Immune modulation	VFC0258
PR19_00134	VFG000077_NP_465991	VFG000077_NP_465991 clpP ATP-dependent Clp protease proteolytic subunit [ClpP VF0074 - Stress survival VFC0282] [Listeria monocytogenes EGD-e]	68.75	192	194	198		2	193	3	194	60	0	5.93e-98	96.96969696969697	98.96907216494846	PR19	ClpP VF0074_Stress survival VFC0282	ClpP	VF0074	Stress survival	VFC0282
PR19_00275	VFG016490_NP_975163	VFG016490_NP_975163 tuf elongation factor Tu [EF-Tu VF0877 - Adherence VFC0001] [Mycoplasma mycoides subsp. mycoides SC str. PG1]	71.684	392	396	395		4	395	3	394	111	0	0.0	99.24050632911391	98.98989898989899	PR19	EF-Tu VF0877_Adherence VFC0001	EF-Tu	VF0877	Adherence	VFC0001
PR19_00651	VFG045688_WP_002294134	VFG045688_WP_002294134 cpsA/uppS undecaprenyl diphosphate synthase [Capsule VF0361 - Immune modulation VFC0258] [Enterococcus faecium Aus0004]	61.181	237	243	270		8	242	28	263	89	2	2.8e-106	87.77777777777777	97.53086419753086	PR19	Capsule VF0361_Immune modulation VFC0258	Capsule	VF0361	Immune modulation	VFC0258
PR19_00701	VFG006826_NP_464902	VFG006826_NP_464902 lisR two-component response regulator [LisR/LisK VF0792 - Regulation VFC0301] [Listeria monocytogenes EGD-e]	67.965	231	237	226		1	231	1	225	68	2	2.38e-100	102.21238938053096	97.46835443037975	PR19	LisR/LisK VF0792_Regulation VFC0301	LisR/LisK	VF0792	Regulation	VFC0301
PR19_00952	VFG005952_WP_011681172	VFG005952_WP_011681172 STER_RS05290 UDP-N-acetylglucosamine--LPS N-acetylglucosamine transferase [Capsule VF0144 - Immune modulation VFC0258] [Streptococcus thermophilus LMD-9]	81.699	153	154	158		2	154	6	158	28	0	4.6699999999999995e-95	96.83544303797468	99.35064935064936	PR19	Capsule VF0144_Immune modulation VFC0258	Capsule	VF0144	Immune modulation	VFC0258
PR19_01288	VFG047041_WP_014548762	VFG047041_WP_014548762 wbtL glucose-1-phosphate thymidylyltransferase [LPS VF0542 - Immune modulation VFC0258] [Francisella cf. tularensis subsp. novicida 3523]	63.699	292	294	293		1	290	1	292	104	1	2.02e-136	99.65870307167235	99.31972789115646	PR19	LPS VF0542_Immune modulation VFC0258	LPS	VF0542	Immune modulation	VFC0258
PR19_01311	VFG002182_WP_002376666	VFG002182_WP_002376666 cpsI UDP-galactopyranose mutase [Capsule VF0361 - Immune modulation VFC0258] [Enterococcus faecalis V583]	64.324	370	371	379		4	371	10	376	127	4	5.0900000000000004e-173	97.62532981530343	99.73045822102425	PR19	Capsule VF0361_Immune modulation VFC0258	Capsule	VF0361	Immune modulation	VFC0258
PR19_01350	VFG012102_WP_011967678	VFG012102_WP_011967678 groEL chaperonin GroEL [GroEL VF0594 - Adherence VFC0001] [Clostridium beijerinckii NCIMB 8052]	65.485	536	537	541		1	536	1	535	184	1	0.0	99.07578558225508	99.81378026070763	PR19	GroEL VF0594_Adherence VFC0001	GroEL	VF0594	Adherence	VFC0001
PR19_01454	VFG026980_YP_005923858	VFG026980_YP_005923858 sigA/rpoV RNA polymerase sigma factor [SigA VF0257 - Regulation VFC0301] [Mycobacterium tuberculosis RGTB423]	61.386	303	373	324		102	373	22	324	86	1	7.24e-129	93.51851851851852	81.23324396782841	PR19	SigA VF0257_Regulation VFC0301	SigA	VF0257	Regulation	VFC0301
PR20_00175	VFG045688_WP_002294134	VFG045688_WP_002294134 cpsA/uppS undecaprenyl diphosphate synthase [Capsule VF0361 - Immune modulation VFC0258] [Enterococcus faecium Aus0004]	61.181	237	243	270		8	242	28	263	89	2	2.8e-106	87.77777777777777	97.53086419753086	PR20	Capsule VF0361_Immune modulation VFC0258	Capsule	VF0361	Immune modulation	VFC0258
PR20_00248	VFG026980_YP_005923858	VFG026980_YP_005923858 sigA/rpoV RNA polymerase sigma factor [SigA VF0257 - Regulation VFC0301] [Mycobacterium tuberculosis RGTB423]	61.716	303	372	324		101	372	22	324	85	1	3.1099999999999996e-126	93.51851851851852	81.45161290322581	PR20	SigA VF0257_Regulation VFC0301	SigA	VF0257	Regulation	VFC0301
PR20_00383	VFG000077_NP_465991	VFG000077_NP_465991 clpP ATP-dependent Clp protease proteolytic subunit [ClpP VF0074 - Stress survival VFC0282] [Listeria monocytogenes EGD-e]	68.75	192	194	198		2	193	3	194	60	0	4.46e-98	96.96969696969697	98.96907216494846	PR20	ClpP VF0074_Stress survival VFC0282	ClpP	VF0074	Stress survival	VFC0282
PR20_00932	VFG002182_WP_002376666	VFG002182_WP_002376666 cpsI UDP-galactopyranose mutase [Capsule VF0361 - Immune modulation VFC0258] [Enterococcus faecalis V583]	64.054	370	371	379		4	371	10	376	128	4	1.01e-172	97.62532981530343	99.73045822102425	PR20	Capsule VF0361_Immune modulation VFC0258	Capsule	VF0361	Immune modulation	VFC0258
PR20_00954	VFG047044_WP_014550113	VFG047044_WP_014550113 wbtL glucose-1-phosphate thymidylyltransferase [LPS VF0542 - Immune modulation VFC0258] [Francisella cf. novicida Fx1]	63.356	292	294	299		1	290	1	292	105	1	7.87e-136	97.65886287625418	99.31972789115646	PR20	LPS VF0542_Immune modulation VFC0258	LPS	VF0542	Immune modulation	VFC0258
PR20_01120	VFG012102_WP_011967678	VFG012102_WP_011967678 groEL chaperonin GroEL [GroEL VF0594 - Adherence VFC0001] [Clostridium beijerinckii NCIMB 8052]	65.485	536	537	541		1	536	1	535	184	1	0.0	99.07578558225508	99.81378026070763	PR20	GroEL VF0594_Adherence VFC0001	GroEL	VF0594	Adherence	VFC0001
PR20_01273	VFG005871_WP_002991444	VFG005871_WP_002991444 hasC UTP--glucose-1-phosphate uridylyltransferase HasC [Capsule VF0144 - Immune modulation VFC0258] [Streptococcus pyogenes MGAS10270]	71.044	297	304	304		2	294	3	295	78	2	5.6200000000000004e-148	97.69736842105263	97.69736842105263	PR20	Capsule VF0144_Immune modulation VFC0258	Capsule	VF0144	Immune modulation	VFC0258
PR20_01698	VFG006826_NP_464902	VFG006826_NP_464902 lisR two-component response regulator [LisR/LisK VF0792 - Regulation VFC0301] [Listeria monocytogenes EGD-e]	67.965	231	237	226		1	231	1	225	68	2	2.38e-100	102.21238938053096	97.46835443037975	PR20	LisR/LisK VF0792_Regulation VFC0301	LisR/LisK	VF0792	Regulation	VFC0301
PR20_01734	VFG016490_NP_975163	VFG016490_NP_975163 tuf elongation factor Tu [EF-Tu VF0877 - Adherence VFC0001] [Mycoplasma mycoides subsp. mycoides SC str. PG1]	71.684	392	396	395		4	395	3	394	111	0	0.0	99.24050632911391	98.98989898989899	PR20	EF-Tu VF0877_Adherence VFC0001	EF-Tu	VF0877	Adherence	VFC0001
PR21_00394	VFG045688_WP_002294134	VFG045688_WP_002294134 cpsA/uppS undecaprenyl diphosphate synthase [Capsule VF0361 - Immune modulation VFC0258] [Enterococcus faecium Aus0004]	61.181	237	243	270		8	242	28	263	89	2	2.8e-106	87.77777777777777	97.53086419753086	PR21	Capsule VF0361_Immune modulation VFC0258	Capsule	VF0361	Immune modulation	VFC0258
PR21_00581	VFG005871_WP_002991444	VFG005871_WP_002991444 hasC UTP--glucose-1-phosphate uridylyltransferase HasC [Capsule VF0144 - Immune modulation VFC0258] [Streptococcus pyogenes MGAS10270]	71.331	293	300	304		2	290	3	295	80	1	4.19e-149	96.38157894736842	97.66666666666667	PR21	Capsule VF0144_Immune modulation VFC0258	Capsule	VF0144	Immune modulation	VFC0258
PR21_00693	VFG005952_WP_011681172	VFG005952_WP_011681172 STER_RS05290 UDP-N-acetylglucosamine--LPS N-acetylglucosamine transferase [Capsule VF0144 - Immune modulation VFC0258] [Streptococcus thermophilus LMD-9]	81.699	153	154	158		2	154	6	158	28	0	4.6699999999999995e-95	96.83544303797468	99.35064935064936	PR21	Capsule VF0144_Immune modulation VFC0258	Capsule	VF0144	Immune modulation	VFC0258
PR21_01111	VFG026980_YP_005923858	VFG026980_YP_005923858 sigA/rpoV RNA polymerase sigma factor [SigA VF0257 - Regulation VFC0301] [Mycobacterium tuberculosis RGTB423]	61.716	303	372	324		101	372	22	324	85	1	3.1099999999999996e-126	93.51851851851852	81.45161290322581	PR21	SigA VF0257_Regulation VFC0301	SigA	VF0257	Regulation	VFC0301
PR21_01223	VFG016490_NP_975163	VFG016490_NP_975163 tuf elongation factor Tu [EF-Tu VF0877 - Adherence VFC0001] [Mycoplasma mycoides subsp. mycoides SC str. PG1]	71.684	392	396	395		4	395	3	394	111	0	0.0	99.24050632911391	98.98989898989899	PR21	EF-Tu VF0877_Adherence VFC0001	EF-Tu	VF0877	Adherence	VFC0001
PR21_01251	VFG047044_WP_014550113	VFG047044_WP_014550113 wbtL glucose-1-phosphate thymidylyltransferase [LPS VF0542 - Immune modulation VFC0258] [Francisella cf. novicida Fx1]	63.014	292	294	299		1	290	1	292	106	1	5.1899999999999996e-136	97.65886287625418	99.31972789115646	PR21	LPS VF0542_Immune modulation VFC0258	LPS	VF0542	Immune modulation	VFC0258
PR21_01402	VFG012102_WP_011967678	VFG012102_WP_011967678 groEL chaperonin GroEL [GroEL VF0594 - Adherence VFC0001] [Clostridium beijerinckii NCIMB 8052]	65.485	536	537	541		1	536	1	535	184	1	0.0	99.07578558225508	99.81378026070763	PR21	GroEL VF0594_Adherence VFC0001	GroEL	VF0594	Adherence	VFC0001
PR21_01499	VFG000077_NP_465991	VFG000077_NP_465991 clpP ATP-dependent Clp protease proteolytic subunit [ClpP VF0074 - Stress survival VFC0282] [Listeria monocytogenes EGD-e]	68.75	192	194	198		2	193	3	194	60	0	5.93e-98	96.96969696969697	98.96907216494846	PR21	ClpP VF0074_Stress survival VFC0282	ClpP	VF0074	Stress survival	VFC0282
PR21_01809	VFG006826_NP_464902	VFG006826_NP_464902 lisR two-component response regulator [LisR/LisK VF0792 - Regulation VFC0301] [Listeria monocytogenes EGD-e]	67.965	231	237	226		1	231	1	225	68	2	2.38e-100	102.21238938053096	97.46835443037975	PR21	LisR/LisK VF0792_Regulation VFC0301	LisR/LisK	VF0792	Regulation	VFC0301
PR22_00010	VFG016490_NP_975163	VFG016490_NP_975163 tuf elongation factor Tu [EF-Tu VF0877 - Adherence VFC0001] [Mycoplasma mycoides subsp. mycoides SC str. PG1]	71.684	392	396	395		4	395	3	394	111	0	0.0	99.24050632911391	98.98989898989899	PR22	EF-Tu VF0877_Adherence VFC0001	EF-Tu	VF0877	Adherence	VFC0001
PR22_00151	VFG000077_NP_465991	VFG000077_NP_465991 clpP ATP-dependent Clp protease proteolytic subunit [ClpP VF0074 - Stress survival VFC0282] [Listeria monocytogenes EGD-e]	68.75	192	194	198		2	193	3	194	60	0	5.93e-98	96.96969696969697	98.96907216494846	PR22	ClpP VF0074_Stress survival VFC0282	ClpP	VF0074	Stress survival	VFC0282
PR22_00610	VFG045688_WP_002294134	VFG045688_WP_002294134 cpsA/uppS undecaprenyl diphosphate synthase [Capsule VF0361 - Immune modulation VFC0258] [Enterococcus faecium Aus0004]	61.181	237	243	270		8	242	28	263	89	2	2.8e-106	87.77777777777777	97.53086419753086	PR22	Capsule VF0361_Immune modulation VFC0258	Capsule	VF0361	Immune modulation	VFC0258
PR22_00835	VFG005871_WP_002991444	VFG005871_WP_002991444 hasC UTP--glucose-1-phosphate uridylyltransferase HasC [Capsule VF0144 - Immune modulation VFC0258] [Streptococcus pyogenes MGAS10270]	70.707	297	304	304		2	294	3	295	79	2	7.9e-148	97.69736842105263	97.69736842105263	PR22	Capsule VF0144_Immune modulation VFC0258	Capsule	VF0144	Immune modulation	VFC0258
PR22_00967	VFG026980_YP_005923858	VFG026980_YP_005923858 sigA/rpoV RNA polymerase sigma factor [SigA VF0257 - Regulation VFC0301] [Mycobacterium tuberculosis RGTB423]	61.716	303	372	324		101	372	22	324	85	1	3.1099999999999996e-126	93.51851851851852	81.45161290322581	PR22	SigA VF0257_Regulation VFC0301	SigA	VF0257	Regulation	VFC0301
PR22_01489	VFG047044_WP_014550113	VFG047044_WP_014550113 wbtL glucose-1-phosphate thymidylyltransferase [LPS VF0542 - Immune modulation VFC0258] [Francisella cf. novicida Fx1]	63.356	292	294	299		1	290	1	292	105	1	1.49e-136	97.65886287625418	99.31972789115646	PR22	LPS VF0542_Immune modulation VFC0258	LPS	VF0542	Immune modulation	VFC0258
PR22_01518	VFG002182_WP_002376666	VFG002182_WP_002376666 cpsI UDP-galactopyranose mutase [Capsule VF0361 - Immune modulation VFC0258] [Enterococcus faecalis V583]	64.324	370	371	379		4	371	10	376	127	4	7.72e-173	97.62532981530343	99.73045822102425	PR22	Capsule VF0361_Immune modulation VFC0258	Capsule	VF0361	Immune modulation	VFC0258
PR22_01539	VFG006826_NP_464902	VFG006826_NP_464902 lisR two-component response regulator [LisR/LisK VF0792 - Regulation VFC0301] [Listeria monocytogenes EGD-e]	67.965	231	237	226		1	231	1	225	68	2	2.38e-100	102.21238938053096	97.46835443037975	PR22	LisR/LisK VF0792_Regulation VFC0301	LisR/LisK	VF0792	Regulation	VFC0301
PR22_01767	VFG012102_WP_011967678	VFG012102_WP_011967678 groEL chaperonin GroEL [GroEL VF0594 - Adherence VFC0001] [Clostridium beijerinckii NCIMB 8052]	65.485	536	537	541		1	536	1	535	184	1	0.0	99.07578558225508	99.81378026070763	PR22	GroEL VF0594_Adherence VFC0001	GroEL	VF0594	Adherence	VFC0001
PR23_00052	VFG000077_NP_465991	VFG000077_NP_465991 clpP ATP-dependent Clp protease proteolytic subunit [ClpP VF0074 - Stress survival VFC0282] [Listeria monocytogenes EGD-e]	68.75	192	194	198		2	193	3	194	60	0	4.46e-98	96.96969696969697	98.96907216494846	PR23	ClpP VF0074_Stress survival VFC0282	ClpP	VF0074	Stress survival	VFC0282
PR23_00650	VFG045688_WP_002294134	VFG045688_WP_002294134 cpsA/uppS undecaprenyl diphosphate synthase [Capsule VF0361 - Immune modulation VFC0258] [Enterococcus faecium Aus0004]	61.181	237	243	270		8	242	28	263	89	2	2.8e-106	87.77777777777777	97.53086419753086	PR23	Capsule VF0361_Immune modulation VFC0258	Capsule	VF0361	Immune modulation	VFC0258
PR23_00766	VFG026980_YP_005923858	VFG026980_YP_005923858 sigA/rpoV RNA polymerase sigma factor [SigA VF0257 - Regulation VFC0301] [Mycobacterium tuberculosis RGTB423]	61.716	303	372	324		101	372	22	324	85	1	4.17e-126	93.51851851851852	81.45161290322581	PR23	SigA VF0257_Regulation VFC0301	SigA	VF0257	Regulation	VFC0301
PR23_00959	VFG012102_WP_011967678	VFG012102_WP_011967678 groEL chaperonin GroEL [GroEL VF0594 - Adherence VFC0001] [Clostridium beijerinckii NCIMB 8052]	65.485	536	537	541		1	536	1	535	184	1	0.0	99.07578558225508	99.81378026070763	PR23	GroEL VF0594_Adherence VFC0001	GroEL	VF0594	Adherence	VFC0001
PR23_01143	VFG047041_WP_014548762	VFG047041_WP_014548762 wbtL glucose-1-phosphate thymidylyltransferase [LPS VF0542 - Immune modulation VFC0258] [Francisella cf. tularensis subsp. novicida 3523]	63.699	292	294	293		1	290	1	292	104	1	2.02e-136	99.65870307167235	99.31972789115646	PR23	LPS VF0542_Immune modulation VFC0258	LPS	VF0542	Immune modulation	VFC0258
PR23_01163	VFG002182_WP_002376666	VFG002182_WP_002376666 cpsI UDP-galactopyranose mutase [Capsule VF0361 - Immune modulation VFC0258] [Enterococcus faecalis V583]	64.324	370	371	379		4	371	10	376	127	4	5.0900000000000004e-173	97.62532981530343	99.73045822102425	PR23	Capsule VF0361_Immune modulation VFC0258	Capsule	VF0361	Immune modulation	VFC0258
PR23_01412	VFG006826_NP_464902	VFG006826_NP_464902 lisR two-component response regulator [LisR/LisK VF0792 - Regulation VFC0301] [Listeria monocytogenes EGD-e]	67.965	231	237	226		1	231	1	225	68	2	1.73e-100	102.21238938053096	97.46835443037975	PR23	LisR/LisK VF0792_Regulation VFC0301	LisR/LisK	VF0792	Regulation	VFC0301
PR23_01469	VFG005871_WP_002991444	VFG005871_WP_002991444 hasC UTP--glucose-1-phosphate uridylyltransferase HasC [Capsule VF0144 - Immune modulation VFC0258] [Streptococcus pyogenes MGAS10270]	70.707	297	304	304		2	294	3	295	79	2	7.56e-148	97.69736842105263	97.69736842105263	PR23	Capsule VF0144_Immune modulation VFC0258	Capsule	VF0144	Immune modulation	VFC0258
PR23_01522	VFG016490_NP_975163	VFG016490_NP_975163 tuf elongation factor Tu [EF-Tu VF0877 - Adherence VFC0001] [Mycoplasma mycoides subsp. mycoides SC str. PG1]	71.684	392	396	395		4	395	3	394	111	0	0.0	99.24050632911391	98.98989898989899	PR23	EF-Tu VF0877_Adherence VFC0001	EF-Tu	VF0877	Adherence	VFC0001
PR24_00058	VFG026980_YP_005923858	VFG026980_YP_005923858 sigA/rpoV RNA polymerase sigma factor [SigA VF0257 - Regulation VFC0301] [Mycobacterium tuberculosis RGTB423]	61.056	303	373	324		102	373	22	324	87	1	1.1699999999999998e-128	93.51851851851852	81.23324396782841	PR24	SigA VF0257_Regulation VFC0301	SigA	VF0257	Regulation	VFC0301
PR24_00131	VFG045688_WP_002294134	VFG045688_WP_002294134 cpsA/uppS undecaprenyl diphosphate synthase [Capsule VF0361 - Immune modulation VFC0258] [Enterococcus faecium Aus0004]	61.181	237	243	270		8	242	28	263	89	2	2.8e-106	87.77777777777777	97.53086419753086	PR24	Capsule VF0361_Immune modulation VFC0258	Capsule	VF0361	Immune modulation	VFC0258
PR24_00320	VFG006826_NP_464902	VFG006826_NP_464902 lisR two-component response regulator [LisR/LisK VF0792 - Regulation VFC0301] [Listeria monocytogenes EGD-e]	67.965	231	237	226		1	231	1	225	68	2	2.38e-100	102.21238938053096	97.46835443037975	PR24	LisR/LisK VF0792_Regulation VFC0301	LisR/LisK	VF0792	Regulation	VFC0301
PR24_00516	VFG012102_WP_011967678	VFG012102_WP_011967678 groEL chaperonin GroEL [GroEL VF0594 - Adherence VFC0001] [Clostridium beijerinckii NCIMB 8052]	65.485	536	537	541		1	536	1	535	184	1	0.0	99.07578558225508	99.81378026070763	PR24	GroEL VF0594_Adherence VFC0001	GroEL	VF0594	Adherence	VFC0001
PR24_00741	VFG005871_WP_002991444	VFG005871_WP_002991444 hasC UTP--glucose-1-phosphate uridylyltransferase HasC [Capsule VF0144 - Immune modulation VFC0258] [Streptococcus pyogenes MGAS10270]	70.37	297	304	304		2	294	3	295	80	2	2.94e-147	97.69736842105263	97.69736842105263	PR24	Capsule VF0144_Immune modulation VFC0258	Capsule	VF0144	Immune modulation	VFC0258
PR24_00800	VFG000077_NP_465991	VFG000077_NP_465991 clpP ATP-dependent Clp protease proteolytic subunit [ClpP VF0074 - Stress survival VFC0282] [Listeria monocytogenes EGD-e]	68.75	192	194	198		2	193	3	194	60	0	4.46e-98	96.96969696969697	98.96907216494846	PR24	ClpP VF0074_Stress survival VFC0282	ClpP	VF0074	Stress survival	VFC0282
PR24_00942	VFG016490_NP_975163	VFG016490_NP_975163 tuf elongation factor Tu [EF-Tu VF0877 - Adherence VFC0001] [Mycoplasma mycoides subsp. mycoides SC str. PG1]	71.684	392	396	395		4	395	3	394	111	0	0.0	99.24050632911391	98.98989898989899	PR24	EF-Tu VF0877_Adherence VFC0001	EF-Tu	VF0877	Adherence	VFC0001
PR24_01039	VFG016416_WP_000060578	VFG016416_WP_000060578 BT9727_RS25850 sugar transferase [Polysaccharide capsule VF0659 - Immune modulation VFC0258] [Bacillus thuringiensis serovar konkukian str. 97-27]	61.783	157	170	228		15	170	22	178	59	1	1.0700000000000001e-64	68.85964912280701	92.3529411764706	PR24	Polysaccharide capsule VF0659_Immune modulation VFC0258	Polysaccharide capsule	VF0659	Immune modulation	VFC0258
PR24_01361	VFG047044_WP_014550113	VFG047044_WP_014550113 wbtL glucose-1-phosphate thymidylyltransferase [LPS VF0542 - Immune modulation VFC0258] [Francisella cf. novicida Fx1]	63.699	292	294	299		1	290	1	292	104	1	2.66e-136	97.65886287625418	99.31972789115646	PR24	LPS VF0542_Immune modulation VFC0258	LPS	VF0542	Immune modulation	VFC0258
PR24_01384	VFG002182_WP_002376666	VFG002182_WP_002376666 cpsI UDP-galactopyranose mutase [Capsule VF0361 - Immune modulation VFC0258] [Enterococcus faecalis V583]	64.324	370	371	379		4	371	10	376	127	4	5.0900000000000004e-173	97.62532981530343	99.73045822102425	PR24	Capsule VF0361_Immune modulation VFC0258	Capsule	VF0361	Immune modulation	VFC0258
PR25_00017	VFG045688_WP_002294134	VFG045688_WP_002294134 cpsA/uppS undecaprenyl diphosphate synthase [Capsule VF0361 - Immune modulation VFC0258] [Enterococcus faecium Aus0004]	61.181	237	243	270		8	242	28	263	89	2	4.29e-106	87.77777777777777	97.53086419753086	PR25	Capsule VF0361_Immune modulation VFC0258	Capsule	VF0361	Immune modulation	VFC0258
PR25_00177	VFG012102_WP_011967678	VFG012102_WP_011967678 groEL chaperonin GroEL [GroEL VF0594 - Adherence VFC0001] [Clostridium beijerinckii NCIMB 8052]	65.485	536	537	541		1	536	1	535	184	1	0.0	99.07578558225508	99.81378026070763	PR25	GroEL VF0594_Adherence VFC0001	GroEL	VF0594	Adherence	VFC0001
PR25_00339	VFG000077_NP_465991	VFG000077_NP_465991 clpP ATP-dependent Clp protease proteolytic subunit [ClpP VF0074 - Stress survival VFC0282] [Listeria monocytogenes EGD-e]	68.75	192	194	198		2	193	3	194	60	0	4.46e-98	96.96969696969697	98.96907216494846	PR25	ClpP VF0074_Stress survival VFC0282	ClpP	VF0074	Stress survival	VFC0282
PR25_00453	VFG000080_NP_464522	VFG000080_NP_464522 clpE ATP-dependent protease [ClpE VF0073 - Stress survival VFC0282] [Listeria monocytogenes EGD-e]	60.119	672	688	724		10	678	55	724	263	4	0.0	92.81767955801105	97.67441860465115	PR25	ClpE VF0073_Stress survival VFC0282	ClpE	VF0073	Stress survival	VFC0282
PR25_00465	VFG005871_WP_002991444	VFG005871_WP_002991444 hasC UTP--glucose-1-phosphate uridylyltransferase HasC [Capsule VF0144 - Immune modulation VFC0258] [Streptococcus pyogenes MGAS10270]	70.37	297	304	304		2	294	3	295	80	2	1.27e-146	97.69736842105263	97.69736842105263	PR25	Capsule VF0144_Immune modulation VFC0258	Capsule	VF0144	Immune modulation	VFC0258
PR25_00821	VFG006826_NP_464902	VFG006826_NP_464902 lisR two-component response regulator [LisR/LisK VF0792 - Regulation VFC0301] [Listeria monocytogenes EGD-e]	67.965	231	237	226		1	231	1	225	68	2	2.06e-100	102.21238938053096	97.46835443037975	PR25	LisR/LisK VF0792_Regulation VFC0301	LisR/LisK	VF0792	Regulation	VFC0301
PR25_01036	VFG047044_WP_014550113	VFG047044_WP_014550113 wbtL glucose-1-phosphate thymidylyltransferase [LPS VF0542 - Immune modulation VFC0258] [Francisella cf. novicida Fx1]	62.671	292	294	299		1	290	1	292	107	1	5.14e-134	97.65886287625418	99.31972789115646	PR25	LPS VF0542_Immune modulation VFC0258	LPS	VF0542	Immune modulation	VFC0258
PR25_01064	VFG002182_WP_002376666	VFG002182_WP_002376666 cpsI UDP-galactopyranose mutase [Capsule VF0361 - Immune modulation VFC0258] [Enterococcus faecalis V583]	63.784	370	371	379		4	371	10	376	129	4	2.16e-172	97.62532981530343	99.73045822102425	PR25	Capsule VF0361_Immune modulation VFC0258	Capsule	VF0361	Immune modulation	VFC0258
PR25_01126	VFG026980_YP_005923858	VFG026980_YP_005923858 sigA/rpoV RNA polymerase sigma factor [SigA VF0257 - Regulation VFC0301] [Mycobacterium tuberculosis RGTB423]	61.386	303	373	324		102	373	22	324	86	1	7.010000000000001e-129	93.51851851851852	81.23324396782841	PR25	SigA VF0257_Regulation VFC0301	SigA	VF0257	Regulation	VFC0301
PR25_01287	VFG016490_NP_975163	VFG016490_NP_975163 tuf elongation factor Tu [EF-Tu VF0877 - Adherence VFC0001] [Mycoplasma mycoides subsp. mycoides SC str. PG1]	71.684	392	396	395		4	395	3	394	111	0	0.0	99.24050632911391	98.98989898989899	PR25	EF-Tu VF0877_Adherence VFC0001	EF-Tu	VF0877	Adherence	VFC0001
PR26_00205	VFG045688_WP_002294134	VFG045688_WP_002294134 cpsA/uppS undecaprenyl diphosphate synthase [Capsule VF0361 - Immune modulation VFC0258] [Enterococcus faecium Aus0004]	61.181	237	243	270		8	242	28	263	89	2	2.8e-106	87.77777777777777	97.53086419753086	PR26	Capsule VF0361_Immune modulation VFC0258	Capsule	VF0361	Immune modulation	VFC0258
PR26_00366	VFG000077_NP_465991	VFG000077_NP_465991 clpP ATP-dependent Clp protease proteolytic subunit [ClpP VF0074 - Stress survival VFC0282] [Listeria monocytogenes EGD-e]	68.75	192	194	198		2	193	3	194	60	0	4.46e-98	96.96969696969697	98.96907216494846	PR26	ClpP VF0074_Stress survival VFC0282	ClpP	VF0074	Stress survival	VFC0282
PR26_00567	VFG026980_YP_005923858	VFG026980_YP_005923858 sigA/rpoV RNA polymerase sigma factor [SigA VF0257 - Regulation VFC0301] [Mycobacterium tuberculosis RGTB423]	61.716	303	372	324		101	372	22	324	85	1	4.17e-126	93.51851851851852	81.45161290322581	PR26	SigA VF0257_Regulation VFC0301	SigA	VF0257	Regulation	VFC0301
PR26_00969	VFG012102_WP_011967678	VFG012102_WP_011967678 groEL chaperonin GroEL [GroEL VF0594 - Adherence VFC0001] [Clostridium beijerinckii NCIMB 8052]	65.485	536	537	541		1	536	1	535	184	1	0.0	99.07578558225508	99.81378026070763	PR26	GroEL VF0594_Adherence VFC0001	GroEL	VF0594	Adherence	VFC0001
PR26_00974	VFG002182_WP_002376666	VFG002182_WP_002376666 cpsI UDP-galactopyranose mutase [Capsule VF0361 - Immune modulation VFC0258] [Enterococcus faecalis V583]	64.42	371	370	379		2	370	9	376	127	4	1.04e-173	97.8891820580475	100.27027027027027	PR26	Capsule VF0361_Immune modulation VFC0258	Capsule	VF0361	Immune modulation	VFC0258
PR26_00980	VFG005952_WP_011681172	VFG005952_WP_011681172 STER_RS05290 UDP-N-acetylglucosamine--LPS N-acetylglucosamine transferase [Capsule VF0144 - Immune modulation VFC0258] [Streptococcus thermophilus LMD-9]	81.699	153	154	158		2	154	6	158	28	0	4.6699999999999995e-95	96.83544303797468	99.35064935064936	PR26	Capsule VF0144_Immune modulation VFC0258	Capsule	VF0144	Immune modulation	VFC0258
PR26_01356	VFG006826_NP_464902	VFG006826_NP_464902 lisR two-component response regulator [LisR/LisK VF0792 - Regulation VFC0301] [Listeria monocytogenes EGD-e]	67.965	231	237	226		1	231	1	225	68	2	1.73e-100	102.21238938053096	97.46835443037975	PR26	LisR/LisK VF0792_Regulation VFC0301	LisR/LisK	VF0792	Regulation	VFC0301
PR26_01383	VFG047041_WP_014548762	VFG047041_WP_014548762 wbtL glucose-1-phosphate thymidylyltransferase [LPS VF0542 - Immune modulation VFC0258] [Francisella cf. tularensis subsp. novicida 3523]	63.699	292	294	293		1	290	1	292	104	1	2.02e-136	99.65870307167235	99.31972789115646	PR26	LPS VF0542_Immune modulation VFC0258	LPS	VF0542	Immune modulation	VFC0258
PR26_01418	VFG016490_NP_975163	VFG016490_NP_975163 tuf elongation factor Tu [EF-Tu VF0877 - Adherence VFC0001] [Mycoplasma mycoides subsp. mycoides SC str. PG1]	71.684	392	396	395		4	395	3	394	111	0	0.0	99.24050632911391	98.98989898989899	PR26	EF-Tu VF0877_Adherence VFC0001	EF-Tu	VF0877	Adherence	VFC0001
PR26_01513	VFG005871_WP_002991444	VFG005871_WP_002991444 hasC UTP--glucose-1-phosphate uridylyltransferase HasC [Capsule VF0144 - Immune modulation VFC0258] [Streptococcus pyogenes MGAS10270]	70.707	297	304	304		2	294	3	295	79	2	7.56e-148	97.69736842105263	97.69736842105263	PR26	Capsule VF0144_Immune modulation VFC0258	Capsule	VF0144	Immune modulation	VFC0258
PR27_00027	VFG012102_WP_011967678	VFG012102_WP_011967678 groEL chaperonin GroEL [GroEL VF0594 - Adherence VFC0001] [Clostridium beijerinckii NCIMB 8052]	65.485	536	537	541		1	536	1	535	184	1	0.0	99.07578558225508	99.81378026070763	PR27	GroEL VF0594_Adherence VFC0001	GroEL	VF0594	Adherence	VFC0001
PR27_00041	VFG016490_NP_975163	VFG016490_NP_975163 tuf elongation factor Tu [EF-Tu VF0877 - Adherence VFC0001] [Mycoplasma mycoides subsp. mycoides SC str. PG1]	71.684	392	396	395		4	395	3	394	111	0	0.0	99.24050632911391	98.98989898989899	PR27	EF-Tu VF0877_Adherence VFC0001	EF-Tu	VF0877	Adherence	VFC0001
PR27_00182	VFG000077_NP_465991	VFG000077_NP_465991 clpP ATP-dependent Clp protease proteolytic subunit [ClpP VF0074 - Stress survival VFC0282] [Listeria monocytogenes EGD-e]	68.75	192	194	198		2	193	3	194	60	0	5.93e-98	96.96969696969697	98.96907216494846	PR27	ClpP VF0074_Stress survival VFC0282	ClpP	VF0074	Stress survival	VFC0282
PR27_00241	VFG005871_WP_002991444	VFG005871_WP_002991444 hasC UTP--glucose-1-phosphate uridylyltransferase HasC [Capsule VF0144 - Immune modulation VFC0258] [Streptococcus pyogenes MGAS10270]	71.331	293	300	304		2	290	3	295	80	1	4.19e-149	96.38157894736842	97.66666666666667	PR27	Capsule VF0144_Immune modulation VFC0258	Capsule	VF0144	Immune modulation	VFC0258
PR27_00773	VFG045688_WP_002294134	VFG045688_WP_002294134 cpsA/uppS undecaprenyl diphosphate synthase [Capsule VF0361 - Immune modulation VFC0258] [Enterococcus faecium Aus0004]	61.181	237	243	270		8	242	28	263	89	2	2.8e-106	87.77777777777777	97.53086419753086	PR27	Capsule VF0361_Immune modulation VFC0258	Capsule	VF0361	Immune modulation	VFC0258
PR27_00902	VFG005952_WP_011681172	VFG005952_WP_011681172 STER_RS05290 UDP-N-acetylglucosamine--LPS N-acetylglucosamine transferase [Capsule VF0144 - Immune modulation VFC0258] [Streptococcus thermophilus LMD-9]	81.699	153	154	158		2	154	6	158	28	0	4.6699999999999995e-95	96.83544303797468	99.35064935064936	PR27	Capsule VF0144_Immune modulation VFC0258	Capsule	VF0144	Immune modulation	VFC0258
PR27_01302	VFG047041_WP_014548762	VFG047041_WP_014548762 wbtL glucose-1-phosphate thymidylyltransferase [LPS VF0542 - Immune modulation VFC0258] [Francisella cf. tularensis subsp. novicida 3523]	63.699	292	294	293		1	290	1	292	104	1	2.02e-136	99.65870307167235	99.31972789115646	PR27	LPS VF0542_Immune modulation VFC0258	LPS	VF0542	Immune modulation	VFC0258
PR27_01325	VFG002182_WP_002376666	VFG002182_WP_002376666 cpsI UDP-galactopyranose mutase [Capsule VF0361 - Immune modulation VFC0258] [Enterococcus faecalis V583]	64.324	370	371	379		4	371	10	376	127	4	5.0900000000000004e-173	97.62532981530343	99.73045822102425	PR27	Capsule VF0361_Immune modulation VFC0258	Capsule	VF0361	Immune modulation	VFC0258
PR27_01449	VFG026980_YP_005923858	VFG026980_YP_005923858 sigA/rpoV RNA polymerase sigma factor [SigA VF0257 - Regulation VFC0301] [Mycobacterium tuberculosis RGTB423]	61.386	303	373	324		102	373	22	324	86	1	7.24e-129	93.51851851851852	81.23324396782841	PR27	SigA VF0257_Regulation VFC0301	SigA	VF0257	Regulation	VFC0301
PR27_01483	VFG006826_NP_464902	VFG006826_NP_464902 lisR two-component response regulator [LisR/LisK VF0792 - Regulation VFC0301] [Listeria monocytogenes EGD-e]	67.965	231	237	226		1	231	1	225	68	2	2.38e-100	102.21238938053096	97.46835443037975	PR27	LisR/LisK VF0792_Regulation VFC0301	LisR/LisK	VF0792	Regulation	VFC0301
PR29_00257	VFG005871_WP_002991444	VFG005871_WP_002991444 hasC UTP--glucose-1-phosphate uridylyltransferase HasC [Capsule VF0144 - Immune modulation VFC0258] [Streptococcus pyogenes MGAS10270]	71.331	293	300	304		2	290	3	295	80	1	4.19e-149	96.38157894736842	97.66666666666667	PR29	Capsule VF0144_Immune modulation VFC0258	Capsule	VF0144	Immune modulation	VFC0258
PR29_00316	VFG000077_NP_465991	VFG000077_NP_465991 clpP ATP-dependent Clp protease proteolytic subunit [ClpP VF0074 - Stress survival VFC0282] [Listeria monocytogenes EGD-e]	68.75	192	194	198		2	193	3	194	60	0	5.93e-98	96.96969696969697	98.96907216494846	PR29	ClpP VF0074_Stress survival VFC0282	ClpP	VF0074	Stress survival	VFC0282
PR29_00457	VFG016490_NP_975163	VFG016490_NP_975163 tuf elongation factor Tu [EF-Tu VF0877 - Adherence VFC0001] [Mycoplasma mycoides subsp. mycoides SC str. PG1]	71.684	392	396	395		4	395	3	394	111	0	0.0	99.24050632911391	98.98989898989899	PR29	EF-Tu VF0877_Adherence VFC0001	EF-Tu	VF0877	Adherence	VFC0001
PR29_00611	VFG045688_WP_002294134	VFG045688_WP_002294134 cpsA/uppS undecaprenyl diphosphate synthase [Capsule VF0361 - Immune modulation VFC0258] [Enterococcus faecium Aus0004]	61.181	237	243	270		8	242	28	263	89	2	2.8e-106	87.77777777777777	97.53086419753086	PR29	Capsule VF0361_Immune modulation VFC0258	Capsule	VF0361	Immune modulation	VFC0258
PR29_00875	VFG005952_WP_011681172	VFG005952_WP_011681172 STER_RS05290 UDP-N-acetylglucosamine--LPS N-acetylglucosamine transferase [Capsule VF0144 - Immune modulation VFC0258] [Streptococcus thermophilus LMD-9]	81.699	153	154	158		2	154	6	158	28	0	4.6699999999999995e-95	96.83544303797468	99.35064935064936	PR29	Capsule VF0144_Immune modulation VFC0258	Capsule	VF0144	Immune modulation	VFC0258
PR29_01074	VFG002182_WP_002376666	VFG002182_WP_002376666 cpsI UDP-galactopyranose mutase [Capsule VF0361 - Immune modulation VFC0258] [Enterococcus faecalis V583]	64.324	370	371	379		4	371	10	376	127	4	5.0900000000000004e-173	97.62532981530343	99.73045822102425	PR29	Capsule VF0361_Immune modulation VFC0258	Capsule	VF0361	Immune modulation	VFC0258
PR29_01097	VFG047041_WP_014548762	VFG047041_WP_014548762 wbtL glucose-1-phosphate thymidylyltransferase [LPS VF0542 - Immune modulation VFC0258] [Francisella cf. tularensis subsp. novicida 3523]	63.699	292	294	293		1	290	1	292	104	1	2.02e-136	99.65870307167235	99.31972789115646	PR29	LPS VF0542_Immune modulation VFC0258	LPS	VF0542	Immune modulation	VFC0258
PR29_01150	VFG026980_YP_005923858	VFG026980_YP_005923858 sigA/rpoV RNA polymerase sigma factor [SigA VF0257 - Regulation VFC0301] [Mycobacterium tuberculosis RGTB423]	61.386	303	373	324		102	373	22	324	86	1	7.24e-129	93.51851851851852	81.23324396782841	PR29	SigA VF0257_Regulation VFC0301	SigA	VF0257	Regulation	VFC0301
PR29_01446	VFG006826_NP_464902	VFG006826_NP_464902 lisR two-component response regulator [LisR/LisK VF0792 - Regulation VFC0301] [Listeria monocytogenes EGD-e]	67.965	231	237	226		1	231	1	225	68	2	2.38e-100	102.21238938053096	97.46835443037975	PR29	LisR/LisK VF0792_Regulation VFC0301	LisR/LisK	VF0792	Regulation	VFC0301
PR29_01550	VFG012102_WP_011967678	VFG012102_WP_011967678 groEL chaperonin GroEL [GroEL VF0594 - Adherence VFC0001] [Clostridium beijerinckii NCIMB 8052]	65.485	536	537	541		1	536	1	535	184	1	0.0	99.07578558225508	99.81378026070763	PR29	GroEL VF0594_Adherence VFC0001	GroEL	VF0594	Adherence	VFC0001
PR30_00136	VFG000077_NP_465991	VFG000077_NP_465991 clpP ATP-dependent Clp protease proteolytic subunit [ClpP VF0074 - Stress survival VFC0282] [Listeria monocytogenes EGD-e]	68.75	192	194	198		2	193	3	194	60	0	5.93e-98	96.96969696969697	98.96907216494846	PR30	ClpP VF0074_Stress survival VFC0282	ClpP	VF0074	Stress survival	VFC0282
PR30_00180	VFG005952_WP_011681172	VFG005952_WP_011681172 STER_RS05290 UDP-N-acetylglucosamine--LPS N-acetylglucosamine transferase [Capsule VF0144 - Immune modulation VFC0258] [Streptococcus thermophilus LMD-9]	81.699	153	154	158		2	154	6	158	28	0	4.6699999999999995e-95	96.83544303797468	99.35064935064936	PR30	Capsule VF0144_Immune modulation VFC0258	Capsule	VF0144	Immune modulation	VFC0258
PR30_00298	VFG045688_WP_002294134	VFG045688_WP_002294134 cpsA/uppS undecaprenyl diphosphate synthase [Capsule VF0361 - Immune modulation VFC0258] [Enterococcus faecium Aus0004]	61.181	237	243	270		8	242	28	263	89	2	2.8e-106	87.77777777777777	97.53086419753086	PR30	Capsule VF0361_Immune modulation VFC0258	Capsule	VF0361	Immune modulation	VFC0258
PR30_00458	VFG006826_NP_464902	VFG006826_NP_464902 lisR two-component response regulator [LisR/LisK VF0792 - Regulation VFC0301] [Listeria monocytogenes EGD-e]	67.965	231	237	226		1	231	1	225	68	2	2.38e-100	102.21238938053096	97.46835443037975	PR30	LisR/LisK VF0792_Regulation VFC0301	LisR/LisK	VF0792	Regulation	VFC0301
PR30_00615	VFG026980_YP_005923858	VFG026980_YP_005923858 sigA/rpoV RNA polymerase sigma factor [SigA VF0257 - Regulation VFC0301] [Mycobacterium tuberculosis RGTB423]	61.386	303	373	324		102	373	22	324	86	1	7.24e-129	93.51851851851852	81.23324396782841	PR30	SigA VF0257_Regulation VFC0301	SigA	VF0257	Regulation	VFC0301
PR30_00729	VFG016490_NP_975163	VFG016490_NP_975163 tuf elongation factor Tu [EF-Tu VF0877 - Adherence VFC0001] [Mycoplasma mycoides subsp. mycoides SC str. PG1]	71.684	392	396	395		4	395	3	394	111	0	0.0	99.24050632911391	98.98989898989899	PR30	EF-Tu VF0877_Adherence VFC0001	EF-Tu	VF0877	Adherence	VFC0001
PR30_00887	VFG012102_WP_011967678	VFG012102_WP_011967678 groEL chaperonin GroEL [GroEL VF0594 - Adherence VFC0001] [Clostridium beijerinckii NCIMB 8052]	65.485	536	537	541		1	536	1	535	184	1	0.0	99.07578558225508	99.81378026070763	PR30	GroEL VF0594_Adherence VFC0001	GroEL	VF0594	Adherence	VFC0001
PR30_00976	VFG002182_WP_002376666	VFG002182_WP_002376666 cpsI UDP-galactopyranose mutase [Capsule VF0361 - Immune modulation VFC0258] [Enterococcus faecalis V583]	64.324	370	371	379		4	371	10	376	127	4	5.0900000000000004e-173	97.62532981530343	99.73045822102425	PR30	Capsule VF0361_Immune modulation VFC0258	Capsule	VF0361	Immune modulation	VFC0258
PR30_01057	VFG005871_WP_002991444	VFG005871_WP_002991444 hasC UTP--glucose-1-phosphate uridylyltransferase HasC [Capsule VF0144 - Immune modulation VFC0258] [Streptococcus pyogenes MGAS10270]	71.331	293	300	304		2	290	3	295	80	1	4.19e-149	96.38157894736842	97.66666666666667	PR30	Capsule VF0144_Immune modulation VFC0258	Capsule	VF0144	Immune modulation	VFC0258
PR31_00256	VFG005871_WP_002991444	VFG005871_WP_002991444 hasC UTP--glucose-1-phosphate uridylyltransferase HasC [Capsule VF0144 - Immune modulation VFC0258] [Streptococcus pyogenes MGAS10270]	71.331	293	300	304		2	290	3	295	80	1	4.19e-149	96.38157894736842	97.66666666666667	PR31	Capsule VF0144_Immune modulation VFC0258	Capsule	VF0144	Immune modulation	VFC0258
PR31_00315	VFG000077_NP_465991	VFG000077_NP_465991 clpP ATP-dependent Clp protease proteolytic subunit [ClpP VF0074 - Stress survival VFC0282] [Listeria monocytogenes EGD-e]	68.75	192	194	198		2	193	3	194	60	0	5.93e-98	96.96969696969697	98.96907216494846	PR31	ClpP VF0074_Stress survival VFC0282	ClpP	VF0074	Stress survival	VFC0282
PR31_00456	VFG016490_NP_975163	VFG016490_NP_975163 tuf elongation factor Tu [EF-Tu VF0877 - Adherence VFC0001] [Mycoplasma mycoides subsp. mycoides SC str. PG1]	71.684	392	396	395		4	395	3	394	111	0	0.0	99.24050632911391	98.98989898989899	PR31	EF-Tu VF0877_Adherence VFC0001	EF-Tu	VF0877	Adherence	VFC0001
PR31_00639	VFG045688_WP_002294134	VFG045688_WP_002294134 cpsA/uppS undecaprenyl diphosphate synthase [Capsule VF0361 - Immune modulation VFC0258] [Enterococcus faecium Aus0004]	61.181	237	243	270		8	242	28	263	89	2	2.8e-106	87.77777777777777	97.53086419753086	PR31	Capsule VF0361_Immune modulation VFC0258	Capsule	VF0361	Immune modulation	VFC0258
PR31_00901	VFG005952_WP_011681172	VFG005952_WP_011681172 STER_RS05290 UDP-N-acetylglucosamine--LPS N-acetylglucosamine transferase [Capsule VF0144 - Immune modulation VFC0258] [Streptococcus thermophilus LMD-9]	81.699	153	154	158		2	154	6	158	28	0	4.6699999999999995e-95	96.83544303797468	99.35064935064936	PR31	Capsule VF0144_Immune modulation VFC0258	Capsule	VF0144	Immune modulation	VFC0258
PR31_01147	VFG002182_WP_002376666	VFG002182_WP_002376666 cpsI UDP-galactopyranose mutase [Capsule VF0361 - Immune modulation VFC0258] [Enterococcus faecalis V583]	64.324	370	371	379		4	371	10	376	127	4	5.0900000000000004e-173	97.62532981530343	99.73045822102425	PR31	Capsule VF0361_Immune modulation VFC0258	Capsule	VF0361	Immune modulation	VFC0258
PR31_01170	VFG047041_WP_014548762	VFG047041_WP_014548762 wbtL glucose-1-phosphate thymidylyltransferase [LPS VF0542 - Immune modulation VFC0258] [Francisella cf. tularensis subsp. novicida 3523]	63.699	292	294	293		1	290	1	292	104	1	2.02e-136	99.65870307167235	99.31972789115646	PR31	LPS VF0542_Immune modulation VFC0258	LPS	VF0542	Immune modulation	VFC0258
PR31_01228	VFG012102_WP_011967678	VFG012102_WP_011967678 groEL chaperonin GroEL [GroEL VF0594 - Adherence VFC0001] [Clostridium beijerinckii NCIMB 8052]	65.485	536	537	541		1	536	1	535	184	1	0.0	99.07578558225508	99.81378026070763	PR31	GroEL VF0594_Adherence VFC0001	GroEL	VF0594	Adherence	VFC0001
PR31_01313	VFG026980_YP_005923858	VFG026980_YP_005923858 sigA/rpoV RNA polymerase sigma factor [SigA VF0257 - Regulation VFC0301] [Mycobacterium tuberculosis RGTB423]	61.716	303	372	324		101	372	22	324	85	1	3.1099999999999996e-126	93.51851851851852	81.45161290322581	PR31	SigA VF0257_Regulation VFC0301	SigA	VF0257	Regulation	VFC0301
PR31_01552	VFG006826_NP_464902	VFG006826_NP_464902 lisR two-component response regulator [LisR/LisK VF0792 - Regulation VFC0301] [Listeria monocytogenes EGD-e]	67.965	231	237	226		1	231	1	225	68	2	2.38e-100	102.21238938053096	97.46835443037975	PR31	LisR/LisK VF0792_Regulation VFC0301	LisR/LisK	VF0792	Regulation	VFC0301
PR32_00105	VFG005871_WP_002991444	VFG005871_WP_002991444 hasC UTP--glucose-1-phosphate uridylyltransferase HasC [Capsule VF0144 - Immune modulation VFC0258] [Streptococcus pyogenes MGAS10270]	70.707	297	304	304		2	294	3	295	79	2	7.56e-148	97.69736842105263	97.69736842105263	PR32	Capsule VF0144_Immune modulation VFC0258	Capsule	VF0144	Immune modulation	VFC0258
PR32_00117	VFG000080_NP_464522	VFG000080_NP_464522 clpE ATP-dependent protease [ClpE VF0073 - Stress survival VFC0282] [Listeria monocytogenes EGD-e]	60.119	672	688	724		10	678	55	724	263	4	0.0	92.81767955801105	97.67441860465115	PR32	ClpE VF0073_Stress survival VFC0282	ClpE	VF0073	Stress survival	VFC0282
PR32_00164	VFG000077_NP_465991	VFG000077_NP_465991 clpP ATP-dependent Clp protease proteolytic subunit [ClpP VF0074 - Stress survival VFC0282] [Listeria monocytogenes EGD-e]	68.75	192	194	198		2	193	3	194	60	0	5.93e-98	96.96969696969697	98.96907216494846	PR32	ClpP VF0074_Stress survival VFC0282	ClpP	VF0074	Stress survival	VFC0282
PR32_00337	VFG026980_YP_005923858	VFG026980_YP_005923858 sigA/rpoV RNA polymerase sigma factor [SigA VF0257 - Regulation VFC0301] [Mycobacterium tuberculosis RGTB423]	61.386	303	373	324		102	373	22	324	86	1	7.24e-129	93.51851851851852	81.23324396782841	PR32	SigA VF0257_Regulation VFC0301	SigA	VF0257	Regulation	VFC0301
PR32_00523	VFG006826_NP_464902	VFG006826_NP_464902 lisR two-component response regulator [LisR/LisK VF0792 - Regulation VFC0301] [Listeria monocytogenes EGD-e]	67.965	231	237	226		1	231	1	225	68	2	1.73e-100	102.21238938053096	97.46835443037975	PR32	LisR/LisK VF0792_Regulation VFC0301	LisR/LisK	VF0792	Regulation	VFC0301
PR32_01190	VFG016490_NP_975163	VFG016490_NP_975163 tuf elongation factor Tu [EF-Tu VF0877 - Adherence VFC0001] [Mycoplasma mycoides subsp. mycoides SC str. PG1]	71.684	392	396	395		4	395	3	394	111	0	0.0	99.24050632911391	98.98989898989899	PR32	EF-Tu VF0877_Adherence VFC0001	EF-Tu	VF0877	Adherence	VFC0001
PR32_01295	VFG045688_WP_002294134	VFG045688_WP_002294134 cpsA/uppS undecaprenyl diphosphate synthase [Capsule VF0361 - Immune modulation VFC0258] [Enterococcus faecium Aus0004]	61.181	237	243	270		8	242	28	263	89	2	2.8e-106	87.77777777777777	97.53086419753086	PR32	Capsule VF0361_Immune modulation VFC0258	Capsule	VF0361	Immune modulation	VFC0258
PR32_01592	VFG047041_WP_014548762	VFG047041_WP_014548762 wbtL glucose-1-phosphate thymidylyltransferase [LPS VF0542 - Immune modulation VFC0258] [Francisella cf. tularensis subsp. novicida 3523]	63.699	292	294	293		1	290	1	292	104	1	2.02e-136	99.65870307167235	99.31972789115646	PR32	LPS VF0542_Immune modulation VFC0258	LPS	VF0542	Immune modulation	VFC0258
PR32_01806	VFG012102_WP_011967678	VFG012102_WP_011967678 groEL chaperonin GroEL [GroEL VF0594 - Adherence VFC0001] [Clostridium beijerinckii NCIMB 8052]	65.485	536	537	541		1	536	1	535	184	1	0.0	99.07578558225508	99.81378026070763	PR32	GroEL VF0594_Adherence VFC0001	GroEL	VF0594	Adherence	VFC0001
PR33_00010	VFG016490_NP_975163	VFG016490_NP_975163 tuf elongation factor Tu [EF-Tu VF0877 - Adherence VFC0001] [Mycoplasma mycoides subsp. mycoides SC str. PG1]	71.684	392	396	395		4	395	3	394	111	0	0.0	99.24050632911391	98.98989898989899	PR33	EF-Tu VF0877_Adherence VFC0001	EF-Tu	VF0877	Adherence	VFC0001
PR33_00286	VFG045688_WP_002294134	VFG045688_WP_002294134 cpsA/uppS undecaprenyl diphosphate synthase [Capsule VF0361 - Immune modulation VFC0258] [Enterococcus faecium Aus0004]	61.181	237	243	270		8	242	28	263	89	2	2.8e-106	87.77777777777777	97.53086419753086	PR33	Capsule VF0361_Immune modulation VFC0258	Capsule	VF0361	Immune modulation	VFC0258
PR33_00422	VFG000077_NP_465991	VFG000077_NP_465991 clpP ATP-dependent Clp protease proteolytic subunit [ClpP VF0074 - Stress survival VFC0282] [Listeria monocytogenes EGD-e]	68.75	192	194	198		2	193	3	194	60	0	4.46e-98	96.96969696969697	98.96907216494846	PR33	ClpP VF0074_Stress survival VFC0282	ClpP	VF0074	Stress survival	VFC0282
PR33_00574	VFG026980_YP_005923858	VFG026980_YP_005923858 sigA/rpoV RNA polymerase sigma factor [SigA VF0257 - Regulation VFC0301] [Mycobacterium tuberculosis RGTB423]	61.716	303	372	324		101	372	22	324	85	1	4.17e-126	93.51851851851852	81.45161290322581	PR33	SigA VF0257_Regulation VFC0301	SigA	VF0257	Regulation	VFC0301
PR33_00820	VFG012102_WP_011967678	VFG012102_WP_011967678 groEL chaperonin GroEL [GroEL VF0594 - Adherence VFC0001] [Clostridium beijerinckii NCIMB 8052]	65.485	536	537	541		1	536	1	535	184	1	0.0	99.07578558225508	99.81378026070763	PR33	GroEL VF0594_Adherence VFC0001	GroEL	VF0594	Adherence	VFC0001
PR33_00862	VFG002182_WP_002376666	VFG002182_WP_002376666 cpsI UDP-galactopyranose mutase [Capsule VF0361 - Immune modulation VFC0258] [Enterococcus faecalis V583]	64.324	370	371	379		4	371	10	376	127	4	5.0900000000000004e-173	97.62532981530343	99.73045822102425	PR33	Capsule VF0361_Immune modulation VFC0258	Capsule	VF0361	Immune modulation	VFC0258
PR33_01372	VFG006826_NP_464902	VFG006826_NP_464902 lisR two-component response regulator [LisR/LisK VF0792 - Regulation VFC0301] [Listeria monocytogenes EGD-e]	67.965	231	237	226		1	231	1	225	68	2	1.73e-100	102.21238938053096	97.46835443037975	PR33	LisR/LisK VF0792_Regulation VFC0301	LisR/LisK	VF0792	Regulation	VFC0301
PR33_01401	VFG047041_WP_014548762	VFG047041_WP_014548762 wbtL glucose-1-phosphate thymidylyltransferase [LPS VF0542 - Immune modulation VFC0258] [Francisella cf. tularensis subsp. novicida 3523]	63.699	292	294	293		1	290	1	292	104	1	2.02e-136	99.65870307167235	99.31972789115646	PR33	LPS VF0542_Immune modulation VFC0258	LPS	VF0542	Immune modulation	VFC0258
PR33_01458	VFG005871_WP_002991444	VFG005871_WP_002991444 hasC UTP--glucose-1-phosphate uridylyltransferase HasC [Capsule VF0144 - Immune modulation VFC0258] [Streptococcus pyogenes MGAS10270]	70.707	297	304	304		2	294	3	295	79	2	7.56e-148	97.69736842105263	97.69736842105263	PR33	Capsule VF0144_Immune modulation VFC0258	Capsule	VF0144	Immune modulation	VFC0258
PR33_01687	VFG005952_WP_011681172	VFG005952_WP_011681172 STER_RS05290 UDP-N-acetylglucosamine--LPS N-acetylglucosamine transferase [Capsule VF0144 - Immune modulation VFC0258] [Streptococcus thermophilus LMD-9]	81.699	153	154	158		2	154	6	158	28	0	4.6699999999999995e-95	96.83544303797468	99.35064935064936	PR33	Capsule VF0144_Immune modulation VFC0258	Capsule	VF0144	Immune modulation	VFC0258
PR34_00248	VFG000077_NP_465991	VFG000077_NP_465991 clpP ATP-dependent Clp protease proteolytic subunit [ClpP VF0074 - Stress survival VFC0282] [Listeria monocytogenes EGD-e]	68.75	192	194	198		2	193	3	194	60	0	5.93e-98	96.96969696969697	98.96907216494846	PR34	ClpP VF0074_Stress survival VFC0282	ClpP	VF0074	Stress survival	VFC0282
PR34_00307	VFG005871_WP_002991444	VFG005871_WP_002991444 hasC UTP--glucose-1-phosphate uridylyltransferase HasC [Capsule VF0144 - Immune modulation VFC0258] [Streptococcus pyogenes MGAS10270]	71.331	293	300	304		2	290	3	295	80	1	4.19e-149	96.38157894736842	97.66666666666667	PR34	Capsule VF0144_Immune modulation VFC0258	Capsule	VF0144	Immune modulation	VFC0258
PR34_00344	VFG016490_NP_975163	VFG016490_NP_975163 tuf elongation factor Tu [EF-Tu VF0877 - Adherence VFC0001] [Mycoplasma mycoides subsp. mycoides SC str. PG1]	71.684	392	396	395		4	395	3	394	111	0	0.0	99.24050632911391	98.98989898989899	PR34	EF-Tu VF0877_Adherence VFC0001	EF-Tu	VF0877	Adherence	VFC0001
PR34_00469	VFG045688_WP_002294134	VFG045688_WP_002294134 cpsA/uppS undecaprenyl diphosphate synthase [Capsule VF0361 - Immune modulation VFC0258] [Enterococcus faecium Aus0004]	61.181	237	243	270		8	242	28	263	89	2	2.8e-106	87.77777777777777	97.53086419753086	PR34	Capsule VF0361_Immune modulation VFC0258	Capsule	VF0361	Immune modulation	VFC0258
PR34_00741	VFG005952_WP_011681172	VFG005952_WP_011681172 STER_RS05290 UDP-N-acetylglucosamine--LPS N-acetylglucosamine transferase [Capsule VF0144 - Immune modulation VFC0258] [Streptococcus thermophilus LMD-9]	81.699	153	154	158		2	154	6	158	28	0	4.6699999999999995e-95	96.83544303797468	99.35064935064936	PR34	Capsule VF0144_Immune modulation VFC0258	Capsule	VF0144	Immune modulation	VFC0258
PR34_00940	VFG002182_WP_002376666	VFG002182_WP_002376666 cpsI UDP-galactopyranose mutase [Capsule VF0361 - Immune modulation VFC0258] [Enterococcus faecalis V583]	64.324	370	371	379		4	371	10	376	127	4	5.0900000000000004e-173	97.62532981530343	99.73045822102425	PR34	Capsule VF0361_Immune modulation VFC0258	Capsule	VF0361	Immune modulation	VFC0258
PR34_00964	VFG047041_WP_014548762	VFG047041_WP_014548762 wbtL glucose-1-phosphate thymidylyltransferase [LPS VF0542 - Immune modulation VFC0258] [Francisella cf. tularensis subsp. novicida 3523]	63.699	292	294	293		1	290	1	292	104	1	2.02e-136	99.65870307167235	99.31972789115646	PR34	LPS VF0542_Immune modulation VFC0258	LPS	VF0542	Immune modulation	VFC0258
PR34_01016	VFG012102_WP_011967678	VFG012102_WP_011967678 groEL chaperonin GroEL [GroEL VF0594 - Adherence VFC0001] [Clostridium beijerinckii NCIMB 8052]	65.485	536	537	541		1	536	1	535	184	1	0.0	99.07578558225508	99.81378026070763	PR34	GroEL VF0594_Adherence VFC0001	GroEL	VF0594	Adherence	VFC0001
PR34_01218	VFG026980_YP_005923858	VFG026980_YP_005923858 sigA/rpoV RNA polymerase sigma factor [SigA VF0257 - Regulation VFC0301] [Mycobacterium tuberculosis RGTB423]	61.386	303	373	324		102	373	22	324	86	1	7.24e-129	93.51851851851852	81.23324396782841	PR34	SigA VF0257_Regulation VFC0301	SigA	VF0257	Regulation	VFC0301
PR34_01425	VFG006826_NP_464902	VFG006826_NP_464902 lisR two-component response regulator [LisR/LisK VF0792 - Regulation VFC0301] [Listeria monocytogenes EGD-e]	67.965	231	237	226		1	231	1	225	68	2	2.38e-100	102.21238938053096	97.46835443037975	PR34	LisR/LisK VF0792_Regulation VFC0301	LisR/LisK	VF0792	Regulation	VFC0301
